# Supplementary material for: PRGminer: harnessing deep learning for the prediction of resistance genes involved in plant defense mechanisms
Source: Front Plant Sci. 2025 Jun 3;16:1411525. doi: 10.3389/fpls.2025.1411525 (PMC12170542; doi:10.3389/fpls.2025.1411525)
Supplement: Supplementary File 1 — Results for 10-fold cross validation statistics of all the sequence representations tried in this study. [file Table1.xlsx]

## Sheet: Sequence Representation
Feature	Description	Vector Size
AAC	Amino acid composition	20
Conjoint	Conjoint triad	343
DPC	Dipeptide composition	400
DPCP	Dipeptide composition and Schneider-Wrede	1200
NMBroto	Normalized Moreau-Broto autocorrelation	240
DPC+NMBroto	hybrid 1	640
DPC+AAC	hybrid 2	420

## Sheet: Phase I
Metrics	10-FOLD Average Training Metrics
	AAC	Conjoint	DPC	DPCP	NMBroto	DPC+NMBroto	DPC+AAC
Sensitivity	88.0917	94.5359	98.5247	97.1093	96.1518	98.6503	97.3765
Specificity	88.0742	96.7682	99.1189	99.0736	97.1581	98.86	98.8699
Precision	89.4427	97.1037	99.2502	99.1723	97.5547	99.02	99.0249
Accuracy	88.0836	95.5761	98.7968	98.0259	96.6136	98.75	98.062
F1score	88.7621	95.8026	98.8861	98.1299	96.8482	98.83	98.1938
MCC	0.76	0.91	0.97	0.96	0.93	0.98	0.96

## Sheet: Phase II
Metrics	10-FOLD Average Training Metrics
	AAC	Conjoint	DPC	DPCP	NMBroto	DPC+NMBroto	DPC+AAC
Sensitivity	75.7758	89.4195	94.703	94.1814	91.9074	94.4489	94.061
Specificity	96.9691	97.8005	98.7936	98.5751	97.9979	98.6928	98.6113
Precision	84.8528	90.9432	95.1585	94.6805	92.6121	94.9557	94.5524
Accuracy	89.5488	94.9417	97.546	97.242	96.1962	97.3065	97.1873
F1score	78.1677	89.7523	94.8127	94.311	92.0825	94.5625	94.1737
MCC	0.724581	0.861817	0.929745	0.921962	0.892128	0.925067	0.920642
