# Supplementary material for: PRGminer: harnessing deep learning for the prediction of resistance genes involved in plant defense mechanisms
Source: Front Plant Sci. 2025 Jun 3;16:1411525. doi: 10.3389/fpls.2025.1411525 (PMC12170542; doi:10.3389/fpls.2025.1411525)
Supplement: Supplementary File 2 — Results for benchmarking of the PRGminer on experimentally proven R-genes; independent dataset-II. [file Table2.xlsx]

## Sheet: Phase I
SampleID	Prediction	Rgene	Non-Rgene
130_Bs2	Rgene	100	0
138_Gpa2	Rgene	100	0
140_Hero	Rgene	99.9524	0.0476
142_Mi1.2	Rgene	100	0
145_Prf	Rgene	99.9998	0.0002
146_R1	Rgene	100	0
148_Rpi-blb1	Rgene	100	0
149_Rpi-blb2	Rgene	100	0
150_Rx	Rgene	100	0
151_Rx2	Rgene	100	0
153_Sw-5	Rgene	100	0
154_Tm-2a	Rgene	99.9958	0.0042
157_Tm-2	Rgene	99.9984	0.0016
1480_Dm3(RGC2B)	Rgene	100	0
1484_HRT	Rgene	100	0
1488_Pi-ta	Rgene	100	0
1489_RCY1	Rgene	100	0
1491_RPM1	Rgene	99.9993	0.0007
1492_RPP13	Rgene	99.8666	0.1334
1494_RPP8	Rgene	100	0
1495_Rps2	Rgene	100	0
1497_RPS5	Rgene	100	0
135725_MLA10	Rgene	100	0
150957_PIB	Rgene	99.9943	0.0057
150958_XA1	Rgene	99.9999	0.0001
161432_MLA1	Rgene	100	0
161433_Mla6	Rgene	100	0
161434_Mla12	Rgene	100	0
161435_MLA13	Rgene	100	0
161436_Pi36	Rgene	99.9946	0.0054
161437_Rp1-D	Rgene	100	0
161438_Pm3	Rgene	100	0
161439_Lr10	Rgene	100	0
161440_Pl8	Rgene	100	0
161442_Pi9	Rgene	100	0
161443_Piz-t	Rgene	100	0
161444_Pi2	Rgene	100	0
161446_Cre1	Rgene	99.9996	0.0004
161453_Pikm1-TS	Rgene	99.9999	0.0001
161454_Pikm2-TS	Rgene	99.998	0.002
161456_Rdg2a	Rgene	100	0
161457_Pid3	Rgene	99.9674	0.0326
161458_Pi5-1	Rgene	100	0
161459_Pi5-2	Rgene	100	0
161460_Pit	Rgene	100	0
161463_Pikp-2	Rgene	100	0
161465_FOM-2	Rgene	100	0
161468_Lr21	Rgene	99.6459	0.3541
161469_Lr1	Rgene	100	0
161471_VAT	Rgene	100	0
170000_Sr33	Rgene	100	0
170001_Sr35	Rgene	100	0
170002_Cre3	Rgene	99.9996	0.0004
170003_Yr10	Rgene	99.9999	0.0001
170004_Ph-3	Rgene	100	0
170005_RB	Rgene	100	0
170006_Pia	Non-Rgene	9.7569	90.2431
170007_Pi37	Rgene	100	0
170008_Rpr1	Rgene	100	0
170009_L3	Rgene	100	0
170019_RGA5	Rgene	94.6443	5.3557
143_Pto	Rgene	100	0
170052_LECRK19	Rgene	100	0
170050_LecRK-V	Rgene	100	0
170047_OsILERK3	Rgene	100	0
170046_OsILERK2	Rgene	100	0
170045_OsILERK1	Rgene	100	0
170049_lecRK1	Rgene	100	0
170060_LECRK91	Rgene	100	0
170048_LECRK55	Rgene	100	0
170042_OsJLERK1	Rgene	100	0
170043_OsJLERK2	Rgene	100	0
170044_OsJLERK3	Rgene	99.9584	0.0416
170057_LECRK54	Rgene	100	0
170054_LECRK57	Rgene	100	0
170059_LECRK82	Rgene	100	0
170055_LECRK62	Rgene	100	0
170061_LECRK92	Rgene	100	0
170058_LECRK17	Rgene	100	0
170051_LECRK18	Rgene	100	0
170056_LECRK13	Rgene	100	0
170053_LECRK42	Rgene	100	0
170062_LORE(SD129)	Rgene	100	0
170063_LYK	Rgene	100	0
170064_LYK	Rgene	99.9999	0.0001
170065_LYK	Rgene	100	0
170066_LYK	Rgene	99.2058	0.7942
170067_LYK	Rgene	99.9997	0.0003
170068_LYK	Rgene	99.9999	0.0001
170069_LYK	Rgene	100	0
170070_LYK	Rgene	100	0
170071_LYK	Rgene	100	0
170072_LYK	Rgene	100	0
170073_LYK	Rgene	100	0
170074_LYK	Rgene	100	0
170075_LYK	Rgene	99.9998	0.0002
170076_LYK	Rgene	100	0
1498_xa21	Rgene	100	0
135718_FLS2	Rgene	100	0
135719_EFR	Rgene	100	0
135720_PEPR1	Rgene	100	0
135721_ER-Erecta	Rgene	100	0
161448_Xa26	Rgene	100	0
161461_Serk3A	Rgene	100	0
161462_Serk3B	Rgene	100	0
170015_CEBiP	Rgene	67.2509	32.7491
170016_BAK1	Rgene	100	0
170040_RPG5	Non-Rgene	0	100
170041_PSY1R	Rgene	100	0
170083_PEPR2	Rgene	100	0
170084_IOS1	Rgene	100	0
170085_PSKR1	Rgene	100	0
170086_SOBIR1	Rgene	100	0
170087_FRK1(SIRK)	Rgene	100	0
132_Cf-2	Rgene	100	0
133_Cf-4	Rgene	100	0
134_Cf4A	Rgene	100	0
135_Cf-5	Rgene	100	0
136_Cf-9	Rgene	100	0
137_Cf9B	Rgene	100	0
155_Ve1	Rgene	100	0
156_Ve2	Rgene	100	0
135712_LeEIX1	Rgene	100	0
135713_LeEIX2	Rgene	100	0
161447_RPP27	Rgene	100	0
170088_RLP23	Rgene	100	0
170089_RLP42	Rgene	100	0
170090_RLP1	Rgene	100	0
170091_RLP30	Rgene	100	0
170018_RPP2A	Rgene	100	0
170021_prv	Rgene	100	0
131_Bs4	Rgene	100	0
139_Gro1.4	Rgene	100	0
144_N	Rgene	100	0
152_RY-1	Rgene	100	0
1486_L6	Rgene	100	0
1487_M	Rgene	100	0
1493_RPP5	Rgene	100	0
1496_Rps4	Rgene	100	0
135724_P2	Rgene	100	0
150959_RPP1	Rgene	100	0
150960_RPP4	Rgene	100	0
150963_RRS1	Rgene	100	0
161441_SSI4	Rgene	100	0
161464_KR1	Rgene	100	0
161467_RAC1	Rgene	100	0
170010_L,L1-L11	Rgene	100	0
170011_P,P1-4	Rgene	100	0
170012_FOM1	Rgene	100	0
Neg-seq-1	Non-Rgene	0.027	99.973
Neg-seq-2	Non-Rgene	0.0045	99.9955
Neg-seq-3	Non-Rgene	0	100
Neg-seq-4	Non-Rgene	0.0645	99.9355
Neg-seq-5	Non-Rgene	0	100
Neg-seq-6	Non-Rgene	1.3792	98.6208
Neg-seq-7	Non-Rgene	0	100
Neg-seq-8	Non-Rgene	0.0009	99.9991
Neg-seq-9	Non-Rgene	0.0001	99.9999
Neg-seq-10	Non-Rgene	0	100
Neg-seq-11	Non-Rgene	0	100
Neg-seq-12	Non-Rgene	0	100
Neg-seq-13	Non-Rgene	0.0248	99.9752
Neg-seq-14	Non-Rgene	0	100
Neg-seq-15	Non-Rgene	0.1739	99.8261
Neg-seq-16	Non-Rgene	0	100
Neg-seq-17	Non-Rgene	0.0003	99.9997
Neg-seq-18	Non-Rgene	0.0006	99.9994
Neg-seq-19	Non-Rgene	0	100
Neg-seq-20	Non-Rgene	0	100
Neg-seq-21	Non-Rgene	0.0809	99.9191
Neg-seq-22	Non-Rgene	0.0004	99.9996
Neg-seq-23	Non-Rgene	0.2635	99.7365
Neg-seq-24	Non-Rgene	0.1776	99.8224
Neg-seq-25	Non-Rgene	0.1235	99.8765
Neg-seq-26	Non-Rgene	0	100
Neg-seq-27	Non-Rgene	0.0001	99.9999
Neg-seq-28	Non-Rgene	0.0002	99.9998
Neg-seq-29	Non-Rgene	0.9314	99.0686
Neg-seq-30	Non-Rgene	0	100
Neg-seq-31	Non-Rgene	0	100
Neg-seq-32	Non-Rgene	0.0008	99.9992
Neg-seq-33	Non-Rgene	0.0317	99.9683
Neg-seq-34	Non-Rgene	0	100
Neg-seq-35	Non-Rgene	0	100
Neg-seq-36	Non-Rgene	0.0018	99.9982
Neg-seq-37	Non-Rgene	0	100
Neg-seq-38	Non-Rgene	0	100
Neg-seq-39	Non-Rgene	0	100
Neg-seq-40	Non-Rgene	0	100
Neg-seq-41	Non-Rgene	0.0009	99.9991
Neg-seq-42	Non-Rgene	0	100
Neg-seq-43	Non-Rgene	0	100
Neg-seq-44	Non-Rgene	0.0014	99.9986
Neg-seq-45	Non-Rgene	0	100
Neg-seq-46	Non-Rgene	0	100
Neg-seq-47	Non-Rgene	0.0502	99.9498
Neg-seq-48	Non-Rgene	0	100
Neg-seq-49	Non-Rgene	0.0001	99.9999
Neg-seq-50	Non-Rgene	0	100
Neg-seq-51	Non-Rgene	0	100
Neg-seq-52	Non-Rgene	0.0005	99.9995
Neg-seq-53	Non-Rgene	0.0458	99.9542
Neg-seq-54	Non-Rgene	0	100
Neg-seq-55	Non-Rgene	0.0788	99.9212
Neg-seq-56	Non-Rgene	0	100
Neg-seq-57	Non-Rgene	0.0002	99.9998
Neg-seq-58	Non-Rgene	0.3372	99.6628
Neg-seq-59	Non-Rgene	0.0979	99.9021
Neg-seq-60	Non-Rgene	0.0844	99.9156
Neg-seq-61	Non-Rgene	0	100
Neg-seq-62	Non-Rgene	0	100
Neg-seq-63	Non-Rgene	0	100
Neg-seq-64	Non-Rgene	0	100
Neg-seq-65	Non-Rgene	0.0009	99.9991
Neg-seq-66	Non-Rgene	0.0003	99.9997
Neg-seq-67	Non-Rgene	0.0041	99.9958
Neg-seq-68	Non-Rgene	0	100
Neg-seq-69	Non-Rgene	0.0181	99.9819
Neg-seq-70	Non-Rgene	0	100
Neg-seq-71	Non-Rgene	0	100
Neg-seq-72	Non-Rgene	0	100
Neg-seq-73	Non-Rgene	0.2214	99.7786
Neg-seq-74	Non-Rgene	0.0001	99.9999
Neg-seq-75	Non-Rgene	0.0021	99.9979
Neg-seq-76	Non-Rgene	0.0559	99.9441
Neg-seq-77	Non-Rgene	0.0042	99.9958
Neg-seq-78	Non-Rgene	0.5303	99.4697
Neg-seq-79	Non-Rgene	0	100
Neg-seq-80	Non-Rgene	0.1364	99.8636
Neg-seq-81	Non-Rgene	0	100
Neg-seq-82	Non-Rgene	0.0679	99.9321
Neg-seq-83	Non-Rgene	0	100
Neg-seq-84	Non-Rgene	0.1128	99.8872
Neg-seq-85	Non-Rgene	0	100
Neg-seq-86	Non-Rgene	0	100
Neg-seq-87	Non-Rgene	0	100
Neg-seq-88	Non-Rgene	0	100
Neg-seq-89	Non-Rgene	0.3615	99.6385
Neg-seq-90	Non-Rgene	0.0027	99.9973
Neg-seq-91	Non-Rgene	0	100
Neg-seq-92	Non-Rgene	0	100
Neg-seq-93	Non-Rgene	0.0303	99.9697
Neg-seq-94	Non-Rgene	0.0142	99.9858
Neg-seq-95	Non-Rgene	0.004	99.996
Neg-seq-96	Non-Rgene	0.0266	99.9734
Neg-seq-97	Non-Rgene	0.0001	99.9999
Neg-seq-98	Non-Rgene	0.0895	99.9105
Neg-seq-99	Non-Rgene	0	100
Neg-seq-100	Non-Rgene	0.0002	99.9998
Neg-seq-101	Non-Rgene	0.1688	99.8312
Neg-seq-102	Non-Rgene	0.0301	99.9699
Neg-seq-103	Non-Rgene	0.7658	99.2342
Neg-seq-104	Non-Rgene	0.0027	99.9973
Neg-seq-105	Non-Rgene	0.002	99.998
Neg-seq-106	Non-Rgene	0.0113	99.9887
Neg-seq-107	Non-Rgene	0	100
Neg-seq-108	Non-Rgene	0.0002	99.9998
Neg-seq-109	Non-Rgene	0.0006	99.9994
Neg-seq-110	Non-Rgene	0	100
Neg-seq-111	Non-Rgene	0.0002	99.9998
Neg-seq-112	Non-Rgene	0	100
Neg-seq-113	Non-Rgene	0.003	99.997
Neg-seq-114	Non-Rgene	0.0002	99.9998
Neg-seq-115	Non-Rgene	0	100
Neg-seq-116	Non-Rgene	0	100
Neg-seq-117	Non-Rgene	0.0561	99.9439
Neg-seq-118	Non-Rgene	0	100
Neg-seq-119	Non-Rgene	0	100
Neg-seq-120	Non-Rgene	0.0045	99.9955
Neg-seq-121	Non-Rgene	0.5791	99.4209
Neg-seq-122	Non-Rgene	0	100
Neg-seq-123	Non-Rgene	0.0045	99.9955
Neg-seq-124	Non-Rgene	0.3747	99.6253
Neg-seq-125	Non-Rgene	0	100
Neg-seq-126	Non-Rgene	0.0049	99.9951
Neg-seq-127	Non-Rgene	0.0001	99.9999
Neg-seq-128	Non-Rgene	0.02	99.98
Neg-seq-129	Non-Rgene	0.002	99.998
Neg-seq-130	Non-Rgene	0.006	99.994
Neg-seq-131	Non-Rgene	0	100
Neg-seq-132	Non-Rgene	0	100
Neg-seq-133	Non-Rgene	0.0005	99.9995
Neg-seq-134	Non-Rgene	0.0125	99.9875
Neg-seq-135	Non-Rgene	0	100
Neg-seq-136	Non-Rgene	0.0002	99.9998
Neg-seq-137	Non-Rgene	0	100
Neg-seq-138	Non-Rgene	0	100
Neg-seq-139	Non-Rgene	0	100
Neg-seq-140	Non-Rgene	12.8179	87.1821
Neg-seq-141	Non-Rgene	0.0031	99.9969
Neg-seq-142	Non-Rgene	5.321	94.679
Neg-seq-143	Non-Rgene	0.0029	99.9971
Neg-seq-144	Non-Rgene	0.0304	99.9696
Neg-seq-145	Non-Rgene	0.0003	99.9997
Neg-seq-146	Non-Rgene	0	100
Neg-seq-147	Non-Rgene	0	100
Neg-seq-148	Non-Rgene	0	100
Neg-seq-149	Non-Rgene	0.0001	99.9999

## Sheet: Phase II
SampleID	PRGdb_class	PRGminer_Prediction	CNL	KIN	LYK	LECRK	RLK	RLP	TIR	TNL
130_Bs2	CNL	CNL	99.9873	0.0038	0.0001	0	0.0005	0.0053	0.0001	0.0028
138_Gpa2	CNL	CNL	99.9121	0.0027	0.0001	0	0.0001	0.0843	0.0002	0.0006
140_Hero	CNL	CNL	99.9641	0.0007	0.0002	0	0.0002	0.0297	0.001	0.004
142_Mi1.2	CNL	CNL	99.9962	0.0001	0	0	0.0001	0.0035	0	0.0002
145_Prf	CNL	CNL	99.9505	0.0085	0.001	0.0002	0.0003	0.0247	0.0009	0.014
146_R1	CNL	CNL	99.7785	0.0019	0.0004	0.0001	0.0004	0.0282	0.0001	0.1903
148_Rpi-blb1	CNL	CNL	99.999	0	0	0	0	0.0004	0	0.0006
149_Rpi-blb2	CNL	CNL	99.9991	0	0	0	0	0.0006	0	0.0002
150_Rx	CNL	CNL	99.9682	0.001	0	0	0.0002	0.0289	0.0002	0.0015
151_Rx2	CNL	CNL	99.807	0.0005	0	0	0.0004	0.1912	0.0001	0.0008
153_Sw-5	CNL	CNL	99.992	0	0	0	0.0001	0.0034	0	0.0045
154_Tm-2a	CNL	CNL	99.8462	0.003	0.0005	0	0.0032	0.1466	0.0001	0.0004
157_Tm-2	CNL	CNL	99.8649	0.0018	0.0004	0	0.0026	0.1297	0.0001	0.0004
1480_Dm3(RGC2B)	CNL	CNL	97.7634	0	0.0001	0	0	0.0058	0.0002	2.2305
1484_HRT	CNL	CNL	99.9998	0	0	0	0	0.0001	0	0.0001
1488_Pi-ta	CNL	CNL	99.9825	0.0005	0	0	0.0014	0.0153	0.0001	0.0001
1489_RCY1	CNL	CNL	99.9987	0	0	0	0	0.0004	0	0.0009
1491_RPM1	CNL	CNL	99.9651	0.0002	0.0026	0	0.0017	0.0155	0.0036	0.0112
1492_RPP13	CNL	CNL	99.9997	0	0	0	0	0.0003	0	0
1494_RPP8	CNL	CNL	99.9983	0	0	0	0	0.0001	0	0.0016
1495_Rps2	CNL	CNL	99.987	0.0001	0	0	0	0.0128	0	0
1497_RPS5	CNL	CNL	99.9985	0	0	0	0	0	0	0.0015
135725_MLA10	CNL	CNL	99.9572	0.0004	0.0005	0	0.014	0.0188	0	0.0089
150957_PIB	CNL	CNL	99.9951	0.0036	0	0	0	0.0004	0.0002	0.0007
150958_XA1	CNL	CNL	96.2585	0.0084	0.0748	0.0037	0.4387	3.1412	0.0039	0.0708
161432_MLA1	CNL	CNL	99.9292	0.002	0.0007	0.0002	0.0163	0.046	0.0001	0.0055
161433_Mla6	CNL	CNL	99.9594	0.0006	0.0007	0	0.0065	0.0084	0	0.0244
161434_Mla12	CNL	CNL	99.988	0.0001	0.0001	0	0.0007	0.0011	0	0.01
161435_MLA13	CNL	CNL	99.7516	0.0031	0.0051	0.0001	0.1147	0.0725	0.0001	0.0528
161436_Pi36	CNL	CNL	99.883	0.0667	0.0005	0.011	0.0036	0.0193	0	0.0159
161437_Rp1-D	CNL	CNL	99.9989	0	0	0	0	0.0008	0	0.0003
161438_Pm3	CNL	CNL	99.9997	0	0	0	0	0.0002	0	0
161439_Lr10	CNL	CNL	99.9915	0.0007	0.0001	0.0001	0.0001	0.0067	0.0002	0.0006
161440_Pl8	CNL	CNL	100	0	0	0	0	0	0	0
161442_Pi9	CNL	CNL	99.9999	0	0	0	0	0.0001	0	0
161443_Piz-t	CNL	CNL	99.9999	0	0	0	0	0.0001	0	0
161444_Pi2	CNL	CNL	99.9999	0	0	0	0	0.0001	0	0
161446_Cre1	CNL	CNL	99.985	0.0009	0	0.0003	0.0006	0.0079	0.0005	0.0048
161453_Pikm1-TS	CNL	CNL	82.9847	0.0026	0.003	0.0006	0.0344	0.2265	0.0788	16.6694
161454_Pikm2-TS	CNL	CNL	99.7301	0.0016	0.0008	0.0001	0.0408	0.2246	0.0015	0.0005
161456_Rdg2a	CNL	CNL	99.9985	0	0	0	0	0.0006	0	0.0008
161457_Pid3	CNL	CNL	99.9879	0.0072	0	0	0	0.0043	0.0006	0
161458_Pi5-1	CNL	CNL	98.9466	0.0008	0.0003	0	0.0121	1.0108	0.001	0.0284
161459_Pi5-2	CNL	RLK	6.0344	0.2826	0.0394	0.0091	92.8628	0.7412	0.0006	0.0299
161460_Pit	CNL	CNL	99.9475	0.0009	0.0001	0	0.0006	0.0208	0.0004	0.0298
161463_Pikp-2	CNL	CNL	95.5018	0.0005	0.0013	0.0001	0.0179	0.0558	0.0237	4.3988
161465_FOM-2	CNL	CNL	99.9982	0	0	0	0	0.0009	0	0.0009
161468_Lr21	CNL	CNL	98.0657	0.0254	0.0004	0.0003	0.0056	0.5527	0.0175	1.3324
161469_Lr1	CNL	CNL	99.9928	0.0001	0	0	0.0001	0.0058	0.0001	0.0011
161471_VAT	CNL	CNL	99.2717	0.0012	0.003	0.0047	0.0789	0.5998	0.0008	0.0399
170000_Sr33	CNL	CNL	99.9476	0.0004	0.0004	0	0.0024	0.049	0.0001	0.0001
170001_Sr35	CNL	CNL	99.9156	0.0001	0	0.0001	0	0.009	0.0001	0.0752
170002_Cre3	CNL	CNL	99.985	0.0009	0	0.0003	0.0006	0.0079	0.0005	0.0048
170003_Yr10	CNL	CNL	99.9969	0.0017	0	0	0.0002	0.001	0.0001	0.0001
170004_Ph-3	CNL	CNL	99.9908	0.0002	0.0002	0	0	0.0086	0	0.0002
170005_RB	CNL	CNL	99.999	0	0	0	0	0.0004	0	0.0006
170007_Pi37	CNL	CNL	99.9802	0.0001	0	0	0.0004	0.007	0	0.0123
170008_Rpr1	CNL	CNL	99.9999	0	0	0	0	0.0001	0	0
170009_L3	CNL	CNL	99.9989	0	0	0	0	0.0004	0	0.0007
170019_RGA5	CNL	CNL	93.1403	1.3246	0.0022	0.1418	1.2386	3.6758	0.0402	0.4365
143_Pto	KIN	KIN	0	99.9983	0	0	0.0017	0	0	0
170052_LECRK19	LECRK	LECRK	0	0.0247	0	99.9753	0	0	0	0
170050_LecRK-V	LECRK	LECRK	0	0.0922	0	99.9073	0.0004	0	0	0
170047_OsILERK3	LECRK	LECRK	0	0.1842	0	99.8158	0	0	0	0
170046_OsILERK2	LECRK	LECRK	0	0.2584	0	99.7415	0.0001	0	0	0
170045_OsILERK1	LECRK	LECRK	0.0001	0.7585	0.0005	99.2214	0.0185	0.0004	0.0002	0.0004
170049_lecRK1	LECRK	LECRK	0.0012	0.1158	0.0001	99.828	0.0532	0.001	0.0005	0.0002
170060_LECRK91	LECRK	LECRK	0.0002	0.4326	0.0001	99.5658	0.0009	0.0001	0.0003	0.0001
170048_LECRK55	LECRK	LECRK	0.0001	0.0329	0	99.9668	0.0003	0	0	0
170042_OsJLERK1	LECRK	LECRK	0	0.19	0.0003	99.8057	0.0037	0.0001	0	0.0001
170043_OsJLERK2	LECRK	LECRK	0	0.1356	0	99.8644	0	0	0	0
170044_OsJLERK3	LECRK	LECRK	0	0.7103	0.0001	99.2887	0.0001	0.0005	0.0002	0.0001
170057_LECRK54	LECRK	LECRK	0.001	0.8069	0	99.1815	0.0102	0.0002	0.0001	0
170054_LECRK57	LECRK	LECRK	0	0.0147	0	99.985	0.0002	0	0	0
170059_LECRK82	LECRK	LECRK	0	12.901	0	85.2557	1.8429	0.0002	0	0
170055_LECRK62	LECRK	LECRK	0	0.2301	0	99.7653	0.0046	0	0	0
170061_LECRK92	LECRK	LECRK	0	0.1234	0	99.8763	0	0	0.0001	0.0001
170058_LECRK17	LECRK	LECRK	0	0.095	0	99.9049	0.0001	0	0	0
170051_LECRK18	LECRK	LECRK	0	0.012	0	99.988	0	0	0	0
170056_LECRK13	LECRK	LECRK	0.0001	0.0375	0	99.9586	0.0036	0	0	0.0001
170053_LECRK42	LECRK	LECRK	0	0.0016	0	99.9984	0	0	0	0
170062_LORE(SD129)	LECRK	LECRK	0.0008	1.5842	0.0001	98.3989	0.0126	0.0007	0.0011	0.0016
170063_LYK	LYK	LYK	0	0.0001	99.9956	0	0.004	0.0003	0	0
170064_LYK	LYK	LYK	0	0.0003	99.9993	0	0.0002	0.0001	0	0
170065_LYK	LYK	LYK	0	0	100	0	0	0	0	0
170066_LYK	LYK	LYK	0	0.0001	99.9995	0.0001	0.0001	0.0001	0.0001	0
170067_LYK	LYK	LYK	0	0	100	0	0	0	0	0
170068_LYK	LYK	LYK	0	0.0002	99.9998	0	0	0	0	0
170069_LYK	LYK	LYK	0	0.6796	99.2728	0.0029	0.0444	0	0.0002	0
170070_LYK	LYK	LYK	0	0.001	99.9989	0	0	0	0	0
170071_LYK	LYK	LYK	0	0.0001	99.9998	0	0	0	0	0
170072_LYK	LYK	LYK	0	0	100	0	0	0	0	0
170073_LYK	LYK	LYK	0	0.0003	99.9996	0	0	0	0	0
170074_LYK	LYK	LYK	0	0.0086	99.9913	0	0.0001	0	0	0
170075_LYK	LYK	LYK	0	0	100	0	0	0	0	0
170076_LYK	LYK	LYK	0	0.0004	99.9995	0	0.0001	0	0	0
1498_xa21	RLK	RLK	0	0	0	0	99.9983	0.0016	0	0
135718_FLS2	RLK	RLK	0	0	0	0	99.9901	0.0099	0	0
135719_EFR	RLK	RLK	0	0	0	0	99.9991	0.0008	0	0
135720_PEPR1	RLK	RLK	0	0	0	0	99.9995	0.0005	0	0
135721_ER-Erecta	RLK	RLK	0	0	0	0	99.9998	0.0002	0	0
161448_Xa26	RLK	RLK	0	0	0	0	99.994	0.006	0	0
161461_Serk3A	RLK	RLK	0	0.0001	0	0.0004	99.9994	0.0001	0	0
161462_Serk3B	RLK	RLK	0	0.0001	0	0.0001	99.9996	0.0002	0	0
170015_CEBiP	RLK	LYK	0.0006	1.0116	96.7138	0.0004	0.0008	2.2712	0.0014	0.0001
170016_BAK1	RLK	RLK	0	0	0	0	99.9999	0.0001	0	0
170041_PSY1R	RLK	RLK	0.0001	0.0002	0.0001	0.0014	99.9711	0.0271	0	0.0001
170083_PEPR2	RLK	RLK	0	0	0	0	99.9987	0.0013	0	0
170084_IOS1	RLK	RLK	0.0002	0.004	0.0015	0.0004	99.993	0.0009	0	0
170085_PSKR1	RLK	RLK	0.0092	0.0016	0.0001	0.001	97.8788	1.913	0.0008	0.1956
170086_SOBIR1	RLK	RLK	0.0002	0.0182	0	0.0072	99.9729	0.0015	0	0
170087_FRK1(SIRK)	RLK	RLK	0.0007	0.0115	0.0001	0.0064	99.9809	0.0003	0	0.0001
132_Cf-2	RLP	RLP	0	0	0	0	0.0277	99.9723	0	0
133_Cf-4	RLP	RLP	0	0	0	0	0	100	0	0
134_Cf4A	RLP	RLP	0	0	0	0	0.0002	99.9998	0	0
135_Cf-5	RLP	RLP	0	0	0	0	0.0057	99.9943	0	0
136_Cf-9	RLP	RLP	0	0	0	0	0.0003	99.9997	0	0
137_Cf9B	RLP	RLP	0	0	0	0	0	100	0	0
155_Ve1	RLP	RLP	0	0	0	0	0.0031	99.9969	0	0
156_Ve2	RLP	RLP	0.0001	0	0	0	0.0079	99.992	0	0
135712_LeEIX1	RLP	RLP	0	0	0	0	0.0001	99.9998	0	0
135713_LeEIX2	RLP	RLP	0.0001	0	0	0	0.0028	99.9971	0	0
161447_RPP27	RLP	RLP	0.0083	0	0	0	0.0087	99.9826	0.0001	0.0003
170088_RLP23	RLP	RLP	0.0001	0	0	0	0.1466	99.8533	0	0
170089_RLP42	RLP	RLP	0	0	0	0	0.0388	99.9612	0	0
170090_RLP1	RLP	RLP	0	0	0	0	0.0007	99.9992	0	0
170091_RLP30	RLP	RLP	0.0001	0.0004	0	0.0001	0.117	99.882	0	0.0004
170018_RPP2A	T	TNL	0.0013	0	0	0	0	0	0	99.9987
170021_prv	T	TNL	1.2013	0.0003	0	0.0001	0.0001	0	0	98.7981
131_Bs4	TNL	TNL	0.0002	0	0	0	0	0	0	99.9997
139_Gro1.4	TNL	TNL	0	0	0	0	0	0	0	100
144_N	TNL	TNL	0.0001	0	0	0	0	0	0	99.9999
152_RY-1	TNL	TNL	0.1887	0	0	0	0	0.0001	0	99.8112
1486_L6	TNL	TNL	13.1809	0.0003	0	0	0.0002	0.0699	0.0009	86.7477
1487_M	TNL	TNL	0.3873	0.0001	0	0	0	0.012	0.0003	99.6003
1493_RPP5	TNL	TNL	0.2679	0.0002	0.0004	0	0.008	0.015	0.0001	99.7084
1496_Rps4	TNL	TNL	0.1656	0	0	0	0	0.0008	0.0014	99.8321
135724_P2	TNL	TNL	0.0037	0	0	0	0	0.0002	0.0008	99.9952
150959_RPP1	TNL	TNL	0.0004	0	0	0	0	0	0	99.9996
150960_RPP4	TNL	TNL	4.3045	0.0008	0.0009	0.0002	0.0259	0.0062	0.0001	95.6614
150963_RRS1	TNL	TNL	1.6732	0.002	0.0001	0.0009	0.0023	0.0099	0.0002	98.3114
161441_SSI4	TNL	TNL	0	0	0	0	0	0	0	100
161464_KR1	TNL	TNL	0	0	0	0	0	0	0	100
161467_RAC1	TNL	TNL	0	0	0	0	0	0	0	100
170010_L,L1-L11	TNL	TNL	0.031	0.0002	0	0	0	0.0005	0.0001	99.9682
170011_P,P1-4	TNL	TNL	0.0158	0	0	0	0.0002	0.0001	0.0002	99.9837
170012_FOM1	TNL	TNL	0.002	0	0	0	0	0	0.0001	99.9979
