# Supplementary material for: PRGminer: harnessing deep learning for the prediction of resistance genes involved in plant defense mechanisms
Source: Front Plant Sci. 2025 Jun 3;16:1411525. doi: 10.3389/fpls.2025.1411525 (PMC12170542; doi:10.3389/fpls.2025.1411525)
Supplement: Supplementary File 3 — Arabidopsis thaliana and Oryza sativa Japonica group proteome annotation using PRGminer. [file Table3.xlsx]

## Sheet: Arabidopsis_Phase I
SampleID	Prediction	Rgene	Non-Rgene
AT5G16970.1	Non-Rgene	0.0015	99.9985
AT4G32100.1	Non-Rgene	1e-04	99.9999
AT2G43120.2	Non-Rgene	0	100
AT1G30814.1	Non-Rgene	0	100
AT1G30814.4	Non-Rgene	0	100
AT1G30814.2	Non-Rgene	0	100
AT3G18710.1	Non-Rgene	0.0053	99.9946
AT4G25880.4	Non-Rgene	0.0026	99.9973
AT4G25880.2	Non-Rgene	0.0017	99.9983
AT4G25880.5	Non-Rgene	0.0017	99.9982
AT4G25880.3	Non-Rgene	0.0023	99.9977
AT1G78930.1	Non-Rgene	0.0005	99.9995
AT3G07950.1	Non-Rgene	0.0011	99.9989
AT4G03450.2	Non-Rgene	0.0335	99.9665
AT4G03450.1	Non-Rgene	0.0072	99.9928
AT1G71695.1	Non-Rgene	0.0005	99.9995
AT1G58983.1	Non-Rgene	0	100
AT1G12980.1	Non-Rgene	1e-04	99.9999
AT5G41480.1	Non-Rgene	0.0955	99.9045
AT5G15008.1	Non-Rgene	0.0108	99.9892
AT3G51870.1	Non-Rgene	0.0043	99.9957
AT4G29950.3	Non-Rgene	0.4028	99.5972
AT4G29950.1	Non-Rgene	0.0209	99.979
AT3G18310.1	Non-Rgene	1.4292	98.5708
AT5G07360.3	Non-Rgene	0.0041	99.9959
AT5G07360.2	Non-Rgene	0.0142	99.9858
AT4G08535.1	Non-Rgene	15.2263	84.7738
AT4G08535.3	Non-Rgene	9.7623	90.2377
AT4G26490.1	Non-Rgene	0.0023	99.9977
AT5G46240.1	Non-Rgene	0	100
AT5G62260.3	Non-Rgene	0.0003	99.9997
AT5G62260.2	Non-Rgene	2.2397	97.7603
AT4G16955.1	Non-Rgene	0.1815	99.8185
AT3G25717.1	Non-Rgene	0	100
AT1G45223.1	Non-Rgene	0.8796	99.1204
AT5G35715.1	Non-Rgene	0.0641	99.9359
AT5G41908.1	Non-Rgene	0	100
AT2G21390.1	Non-Rgene	0.7151	99.285
AT3G48330.4	Non-Rgene	0.0006	99.9994
AT4G32710.1	Rgene	99.9998	0.0002
AT3G46440.1	Non-Rgene	0	100
AT2G21930.2	Non-Rgene	0.1478	99.8522
AT3G53910.1	Non-Rgene	0.0381	99.9619
AT4G25090.1	Non-Rgene	0.0008	99.9992
AT4G25090.2	Non-Rgene	0.0015	99.9985
AT2G18870.1	Non-Rgene	0	100
AT1G56250.1	Non-Rgene	0.0022	99.9978
AT3G16830.1	Non-Rgene	2.4285	97.5715
AT5G20470.1	Non-Rgene	0	100
AT5G04950.1	Non-Rgene	0.1815	99.8185
AT4G13720.2	Non-Rgene	0	100
AT5G50110.1	Non-Rgene	0	100
AT3G03305.1	Non-Rgene	0.009	99.991
AT5G66670.2	Non-Rgene	0.9957	99.0043
AT4G08039.1	Non-Rgene	0	100
AT2G38310.1	Non-Rgene	0.0002	99.9998
AT2G26900.1	Non-Rgene	0	100
AT5G23000.1	Non-Rgene	0	100
AT1G66852.1	Non-Rgene	0.0028	99.9972
AT1G69810.1	Non-Rgene	0	100
AT1G72450.1	Non-Rgene	0.0448	99.9552
AT5G03560.3	Non-Rgene	0	100
AT5G03560.1	Non-Rgene	0.0269	99.9731
AT4G27340.3	Non-Rgene	0.1116	99.8884
AT4G27340.2	Non-Rgene	0.9994	99.0006
AT4G27340.1	Non-Rgene	2.4042	97.5958
AT1G76280.4	Non-Rgene	7.0421	92.9579
AT1G76280.2	Non-Rgene	0.2978	99.7022
AT1G76280.5	Non-Rgene	0.028	99.972
AT1G76280.3	Non-Rgene	0.043	99.957
AT1G76280.1	Non-Rgene	0.0232	99.9768
AT3G03272.1	Non-Rgene	1e-04	99.9999
AT3G28960.1	Non-Rgene	0	100
AT1G65630.1	Non-Rgene	0.0037	99.9963
AT3G10210.1	Non-Rgene	0.0864	99.9136
AT4G27830.1	Non-Rgene	0.014	99.986
AT1G71390.2	Rgene	100	0
AT5G46260.1	Rgene	100	0
AT2G32710.2	Non-Rgene	0	100
AT2G32710.1	Non-Rgene	0	100
AT5G27680.2	Non-Rgene	0.2443	99.7557
AT5G27680.6	Non-Rgene	0.215	99.785
AT4G19380.2	Non-Rgene	13.6625	86.3375
AT5G61960.2	Non-Rgene	0.001	99.999
AT5G61960.5	Non-Rgene	0.0008	99.9992
AT4G29180.2	Rgene	100	0
AT4G29180.1	Rgene	100	0
AT4G29180.3	Rgene	100	0
AT3G09680.1	Non-Rgene	0.0003	99.9997
AT1G56233.1	Non-Rgene	0	100
AT1G15210.1	Non-Rgene	0	100
AT3G63470.1	Non-Rgene	0	100
AT2G16970.1	Non-Rgene	0	100
AT2G16970.6	Non-Rgene	0.0002	99.9998
AT2G16970.3	Non-Rgene	0.0094	99.9906
AT2G16970.7	Non-Rgene	1e-04	99.9999
AT2G16970.2	Non-Rgene	0.0002	99.9998
AT2G16970.5	Non-Rgene	0	100
AT1G15250.1	Non-Rgene	0	100
AT1G79700.2	Non-Rgene	0	99.9999
AT1G79700.3	Non-Rgene	1e-04	99.9999
AT1G79700.1	Non-Rgene	0	100
AT1G79700.4	Non-Rgene	0.0004	99.9996
AT2G46620.1	Rgene	51.5048	48.4952
AT3G46920.2	Rgene	100	0
AT2G43750.2	Non-Rgene	17.6493	82.3507
AT1G62895.1	Non-Rgene	13.1561	86.8439
AT2G24490.2	Non-Rgene	0.0003	99.9997
AT3G57080.1	Non-Rgene	0.1582	99.8418
AT3G13820.1	Non-Rgene	0.0037	99.9963
AT2G15080.2	Rgene	100	0
AT1G73360.1	Rgene	94.6948	5.3053
AT1G16360.1	Non-Rgene	0.113	99.887
AT1G16360.4	Non-Rgene	0.0801	99.9199
AT1G16360.5	Non-Rgene	2.1542	97.8458
AT1G16360.2	Non-Rgene	0.062	99.938
AT1G10225.1	Non-Rgene	0.0358	99.9642
AT3G49770.1	Non-Rgene	0	100
AT4G31660.1	Non-Rgene	0.0081	99.992
AT1G26670.1	Non-Rgene	0.0514	99.9486
AT1G34855.1	Non-Rgene	1e-04	99.9999
AT1G52200.1	Non-Rgene	0.1561	99.8439
AT1G52200.2	Non-Rgene	1.1927	98.8073
AT1G57800.2	Non-Rgene	0	100
AT1G57800.1	Non-Rgene	0	100
AT4G23200.1	Rgene	100	0
AT4G23200.2	Rgene	100	0
AT1G69460.1	Non-Rgene	17.2042	82.7958
AT1G04310.2	Non-Rgene	0.0088	99.9912
AT1G08080.1	Non-Rgene	0.0319	99.9681
AT2G37678.1	Non-Rgene	0	100
AT2G37678.2	Non-Rgene	0.0003	99.9997
AT3G56070.2	Non-Rgene	0	100
AT5G15420.1	Non-Rgene	1.1666	98.8334
AT5G06020.1	Non-Rgene	0.0144	99.9856
AT3G15251.1	Non-Rgene	0	100
AT1G75550.2	Non-Rgene	0	100
AT1G75550.1	Non-Rgene	0	100
AT1G71890.1	Non-Rgene	0	100
AT1G05430.1	Non-Rgene	0.0003	99.9997
AT4G29810.3	Rgene	99.9998	0.0002
AT4G29810.1	Rgene	99.9999	1e-04
AT4G29810.2	Rgene	100	0
AT3G02780.1	Non-Rgene	1.442	98.558
AT3G02780.2	Non-Rgene	1.1936	98.8064
AT4G26560.1	Non-Rgene	0.0571	99.943
AT1G80870.1	Rgene	100	0
AT4G23670.1	Non-Rgene	0	100
AT2G46225.3	Non-Rgene	0.2771	99.7229
AT2G46225.2	Non-Rgene	0.4663	99.5337
AT2G46225.1	Non-Rgene	0.1939	99.8061
AT5G18730.1	Non-Rgene	0	100
AT5G67570.1	Non-Rgene	0.0081	99.9919
AT1G75310.1	Non-Rgene	0	100
AT1G75310.2	Non-Rgene	0	100
AT5G29054.1	Non-Rgene	0	100
AT2G27700.2	Non-Rgene	0.0669	99.9331
AT2G27700.1	Non-Rgene	0.0627	99.9373
AT1G02010.4	Non-Rgene	0.0142	99.9858
AT1G02010.1	Non-Rgene	0.0075	99.9925
AT1G02010.2	Non-Rgene	0.003	99.997
AT1G02010.3	Non-Rgene	0.0016	99.9984
AT1G47900.1	Non-Rgene	0	100
AT1G47900.2	Non-Rgene	0	100
AT5G57625.1	Non-Rgene	0	100
AT4G02725.1	Non-Rgene	1.1204	98.8796
AT4G02725.2	Non-Rgene	28.6353	71.3647
AT1G14315.2	Non-Rgene	0	100
AT1G14315.1	Non-Rgene	0.0009	99.9991
AT5G66440.1	Non-Rgene	0	100
AT4G35440.2	Non-Rgene	0.1578	99.8422
AT4G35440.1	Non-Rgene	0.0481	99.9519
AT3G52460.1	Non-Rgene	0.0013	99.9987
AT4G26240.1	Non-Rgene	0	100
AT3G55380.2	Non-Rgene	0.0697	99.9303
AT3G55380.1	Non-Rgene	0.0093	99.9907
AT2G16953.1	Non-Rgene	10.4309	89.5691
AT2G22320.1	Non-Rgene	1e-04	99.9999
AT1G26760.1	Non-Rgene	0.005	99.995
AT1G05250.1	Non-Rgene	0.0171	99.9829
AT3G44560.1	Non-Rgene	0.0069	99.9931
AT3G44560.2	Non-Rgene	0.0697	99.9303
AT3G44560.3	Non-Rgene	0.0448	99.9552
AT1G67260.3	Non-Rgene	0.0006	99.9994
AT1G67260.1	Non-Rgene	0.0002	99.9998
AT4G31950.1	Non-Rgene	23.6718	76.3282
AT5G51680.1	Non-Rgene	0	100
AT4G10925.1	Non-Rgene	0.0002	99.9998
AT3G56520.1	Non-Rgene	1e-04	99.9999
AT1G24575.1	Non-Rgene	0	100
AT4G31690.1	Non-Rgene	0.2313	99.7687
AT1G12790.1	Non-Rgene	1.0745	98.9255
AT4G34640.1	Non-Rgene	0.0007	99.9993
AT4G34640.2	Non-Rgene	0.0003	99.9997
AT4G03340.2	Non-Rgene	0.0005	99.9995
AT4G03340.1	Non-Rgene	0.0058	99.9942
AT2G37260.1	Non-Rgene	0.0048	99.9952
AT2G37260.2	Non-Rgene	0	100
AT5G54610.1	Non-Rgene	0.4034	99.5966
AT3G27970.1	Non-Rgene	2.4688	97.5312
AT4G13550.1	Non-Rgene	0.099	99.901
AT4G13550.3	Non-Rgene	0.3268	99.6732
AT4G13550.2	Non-Rgene	0.1369	99.8631
AT1G04850.1	Non-Rgene	0	100
AT5G20560.1	Non-Rgene	0.0021	99.9979
AT3G17420.1	Rgene	100	0
AT3G08780.1	Non-Rgene	0	100
AT3G08780.2	Non-Rgene	0	100
AT1G31760.1	Non-Rgene	0	100
AT5G65470.1	Non-Rgene	0	100
AT1G33250.1	Non-Rgene	0.0857	99.9143
AT1G74000.1	Non-Rgene	0.0746	99.9254
AT3G55660.1	Non-Rgene	0.0272	99.9728
AT3G55660.2	Non-Rgene	0.0456	99.9544
AT4G15562.1	Non-Rgene	0	100
AT3G48480.1	Non-Rgene	0.0651	99.9349
AT5G66420.2	Non-Rgene	0	100
AT3G02740.1	Non-Rgene	1.2025	98.7975
AT3G02740.2	Non-Rgene	0.9674	99.0326
AT1G55580.1	Non-Rgene	0.0033	99.9967
AT1G53903.1	Non-Rgene	0.0024	99.9976
AT3G63400.1	Non-Rgene	0	100
AT3G63400.2	Non-Rgene	0	100
AT1G19715.1	Non-Rgene	0	100
AT1G19715.3	Non-Rgene	0	100
AT5G62750.1	Non-Rgene	0	100
AT2G04031.1	Rgene	62.3214	37.6786
AT3G06130.2	Non-Rgene	0	100
AT3G06130.1	Non-Rgene	0	100
AT5G50000.2	Rgene	100	0
AT5G50000.1	Rgene	100	0
AT1G69430.1	Non-Rgene	1e-04	99.9999
AT1G53340.2	Non-Rgene	0	100
ATCG00160.1	Non-Rgene	0.065	99.9349
AT3G05660.1	Rgene	100	0
AT2G16130.1	Non-Rgene	0	100
AT5G63820.1	Non-Rgene	0.0214	99.9786
AT3G17140.1	Non-Rgene	0.0004	99.9996
AT3G24110.1	Non-Rgene	0.0056	99.9944
AT1G29890.3	Non-Rgene	0	100
AT1G29890.1	Non-Rgene	0	100
AT1G29890.2	Non-Rgene	0	100
AT2G47560.1	Non-Rgene	0.0002	99.9998
AT4G28600.3	Non-Rgene	0.1168	99.8833
AT4G28600.2	Non-Rgene	0.1232	99.8768
AT1G80290.2	Non-Rgene	0.0004	99.9996
AT1G56540.1	Rgene	99.9999	1e-04
AT2G37390.1	Non-Rgene	0.0012	99.9988
AT2G37390.2	Non-Rgene	0.0014	99.9986
AT2G06050.3	Non-Rgene	0	100
AT3G20920.1	Non-Rgene	0.0003	99.9996
AT3G20920.2	Non-Rgene	0.0005	99.9995
AT5G26220.1	Rgene	54.2583	45.7417
AT5G26220.2	Non-Rgene	0.95	99.05
AT3G54830.1	Non-Rgene	0.0362	99.9638
AT3G09190.1	Non-Rgene	0.9038	99.0962
AT3G05545.1	Non-Rgene	0	100
AT1G48650.2	Non-Rgene	0.8492	99.1508
AT1G48650.1	Non-Rgene	0.352	99.648
AT4G27400.1	Non-Rgene	0	100
AT2G35250.1	Non-Rgene	0.0844	99.9156
AT5G15730.1	Rgene	100	0
AT5G15730.2	Rgene	100	0
AT1G22670.1	Non-Rgene	0.0689	99.9311
AT1G07030.1	Non-Rgene	0	100
AT5G61930.2	Non-Rgene	0.001	99.999
AT4G27260.1	Non-Rgene	0.25	99.75
AT1G69860.1	Non-Rgene	0.0028	99.9972
AT1G10120.1	Non-Rgene	0	100
AT5G08760.1	Non-Rgene	0	100
AT2G38390.1	Non-Rgene	1.2675	98.7325
AT1G43650.2	Non-Rgene	0	100
AT1G43650.1	Non-Rgene	0	100
AT3G26470.1	Non-Rgene	1e-04	99.9999
AT1G09960.1	Non-Rgene	0	100
AT4G27370.3	Non-Rgene	0.0095	99.9905
AT4G27370.4	Non-Rgene	0.0106	99.9894
AT4G27370.1	Non-Rgene	0.0093	99.9907
AT2G25250.1	Non-Rgene	0.0007	99.9993
AT5G42110.1	Non-Rgene	0	100
AT1G51990.2	Non-Rgene	1e-04	99.9999
AT1G51990.1	Non-Rgene	1e-04	99.9999
AT5G23030.1	Non-Rgene	0.0022	99.9978
AT3G51100.3	Non-Rgene	0.2843	99.7157
AT3G51100.1	Non-Rgene	0.1455	99.8545
AT3G29580.1	Non-Rgene	0.054	99.946
AT3G28370.5	Non-Rgene	0	100
AT3G28370.3	Non-Rgene	0	100
AT3G28370.1	Non-Rgene	0	100
AT2G15710.1	Non-Rgene	0.0025	99.9975
AT5G20250.4	Non-Rgene	0.0441	99.9559
AT4G21470.1	Non-Rgene	0.0354	99.9646
AT4G05220.1	Non-Rgene	0	100
AT4G04730.1	Non-Rgene	0	100
AT2G33520.1	Non-Rgene	0	100
AT1G53625.1	Non-Rgene	0	100
AT1G63360.1	Rgene	100	0
AT1G63360.2	Rgene	100	0
AT1G33330.2	Non-Rgene	1.6709	98.3291
AT3G26840.1	Non-Rgene	0.0419	99.9582
AT1G74929.1	Non-Rgene	0	100
AT3G29010.1	Non-Rgene	0.0003	99.9997
AT3G29010.4	Non-Rgene	0.3217	99.6783
AT3G10450.1	Non-Rgene	0.1041	99.8959
AT3G10450.3	Non-Rgene	3.9376	96.0624
AT3G10450.2	Non-Rgene	0.3133	99.6867
AT3G10450.4	Non-Rgene	0.7407	99.2593
AT4G34800.1	Non-Rgene	0.0022	99.9978
AT4G28340.1	Non-Rgene	0.0058	99.9942
AT1G63430.1	Rgene	100	0
AT1G63430.2	Rgene	100	0
AT3G14510.1	Non-Rgene	0.0002	99.9998
AT1G80720.2	Non-Rgene	21.743	78.257
AT1G69770.1	Non-Rgene	0.0006	99.9994
AT1G08460.1	Non-Rgene	0.027	99.973
AT1G08460.2	Non-Rgene	1.9265	98.0735
AT1G78710.1	Non-Rgene	0	100
AT1G78710.2	Non-Rgene	0.0003	99.9997
AT4G03820.3	Non-Rgene	0.0094	99.9906
AT4G03820.4	Non-Rgene	0.0012	99.9988
AT3G28930.3	Non-Rgene	0.003	99.997
AT3G28930.2	Non-Rgene	34.0225	65.9775
AT3G52950.2	Non-Rgene	0.2707	99.7293
AT2G26330.1	Rgene	100	0
AT1G08610.1	Non-Rgene	0.0175	99.9825
AT3G57620.1	Non-Rgene	0.1186	99.8814
AT5G08070.1	Non-Rgene	0.002	99.998
AT1G17540.1	Rgene	99.9966	0.0034
AT2G39280.1	Non-Rgene	0	100
AT2G39280.2	Non-Rgene	0	100
AT1G27380.4	Non-Rgene	3.0733	96.9267
AT1G58643.1	Non-Rgene	1.6123	98.3877
AT5G08450.2	Non-Rgene	1e-04	99.9999
AT5G14030.3	Non-Rgene	0.0056	99.9944
AT5G14030.5	Non-Rgene	0.0019	99.9981
AT1G48953.1	Rgene	67.3594	32.6406
AT5G66080.1	Non-Rgene	0.0982	99.9018
AT5G66080.2	Non-Rgene	0.0318	99.9682
AT2G47730.1	Non-Rgene	0.5843	99.4157
AT2G02310.1	Non-Rgene	0.0017	99.9983
AT4G11020.1	Non-Rgene	0.1585	99.8415
AT3G50670.2	Non-Rgene	5.3914	94.6086
AT3G50670.1	Non-Rgene	0	100
AT1G51440.1	Non-Rgene	20.7295	79.2705
AT2G07719.1	Non-Rgene	0	100
AT1G18871.1	Non-Rgene	1e-04	99.9998
AT1G25210.2	Non-Rgene	0	100
AT1G25210.1	Non-Rgene	0	100
AT1G21610.6	Non-Rgene	0.0082	99.9918
AT1G21610.1	Non-Rgene	0.0016	99.9984
AT1G21610.4	Non-Rgene	0.0039	99.9961
AT1G21610.3	Non-Rgene	0.0016	99.9984
AT1G21610.2	Non-Rgene	0.0027	99.9973
AT5G05340.1	Non-Rgene	0.1114	99.8886
AT5G45440.1	Non-Rgene	0.0022	99.9978
AT4G05110.1	Non-Rgene	0.0005	99.9995
AT4G05110.2	Non-Rgene	0.0009	99.9991
AT5G25380.4	Non-Rgene	0.0055	99.9945
AT5G25380.1	Non-Rgene	0.0024	99.9976
AT5G25380.2	Non-Rgene	0.0043	99.9956
AT3G44080.1	Non-Rgene	0.6514	99.3486
AT1G79710.3	Non-Rgene	0.2025	99.7975
AT1G79710.1	Non-Rgene	1e-04	99.9999
AT5G56920.1	Non-Rgene	0	100
AT5G38000.3	Non-Rgene	0.0184	99.9816
AT5G38000.2	Non-Rgene	0.0397	99.9603
AT5G38000.1	Non-Rgene	0.0119	99.9881
AT5G15050.1	Non-Rgene	0.0133	99.9867
AT3G50370.1	Non-Rgene	0	100
AT3G50370.2	Non-Rgene	0	100
AT1G80840.1	Non-Rgene	0	100
AT5G53670.1	Non-Rgene	0.348	99.6521
ATMG00440.1	Non-Rgene	0.0653	99.9346
AT2G23160.1	Non-Rgene	0	100
AT4G29940.2	Non-Rgene	0	100
AT4G29940.1	Non-Rgene	0	100
AT4G23640.1	Non-Rgene	0	100
AT3G09550.2	Non-Rgene	0.0016	99.9984
AT3G09550.3	Non-Rgene	0.0007	99.9993
AT3G07568.1	Non-Rgene	0.0022	99.9978
AT5G44630.1	Non-Rgene	0.0176	99.9824
AT2G40900.1	Non-Rgene	0	100
AT2G39140.1	Non-Rgene	0.0227	99.9773
AT5G05950.1	Non-Rgene	0.3018	99.6982
AT3G48670.3	Non-Rgene	0	100
AT5G63810.1	Non-Rgene	0.0008	99.9992
AT5G02340.1	Non-Rgene	0	100
AT4G32470.1	Non-Rgene	1e-04	99.9999
AT4G32470.2	Non-Rgene	0.0327	99.9673
AT3G11270.1	Non-Rgene	0.0009	99.9991
AT3G11270.2	Non-Rgene	0.0006	99.9994
AT2G46440.1	Non-Rgene	0.0002	99.9998
AT2G17630.1	Non-Rgene	0	100
AT5G24100.1	Rgene	99.8736	0.1264
AT4G29330.1	Non-Rgene	0	100
AT4G29330.2	Non-Rgene	0.0002	99.9998
AT2G15470.1	Non-Rgene	0	100
AT2G47790.1	Non-Rgene	0.2875	99.7125
AT1G71300.1	Non-Rgene	0.1588	99.8412
AT1G71300.2	Non-Rgene	0.2059	99.7941
AT5G48545.1	Non-Rgene	0.0034	99.9966
AT5G48545.2	Non-Rgene	0.0011	99.9988
AT5G48545.3	Non-Rgene	0.1427	99.8572
AT1G49490.2	Rgene	100	0
AT1G23645.2	Non-Rgene	0	100
AT1G23645.1	Non-Rgene	0	100
AT3G08530.1	Non-Rgene	0.0021	99.9979
AT1G09795.1	Non-Rgene	1.9508	98.0492
AT2G19190.1	Rgene	100	0
AT5G56950.1	Non-Rgene	0	100
AT3G22380.3	Non-Rgene	0	100
AT3G22380.2	Non-Rgene	0	100
AT3G22380.1	Non-Rgene	0	100
AT2G41835.1	Non-Rgene	1e-04	99.9999
AT4G23590.1	Non-Rgene	0.2582	99.7418
AT3G05140.2	Rgene	100	0
AT1G48690.1	Non-Rgene	26.9337	73.0663
AT4G35620.1	Non-Rgene	0	100
AT3G29750.1	Non-Rgene	0.0013	99.9987
AT1G49570.1	Non-Rgene	0.0433	99.9567
AT3G54500.5	Non-Rgene	0.0037	99.9963
AT3G54500.3	Non-Rgene	0.0143	99.9857
AT3G54500.1	Non-Rgene	0.0029	99.9971
AT3G54500.4	Non-Rgene	0.1632	99.8368
AT2G45130.1	Non-Rgene	0.04	99.96
AT1G68470.1	Non-Rgene	0.0048	99.9952
AT5G58400.1	Non-Rgene	0.014	99.986
AT2G39110.1	Rgene	100	0
AT5G39510.1	Non-Rgene	0.0214	99.9786
AT4G32660.2	Rgene	100	0
AT4G32660.1	Rgene	100	0
AT1G75580.1	Non-Rgene	9.146	90.854
AT5G23090.1	Non-Rgene	0.0003	99.9997
AT5G23090.4	Non-Rgene	0.0011	99.9989
AT5G23090.3	Non-Rgene	0	100
AT5G45920.3	Non-Rgene	1e-04	99.9999
AT5G45920.4	Non-Rgene	0.0841	99.9159
AT3G52760.1	Non-Rgene	0.0005	99.9995
AT5G52750.1	Non-Rgene	0	100
AT5G18830.2	Non-Rgene	0.567	99.433
AT5G18830.1	Non-Rgene	0.5618	99.4382
AT5G18830.3	Non-Rgene	0.2712	99.7288
AT3G27460.4	Non-Rgene	0.0022	99.9978
AT3G27460.3	Non-Rgene	0.0314	99.9686
AT3G27460.5	Non-Rgene	0.1016	99.8984
AT3G27460.2	Non-Rgene	0.0008	99.9992
AT3G27460.1	Non-Rgene	0.0008	99.9992
AT2G38910.1	Rgene	99.9969	0.0031
AT3G62780.1	Non-Rgene	1.8317	98.1683
AT3G28210.1	Non-Rgene	0.0013	99.9987
AT3G47675.1	Non-Rgene	0.0286	99.9714
AT2G44360.1	Non-Rgene	0.2341	99.7659
AT5G50720.1	Non-Rgene	0	100
AT2G36060.2	Non-Rgene	0	100
AT2G36060.1	Non-Rgene	0	100
AT2G36060.3	Non-Rgene	0	100
AT1G26400.1	Non-Rgene	0.0128	99.9872
AT4G19470.1	Rgene	99.9791	0.0209
AT4G04360.1	Non-Rgene	0	100
AT3G25060.1	Non-Rgene	0.0308	99.9692
AT2G07684.1	Non-Rgene	0	100
AT1G72980.1	Non-Rgene	0	100
AT5G51840.1	Non-Rgene	0	100
AT4G17490.1	Non-Rgene	0	100
AT1G59970.1	Non-Rgene	1e-04	99.9999
AT2G32950.1	Non-Rgene	1.8537	98.1463
AT2G32950.2	Rgene	85.7174	14.2826
AT3G26240.1	Non-Rgene	0.236	99.764
AT3G04860.1	Non-Rgene	1e-04	99.9999
AT1G11520.1	Non-Rgene	0	100
AT2G24420.2	Non-Rgene	0	100
AT1G30640.1	Rgene	100	0
AT2G40950.1	Non-Rgene	0.0065	99.9935
AT5G21930.1	Non-Rgene	0.0005	99.9995
AT5G21930.4	Non-Rgene	0.0006	99.9994
AT5G21930.3	Non-Rgene	0.0031	99.9969
AT1G26440.2	Non-Rgene	0	100
AT1G26440.8	Non-Rgene	0	100
AT1G26440.4	Non-Rgene	0	100
AT1G26440.6	Non-Rgene	0	100
AT1G26440.1	Non-Rgene	0	100
AT1G26440.5	Non-Rgene	0	100
AT1G51320.1	Non-Rgene	0.0013	99.9987
AT5G24240.2	Non-Rgene	0.0069	99.9931
AT1G22070.1	Non-Rgene	0	100
AT4G25310.2	Non-Rgene	0.0102	99.9898
AT4G25310.1	Non-Rgene	0.0004	99.9996
AT1G26700.2	Non-Rgene	0.9021	99.0979
AT3G55990.1	Non-Rgene	0.0002	99.9998
AT3G43940.1	Non-Rgene	1e-04	99.9999
AT5G27607.1	Non-Rgene	6.705	93.295
AT2G40750.1	Non-Rgene	0	100
AT3G09920.1	Non-Rgene	0.0279	99.9721
AT3G54900.1	Rgene	68.8394	31.1606
AT3G16500.2	Non-Rgene	0.0002	99.9998
AT3G16500.1	Non-Rgene	0.0018	99.9982
AT5G25480.1	Non-Rgene	0.0964	99.9036
AT3G12910.1	Non-Rgene	0	100
AT2G05100.1	Non-Rgene	0.0196	99.9804
AT2G05100.2	Rgene	86.4881	13.5119
AT3G18510.1	Non-Rgene	0.0029	99.9971
AT1G73603.1	Non-Rgene	0	100
AT4G08876.1	Non-Rgene	0.0126	99.9874
AT1G55650.1	Non-Rgene	1e-04	99.9999
AT5G65130.2	Non-Rgene	0.0011	99.9989
AT3G25730.1	Non-Rgene	0	100
AT1G78180.1	Non-Rgene	0.0075	99.9925
AT2G28960.2	Rgene	100	0
AT3G48680.1	Non-Rgene	0.0385	99.9615
AT2G04842.2	Non-Rgene	0.175	99.825
AT3G63360.1	Non-Rgene	0.0029	99.9971
AT1G55928.1	Non-Rgene	0	100
AT3G18010.1	Non-Rgene	0	100
AT4G18550.2	Non-Rgene	16.2006	83.7994
AT4G18550.3	Rgene	80.1886	19.8114
AT4G12000.3	Non-Rgene	0	100
AT1G29880.1	Non-Rgene	1e-04	99.9999
AT3G01250.1	Non-Rgene	0.0006	99.9994
AT5G27280.1	Non-Rgene	0	100
AT1G53645.1	Non-Rgene	0	100
AT3G46070.1	Non-Rgene	1e-04	99.9999
AT3G19120.1	Non-Rgene	0.323	99.677
AT5G37180.1	Non-Rgene	0.2824	99.7176
AT3G21305.1	Non-Rgene	0.0203	99.9797
AT4G37760.1	Non-Rgene	0.0002	99.9998
AT3G01840.1	Rgene	87.5022	12.4977
AT2G20690.1	Non-Rgene	0.0142	99.9858
AT4G02510.2	Non-Rgene	0.0003	99.9997
AT5G10110.1	Non-Rgene	0.0002	99.9998
AT2G45580.1	Non-Rgene	0.0069	99.9931
AT2G45580.3	Non-Rgene	0	100
AT2G31360.2	Non-Rgene	0	100
AT3G14290.1	Non-Rgene	0.0011	99.9989
AT3G23090.4	Non-Rgene	0	100
AT3G23090.5	Non-Rgene	0	100
AT3G23090.3	Non-Rgene	0	100
AT3G08690.1	Non-Rgene	2.2398	97.7602
AT2G01830.5	Non-Rgene	0.0188	99.9812
AT2G01830.2	Non-Rgene	0.0053	99.9946
AT3G48540.1	Non-Rgene	1.4161	98.5839
AT4G34750.1	Non-Rgene	0.0052	99.9948
AT1G06240.1	Non-Rgene	0.1807	99.8192
AT5G05050.1	Non-Rgene	0.0004	99.9996
AT1G72330.2	Non-Rgene	0.007	99.993
AT1G72330.3	Non-Rgene	0	100
AT1G72330.1	Non-Rgene	0	100
AT3G48343.1	Non-Rgene	4.5624	95.4376
AT3G54300.1	Rgene	99.7949	0.2051
AT5G42470.1	Non-Rgene	0.0035	99.9965
AT5G51380.1	Non-Rgene	0.8147	99.1853
AT4G28150.3	Non-Rgene	0	100
AT4G28150.1	Non-Rgene	0	100
AT4G28150.2	Non-Rgene	0	100
AT3G36659.1	Non-Rgene	1e-04	99.9999
AT1G20840.1	Non-Rgene	0.0034	99.9966
AT4G33040.1	Non-Rgene	0.0476	99.9524
AT1G45050.1	Non-Rgene	1.6917	98.3083
AT1G45050.2	Non-Rgene	11.6838	88.3162
AT5G61770.2	Non-Rgene	0.04	99.96
AT5G61770.1	Non-Rgene	0.0733	99.9267
AT3G58970.1	Non-Rgene	0.0451	99.9549
AT1G52500.3	Non-Rgene	0.0219	99.9781
AT1G52500.5	Non-Rgene	0.3916	99.6084
AT1G52500.2	Non-Rgene	0	99.9999
AT1G52500.4	Non-Rgene	0.001	99.999
AT5G58750.1	Non-Rgene	0.1016	99.8984
AT3G13010.1	Non-Rgene	0.0107	99.9893
AT1G10430.1	Non-Rgene	0.2388	99.7612
AT3G01820.1	Non-Rgene	1.6843	98.3157
AT2G31865.1	Non-Rgene	0.3825	99.6175
AT2G31865.3	Non-Rgene	0.0157	99.9843
AT2G31865.2	Non-Rgene	0.3045	99.6955
AT3G54630.1	Non-Rgene	0	100
AT1G05670.3	Non-Rgene	7.9578	92.0422
AT5G66240.3	Non-Rgene	0.0005	99.9995
AT5G66240.1	Non-Rgene	0.0009	99.9991
AT5G66240.2	Non-Rgene	0.0005	99.9995
AT4G19990.7	Non-Rgene	0	100
AT4G19990.4	Non-Rgene	0	100
AT4G19990.2	Non-Rgene	0	100
AT4G19990.5	Non-Rgene	1e-04	99.9999
AT4G18380.1	Non-Rgene	13.9196	86.0804
AT1G64110.3	Non-Rgene	0.0276	99.9724
AT1G64110.4	Non-Rgene	0.0251	99.9749
AT2G16710.1	Non-Rgene	0.0555	99.9445
AT2G16710.2	Non-Rgene	0.2744	99.7256
AT2G16710.3	Non-Rgene	0.0332	99.9668
AT5G47050.1	Non-Rgene	0	100
AT1G65220.1	Non-Rgene	12.7025	87.2975
AT1G13635.1	Non-Rgene	0.0026	99.9974
AT4G27415.2	Non-Rgene	0	100
AT2G29080.1	Non-Rgene	0	100
AT4G03635.1	Non-Rgene	0.0893	99.9107
AT5G45095.1	Non-Rgene	0.0079	99.9921
AT3G45720.1	Non-Rgene	0.0161	99.9839
AT5G65000.2	Non-Rgene	0	100
AT5G65000.1	Non-Rgene	0	100
AT2G46280.1	Non-Rgene	0.0002	99.9998
AT2G46280.3	Non-Rgene	1e-04	99.9999
AT4G34200.1	Non-Rgene	0	100
AT2G19870.1	Non-Rgene	8.1424	91.8576
AT5G35660.1	Non-Rgene	0	100
AT3G15548.1	Non-Rgene	0	100
AT5G34908.1	Non-Rgene	0.428	99.5721
AT2G14210.2	Non-Rgene	0	100
AT2G14210.1	Non-Rgene	0	100
AT5G59800.1	Non-Rgene	1e-04	99.9999
AT3G54530.2	Non-Rgene	0	100
AT3G54530.3	Non-Rgene	0.001	99.999
AT3G54530.1	Non-Rgene	0	100
AT1G54950.1	Non-Rgene	6.9917	93.0083
AT2G28520.1	Non-Rgene	0.0022	99.9978
ATMG00850.1	Non-Rgene	0.0466	99.9534
AT4G12800.2	Non-Rgene	0	100
AT3G62900.2	Non-Rgene	0.0042	99.9958
AT3G54410.1	Non-Rgene	2.9402	97.0598
AT1G55730.2	Non-Rgene	0	100
AT1G07310.1	Non-Rgene	0.0377	99.9624
AT1G77230.1	Non-Rgene	0	100
AT1G52400.2	Non-Rgene	0	100
AT1G52400.1	Non-Rgene	0	100
AT5G60580.3	Non-Rgene	0.8714	99.1286
AT5G60580.2	Non-Rgene	1.5641	98.4359
AT5G24790.1	Non-Rgene	0.0724	99.9276
AT5G48780.2	Non-Rgene	27.0074	72.9926
AT5G48780.1	Non-Rgene	16.7621	83.2379
AT5G41490.1	Non-Rgene	0.0039	99.9961
AT3G22320.1	Non-Rgene	0.0052	99.9948
AT5G22820.1	Non-Rgene	0.027	99.973
AT5G22820.3	Non-Rgene	0.0061	99.9939
AT2G22345.1	Non-Rgene	0.0137	99.9863
AT2G44440.1	Non-Rgene	0	100
AT4G30993.1	Non-Rgene	0.3743	99.6257
AT4G30993.2	Non-Rgene	0.4831	99.5169
AT3G57440.2	Non-Rgene	0.2383	99.7616
AT3G57440.1	Non-Rgene	0.3401	99.6599
AT5G60260.1	Non-Rgene	0.1189	99.8811
AT5G14740.1	Non-Rgene	0.023	99.977
AT5G14740.4	Non-Rgene	0.0181	99.9819
AT5G14740.3	Non-Rgene	0.0526	99.9474
AT5G14740.5	Non-Rgene	0.0008	99.9992
AT1G16430.1	Non-Rgene	0	100
AT5G66760.1	Non-Rgene	0	100
AT5G54225.1	Non-Rgene	0	100
AT1G27752.2	Non-Rgene	0.2807	99.7193
AT1G27752.1	Non-Rgene	0.0193	99.9807
AT3G09700.1	Non-Rgene	0	100
AT2G16580.1	Non-Rgene	0.3979	99.6021
AT5G47510.2	Non-Rgene	0	100
AT5G47510.4	Non-Rgene	0	100
AT3G50390.1	Non-Rgene	0.0162	99.9838
AT1G14880.1	Non-Rgene	0.0667	99.9333
AT4G34350.1	Non-Rgene	0.031	99.969
AT4G14368.1	Non-Rgene	0.2608	99.7392
AT4G14368.4	Non-Rgene	0.0153	99.9847
AT4G14368.2	Non-Rgene	0.018	99.982
AT1G11190.1	Non-Rgene	0.0772	99.9227
AT2G30730.2	Rgene	100	0
AT2G30730.1	Rgene	100	0
AT3G23070.1	Non-Rgene	0.003	99.997
AT5G16950.1	Non-Rgene	0	100
AT2G23690.1	Non-Rgene	1e-04	99.9999
AT2G40710.1	Non-Rgene	0.0104	99.9896
AT2G30925.1	Non-Rgene	0	100
AT3G14360.1	Non-Rgene	0.0275	99.9724
AT1G43100.1	Non-Rgene	0.0201	99.9798
AT2G31265.1	Rgene	55.9463	44.0537
AT1G26650.1	Non-Rgene	0	100
AT5G43066.1	Non-Rgene	0	100
AT5G20300.2	Non-Rgene	2.1615	97.8385
AT3G01550.2	Non-Rgene	0.0457	99.9543
AT3G01550.1	Non-Rgene	0.0135	99.9865
AT5G49950.1	Non-Rgene	3.3814	96.6186
AT1G54420.1	Non-Rgene	0.1695	99.8305
AT5G40530.2	Non-Rgene	0.0012	99.9988
AT5G40530.4	Non-Rgene	0.0468	99.9532
AT5G40530.1	Non-Rgene	0.0721	99.9279
AT5G40530.3	Non-Rgene	0.0068	99.9932
AT2G02930.1	Non-Rgene	0.0434	99.9566
AT4G38730.1	Non-Rgene	0	100
AT4G22320.1	Non-Rgene	0	100
AT4G22320.2	Non-Rgene	0	100
AT2G32040.1	Non-Rgene	0.0159	99.9841
AT5G45850.1	Non-Rgene	0	100
AT3G58010.2	Non-Rgene	0.0909	99.9091
AT3G03740.1	Non-Rgene	0.0012	99.9988
AT3G53900.2	Non-Rgene	0.0095	99.9905
AT3G08970.2	Non-Rgene	0.0653	99.9346
AT1G34640.1	Non-Rgene	0.0009	99.9991
AT2G13275.1	Rgene	62.1604	37.8396
AT5G38420.1	Non-Rgene	0.2582	99.7418
AT4G11790.1	Non-Rgene	0.0002	99.9997
AT3G62620.1	Non-Rgene	0.003	99.997
AT3G62620.3	Non-Rgene	0.0034	99.9966
AT3G62620.9	Non-Rgene	0.0023	99.9977
AT5G37910.1	Non-Rgene	0.0093	99.9907
AT2G34940.1	Non-Rgene	0.9773	99.0227
AT2G18720.3	Non-Rgene	0.0065	99.9935
AT2G18720.2	Non-Rgene	0.0263	99.9737
AT3G51780.1	Non-Rgene	0	100
AT4G05130.1	Non-Rgene	0.1537	99.8463
AT5G11320.1	Non-Rgene	0.0003	99.9997
AT5G11320.2	Non-Rgene	0.0209	99.9791
AT5G63910.1	Non-Rgene	0.0024	99.9976
AT2G20320.1	Non-Rgene	22.4465	77.5534
AT3G14880.1	Non-Rgene	0	100
AT3G14880.2	Non-Rgene	0	100
AT2G16190.1	Non-Rgene	0.0384	99.9616
AT2G16190.2	Non-Rgene	0.004	99.996
AT1G50310.1	Non-Rgene	0	100
AT1G50310.2	Non-Rgene	0	100
AT4G02730.1	Non-Rgene	4.9471	95.0529
AT3G45600.1	Non-Rgene	0	100
AT3G45600.2	Non-Rgene	1e-04	99.9999
AT4G11175.1	Non-Rgene	0.1658	99.8342
AT4G21350.1	Non-Rgene	0.0207	99.9793
AT3G25573.1	Non-Rgene	0.0034	99.9966
AT4G25670.1	Non-Rgene	0.0005	99.9995
AT2G27300.1	Non-Rgene	0.0055	99.9945
AT1G49430.2	Non-Rgene	0.2211	99.7789
AT1G49430.1	Non-Rgene	6.3771	93.6229
AT3G59110.1	Rgene	100	0
AT3G04570.1	Non-Rgene	2.8096	97.1904
AT5G59120.1	Non-Rgene	0	100
AT2G31800.1	Rgene	99.9999	1e-04
AT5G43420.1	Non-Rgene	0.8837	99.1163
AT1G74240.1	Non-Rgene	0	100
AT3G10320.1	Non-Rgene	0.0061	99.9939
AT3G02640.1	Non-Rgene	0.002	99.998
AT3G03110.1	Non-Rgene	0.5866	99.4134
ATCG00065.1	Non-Rgene	0	100
AT1G01760.3	Non-Rgene	0.6434	99.3566
AT1G01760.2	Non-Rgene	0.9482	99.0518
AT3G28917.1	Non-Rgene	0	100
AT3G19960.5	Non-Rgene	1e-04	99.9999
AT3G19960.3	Non-Rgene	0.019	99.981
AT3G19960.2	Non-Rgene	0.0005	99.9995
AT3G14820.1	Non-Rgene	0.1913	99.8087
AT3G45630.1	Rgene	63.1838	36.8161
AT2G46420.2	Non-Rgene	0.9731	99.0268
AT2G46420.1	Non-Rgene	0.0131	99.987
AT3G18905.1	Non-Rgene	6.296	93.704
AT2G37805.1	Non-Rgene	0	100
AT1G61160.1	Non-Rgene	0.2427	99.7573
AT4G30410.1	Non-Rgene	0	100
AT4G27140.1	Non-Rgene	0	100
AT5G04347.2	Non-Rgene	0.0145	99.9855
AT3G20560.1	Non-Rgene	0.1595	99.8405
AT2G36420.1	Non-Rgene	0	100
AT1G47480.1	Non-Rgene	0	100
AT2G33580.1	Rgene	100	0
AT5G53330.1	Non-Rgene	0.0323	99.9677
AT1G65820.3	Non-Rgene	0.0838	99.9162
AT1G65820.2	Non-Rgene	1e-04	99.9999
AT1G65820.1	Non-Rgene	0.0003	99.9997
AT1G22900.1	Non-Rgene	0.0047	99.9953
AT5G11050.1	Non-Rgene	0	100
AT5G61700.4	Non-Rgene	2.2777	97.7223
AT5G61700.1	Non-Rgene	0.3488	99.6511
AT5G61700.3	Non-Rgene	1.1022	98.8978
AT2G38010.3	Non-Rgene	0.1751	99.8249
AT2G38010.2	Non-Rgene	0.0225	99.9775
AT2G38010.1	Non-Rgene	0.1923	99.8077
AT1G52080.1	Non-Rgene	0.0013	99.9987
AT2G20625.1	Non-Rgene	0	100
AT2G20625.2	Non-Rgene	0	100
AT2G19490.1	Non-Rgene	0.1007	99.8993
AT1G35180.1	Non-Rgene	0	100
AT1G30070.1	Non-Rgene	0.0204	99.9796
AT1G30070.2	Non-Rgene	0.4023	99.5977
AT1G35210.1	Non-Rgene	1e-04	99.9999
AT1G10410.1	Non-Rgene	15.3413	84.6587
AT3G12050.2	Non-Rgene	0.0004	99.9996
AT3G12050.1	Non-Rgene	0.0002	99.9998
AT3G03341.1	Non-Rgene	0	100
AT5G07160.1	Non-Rgene	0.0078	99.9922
AT1G73740.1	Non-Rgene	0.0002	99.9998
AT3G50120.1	Non-Rgene	0.0005	99.9995
AT4G16780.1	Non-Rgene	0	100
AT2G35320.1	Non-Rgene	0.0003	99.9997
AT1G53350.1	Rgene	100	0
AT1G34110.1	Rgene	100	0
AT1G34110.2	Rgene	100	0
AT1G17240.2	Rgene	100	0
AT3G15970.1	Non-Rgene	0	100
AT3G01970.1	Non-Rgene	1e-04	99.9999
AT5G11565.1	Non-Rgene	1e-04	99.9999
AT4G15830.1	Non-Rgene	0.004	99.996
AT2G47400.1	Non-Rgene	0.1648	99.8352
AT4G09580.1	Non-Rgene	0	100
AT1G61730.1	Non-Rgene	0	100
AT1G29260.1	Non-Rgene	0.0006	99.9994
AT4G33905.1	Non-Rgene	0.0092	99.9908
AT4G02940.1	Non-Rgene	0.0813	99.9187
AT2G40360.2	Non-Rgene	0	99.9999
AT2G40360.1	Non-Rgene	0	100
AT1G33890.2	Non-Rgene	0.0042	99.9958
AT1G08040.3	Non-Rgene	0	100
AT1G08040.1	Non-Rgene	0	100
AT3G47670.1	Non-Rgene	0.0044	99.9956
AT1G63522.1	Non-Rgene	0	100
AT5G09900.1	Non-Rgene	0.057	99.943
AT5G09900.3	Non-Rgene	0.1983	99.8017
AT5G09900.2	Non-Rgene	0.0227	99.9773
AT1G08810.1	Non-Rgene	0	100
AT1G08810.2	Non-Rgene	0	100
AT3G26810.1	Non-Rgene	29.0704	70.9296
AT1G09210.1	Non-Rgene	0	100
AT5G64920.1	Non-Rgene	0	100
AT5G65590.1	Non-Rgene	0	100
AT1G70080.1	Non-Rgene	0	100
AT4G02930.1	Non-Rgene	1e-04	99.9999
AT4G38480.2	Non-Rgene	0	100
AT4G38480.1	Non-Rgene	0	100
AT4G04555.1	Non-Rgene	0.0068	99.9932
AT3G27190.1	Non-Rgene	0.1472	99.8528
AT1G10522.2	Non-Rgene	0.0013	99.9987
AT1G04570.1	Non-Rgene	0.0904	99.9096
AT1G04570.2	Non-Rgene	0.3808	99.6192
AT4G04370.1	Non-Rgene	0	100
AT3G26512.1	Non-Rgene	0	100
AT4G34970.1	Non-Rgene	0	100
AT5G60470.1	Non-Rgene	0.0028	99.9972
AT5G60470.2	Non-Rgene	0.002	99.998
AT5G10430.1	Non-Rgene	0	100
AT3G10130.1	Non-Rgene	0	100
AT4G33610.1	Non-Rgene	0	100
AT5G52790.1	Non-Rgene	0.1186	99.8814
AT5G52790.4	Non-Rgene	0.0194	99.9806
AT5G52790.5	Non-Rgene	0.0109	99.9891
AT5G52790.2	Non-Rgene	0.0229	99.9771
AT1G01830.2	Non-Rgene	0	100
AT5G44020.1	Non-Rgene	0.0393	99.9607
AT1G12340.1	Non-Rgene	0.0649	99.935
AT4G23882.1	Non-Rgene	0.0012	99.9988
AT3G54826.1	Non-Rgene	0.0358	99.9642
AT4G33690.1	Non-Rgene	0.0022	99.9978
AT1G67590.2	Non-Rgene	0	100
AT1G67590.1	Non-Rgene	0	100
AT1G69080.1	Non-Rgene	0.004	99.996
AT1G69080.2	Non-Rgene	0.0017	99.9983
AT1G31400.1	Non-Rgene	0.4142	99.5858
AT1G74385.1	Non-Rgene	10.2913	89.7087
AT3G08040.1	Non-Rgene	0	100
ATMG01350.1	Non-Rgene	0.091	99.909
AT3G10680.1	Non-Rgene	0	100
AT1G73300.2	Non-Rgene	0.3359	99.6641
AT3G52590.1	Non-Rgene	0	100
AT5G47840.1	Non-Rgene	4.6517	95.3483
AT5G47840.2	Non-Rgene	11.3486	88.6514
AT2G42240.1	Non-Rgene	0.1483	99.8517
AT2G42240.4	Non-Rgene	0.1692	99.8308
AT2G42240.3	Non-Rgene	0.1235	99.8766
AT5G04850.1	Non-Rgene	0	100
AT5G04850.2	Non-Rgene	0	100
AT1G05760.2	Non-Rgene	0.0641	99.9359
AT1G30530.1	Non-Rgene	0.0456	99.9544
AT1G12480.1	Non-Rgene	0	100
AT2G35270.1	Non-Rgene	1.2857	98.7143
AT2G46330.1	Non-Rgene	0	100
AT2G46330.2	Non-Rgene	0	100
AT1G76850.1	Non-Rgene	0	100
AT1G73570.1	Non-Rgene	0.0037	99.9963
AT1G44130.1	Non-Rgene	0.0002	99.9998
AT1G67340.1	Non-Rgene	4.8087	95.1913
AT5G44870.1	Rgene	100	0
AT1G80315.1	Non-Rgene	14.6428	85.3572
AT1G43666.1	Non-Rgene	0.7382	99.2618
AT5G60400.3	Non-Rgene	0.0348	99.9652
AT5G59010.1	Rgene	99.9999	1e-04
AT3G54920.1	Non-Rgene	0.0029	99.9971
AT1G08630.6	Non-Rgene	0.0019	99.9981
AT1G08630.5	Non-Rgene	0.0093	99.9907
AT3G22040.1	Non-Rgene	0.9873	99.0127
AT3G47836.1	Non-Rgene	0.001	99.999
AT3G47836.2	Non-Rgene	0.0012	99.9988
AT5G50115.1	Non-Rgene	0	100
AT2G27035.1	Non-Rgene	0.039	99.961
AT1G66150.1	Rgene	100	0
AT2G03300.1	Rgene	100	0
AT5G45790.1	Non-Rgene	0.2391	99.7609
AT5G45790.2	Non-Rgene	0.9238	99.0762
AT2G35610.1	Non-Rgene	0.0308	99.9692
AT5G27700.1	Non-Rgene	0.0219	99.9781
AT1G04640.2	Non-Rgene	0.0379	99.9621
AT1G56500.2	Non-Rgene	1.4023	98.5977
AT1G56500.1	Non-Rgene	1.2463	98.7537
AT2G30460.5	Non-Rgene	0.0029	99.9971
AT2G30460.2	Non-Rgene	0.0005	99.9995
AT2G30460.4	Non-Rgene	0.3078	99.6922
AT3G44570.1	Non-Rgene	0.0032	99.9968
AT3G02590.1	Non-Rgene	0	100
AT2G19560.1	Non-Rgene	0.1001	99.8999
AT2G19560.2	Non-Rgene	49.54	50.46
AT5G19970.2	Non-Rgene	0.4466	99.5534
AT5G19970.1	Non-Rgene	3.4207	96.5793
AT5G48430.1	Non-Rgene	0.0056	99.9944
AT3G18430.2	Non-Rgene	15.5669	84.4331
AT1G12615.1	Non-Rgene	8.2056	91.7944
AT4G33490.1	Non-Rgene	0.9357	99.0643
AT4G33490.2	Non-Rgene	0.2109	99.7891
AT5G18130.2	Non-Rgene	0.011	99.9889
AT5G18130.1	Non-Rgene	0.0014	99.9986
AT1G77120.1	Non-Rgene	0	100
AT1G50590.1	Non-Rgene	0.0054	99.9946
AT5G05470.1	Non-Rgene	0	100
AT3G44735.2	Non-Rgene	0.0012	99.9988
AT4G03495.1	Non-Rgene	0	100
AT2G31740.1	Non-Rgene	2.2121	97.7879
AT3G57570.1	Non-Rgene	0	100
AT1G17147.1	Non-Rgene	0	100
AT4G27670.1	Non-Rgene	0.0013	99.9987
AT1G44740.1	Non-Rgene	0.0018	99.9982
AT1G08005.1	Non-Rgene	0	100
AT3G28300.1	Non-Rgene	0.2012	99.7988
AT3G23830.1	Non-Rgene	0.4465	99.5535
AT4G33220.1	Non-Rgene	1.6628	98.3372
AT1G24380.1	Non-Rgene	0	100
AT4G24660.1	Non-Rgene	1e-04	99.9999
AT4G24660.2	Non-Rgene	1e-04	99.9999
AT4G08810.1	Non-Rgene	0.0011	99.9989
AT3G32980.1	Non-Rgene	9.787	90.213
AT3G25030.2	Non-Rgene	0.0037	99.9963
AT3G25030.3	Non-Rgene	0	100
AT4G29580.1	Non-Rgene	0.2774	99.7226
AT4G29580.2	Non-Rgene	0.1528	99.8472
AT4G14226.1	Non-Rgene	0.0018	99.9982
AT3G62200.1	Non-Rgene	0.0004	99.9996
AT1G60787.3	Non-Rgene	0.0002	99.9998
AT5G40730.1	Non-Rgene	0	100
AT4G21600.1	Non-Rgene	0.2422	99.7578
AT1G26796.1	Non-Rgene	0.0035	99.9965
AT3G54060.1	Non-Rgene	0.0959	99.9041
AT3G54060.2	Non-Rgene	0.0561	99.9439
AT3G19830.4	Non-Rgene	0	100
AT5G09805.1	Non-Rgene	0.0002	99.9998
AT4G05360.1	Non-Rgene	0.1302	99.8698
AT3G43810.1	Non-Rgene	0	100
AT3G43810.2	Non-Rgene	0	100
AT2G14880.2	Non-Rgene	0.0004	99.9996
AT2G14880.1	Non-Rgene	0.0282	99.9718
AT3G03780.2	Non-Rgene	0.0026	99.9974
AT3G01030.1	Non-Rgene	0	100
AT1G68500.1	Non-Rgene	0	100
ATMG01300.1	Non-Rgene	0.3731	99.6269
AT3G54110.1	Non-Rgene	0.0008	99.9992
AT5G41250.1	Non-Rgene	0.0039	99.9961
AT5G12430.1	Non-Rgene	0.1794	99.8206
AT4G03350.1	Non-Rgene	0	100
AT1G15500.1	Non-Rgene	0	100
AT4G24026.1	Non-Rgene	1e-04	99.9999
AT3G44230.1	Non-Rgene	1.2277	98.7723
AT1G77760.1	Non-Rgene	0.0279	99.9721
AT3G24780.1	Non-Rgene	0.8568	99.1432
AT4G25970.1	Non-Rgene	0	100
AT1G24062.1	Non-Rgene	5.9634	94.0366
AT5G37620.1	Non-Rgene	0	100
AT3G06150.1	Non-Rgene	0.0149	99.9851
AT5G19770.1	Non-Rgene	0.0007	99.9993
AT5G07040.1	Non-Rgene	0.1953	99.8047
AT1G53510.1	Rgene	100	0
AT3G52750.1	Non-Rgene	0	100
AT3G52750.4	Non-Rgene	0	100
AT1G51410.1	Non-Rgene	0	99.9999
AT5G27810.1	Rgene	84.6132	15.3868
AT1G50020.1	Non-Rgene	0.9022	99.0978
AT5G04475.1	Non-Rgene	0.367	99.633
AT4G20440.3	Non-Rgene	0	100
AT4G02482.1	Non-Rgene	0.0006	99.9994
AT3G13600.2	Non-Rgene	0.04	99.96
AT5G59880.1	Non-Rgene	0	100
AT5G59880.2	Non-Rgene	0	100
AT4G32050.1	Non-Rgene	0.2276	99.7724
AT2G39725.2	Non-Rgene	0.1712	99.8288
AT1G22370.1	Non-Rgene	0.6895	99.3105
AT1G22370.2	Non-Rgene	0.0145	99.9855
AT2G38660.8	Non-Rgene	0.0068	99.9932
AT2G38660.2	Non-Rgene	0.0043	99.9957
AT2G38660.4	Non-Rgene	0.0146	99.9854
AT2G38660.3	Non-Rgene	0.0004	99.9996
AT4G00690.1	Non-Rgene	0.0158	99.9842
AT3G15380.1	Non-Rgene	0.0008	99.9992
AT3G45390.1	Rgene	99.9949	0.0051
AT1G53265.1	Non-Rgene	0.9006	99.0994
AT4G35640.1	Non-Rgene	0.6566	99.3434
AT5G27230.1	Non-Rgene	0.0007	99.9993
AT3G13222.1	Non-Rgene	0	100
AT1G17270.1	Non-Rgene	1e-04	99.9999
AT4G17920.1	Non-Rgene	1e-04	99.9999
AT4G33360.2	Non-Rgene	0	100
AT4G33360.1	Non-Rgene	0	100
AT4G33360.3	Non-Rgene	0	100
AT1G74350.1	Non-Rgene	0.7627	99.2373
AT5G54062.1	Non-Rgene	1e-04	99.9999
AT1G75230.2	Non-Rgene	0.0073	99.9927
AT1G75230.1	Non-Rgene	0.0003	99.9997
AT1G29150.1	Non-Rgene	1e-04	99.9999
AT1G17140.2	Non-Rgene	0	100
AT1G08380.1	Non-Rgene	0	100
AT5G11020.1	Rgene	100	0
AT5G11020.4	Rgene	100	0
AT5G11020.2	Rgene	100	0
AT4G00883.1	Rgene	93.0138	6.9862
AT1G43560.1	Non-Rgene	0.0009	99.9991
AT5G26030.2	Non-Rgene	0	100
AT4G24900.2	Non-Rgene	0	100
AT4G24900.1	Non-Rgene	0	100
AT4G03190.1	Non-Rgene	0.3284	99.6716
AT3G56660.1	Non-Rgene	0.0267	99.9733
AT1G07700.2	Non-Rgene	0.497	99.503
AT1G07700.3	Non-Rgene	0.086	99.914
AT1G33750.1	Non-Rgene	1e-04	99.9999
AT3G28680.1	Non-Rgene	0.0256	99.9744
AT3G51880.3	Non-Rgene	0	100
AT3G51880.4	Non-Rgene	0	100
AT3G51880.2	Non-Rgene	0	100
AT1G61270.1	Non-Rgene	0.1232	99.8768
AT1G14750.2	Non-Rgene	0.0907	99.9093
AT1G14750.3	Non-Rgene	0.4921	99.5079
AT1G14750.4	Non-Rgene	0.2763	99.7237
AT1G14750.1	Non-Rgene	0.4923	99.5077
AT5G62760.5	Non-Rgene	0	100
AT5G62760.3	Non-Rgene	0	100
AT5G62760.2	Non-Rgene	0	100
AT5G62760.4	Non-Rgene	0	100
AT5G62760.1	Non-Rgene	0.0019	99.9981
AT3G18035.1	Non-Rgene	0	100
AT3G18035.2	Non-Rgene	1e-04	99.9999
AT1G05900.1	Non-Rgene	0	100
AT1G05900.2	Non-Rgene	1e-04	99.9998
AT2G16505.1	Non-Rgene	0	100
AT5G17210.1	Non-Rgene	0.0011	99.9989
AT5G02190.1	Non-Rgene	0.0703	99.9297
AT1G44120.3	Non-Rgene	0	100
AT1G44120.2	Non-Rgene	0	100
AT4G01995.2	Non-Rgene	1.0285	98.9715
AT4G01995.3	Non-Rgene	0.0346	99.9654
AT4G01995.1	Non-Rgene	0.102	99.898
AT2G41082.1	Non-Rgene	0.0006	99.9994
AT1G52990.2	Non-Rgene	9.8376	90.1624
AT1G52990.1	Non-Rgene	1.6503	98.3497
AT4G21320.1	Non-Rgene	1e-04	99.9999
AT1G37130.1	Non-Rgene	0.0012	99.9988
AT5G42957.1	Non-Rgene	0.0167	99.9833
AT5G48510.1	Non-Rgene	0.5664	99.4336
AT4G20575.1	Non-Rgene	0	100
AT4G28365.1	Non-Rgene	0.4038	99.5962
AT5G55560.1	Rgene	100	0
AT3G14400.1	Non-Rgene	0.0468	99.9532
AT5G65820.1	Non-Rgene	0	100
AT4G02300.1	Non-Rgene	0.4527	99.5473
AT2G25330.1	Non-Rgene	0.003	99.997
AT5G32590.1	Non-Rgene	0.0392	99.9608
AT3G18840.2	Non-Rgene	0	100
AT1G48175.3	Non-Rgene	0.1794	99.8206
AT1G48175.4	Non-Rgene	0.0369	99.9631
ATCG01250.1	Non-Rgene	0.0005	99.9995
AT2G28560.1	Non-Rgene	0.0292	99.9708
AT2G28560.4	Non-Rgene	0.284	99.716
AT2G28560.2	Non-Rgene	0.0441	99.9559
AT5G63190.1	Non-Rgene	0.0634	99.9366
AT4G03565.1	Non-Rgene	0	100
AT1G72140.1	Non-Rgene	0	100
AT2G21140.1	Non-Rgene	0	100
AT4G00530.1	Non-Rgene	0.0765	99.9235
AT2G01300.1	Non-Rgene	0.0004	99.9996
AT1G66465.1	Non-Rgene	0.0703	99.9297
AT1G43260.1	Non-Rgene	2.7545	97.2454
AT1G14420.1	Non-Rgene	0	100
AT1G01710.1	Non-Rgene	2.0451	97.9549
AT4G15460.1	Non-Rgene	0	100
AT4G15460.2	Non-Rgene	0	100
AT4G15460.3	Non-Rgene	0	100
AT2G35240.1	Non-Rgene	0.0143	99.9857
AT5G38120.1	Non-Rgene	0.1329	99.8671
AT5G38120.3	Non-Rgene	0.2279	99.7721
AT3G16590.1	Non-Rgene	0.0193	99.9807
AT4G28170.1	Non-Rgene	0.0003	99.9997
AT1G44000.1	Non-Rgene	0.5408	99.4592
AT1G73960.1	Non-Rgene	5.771	94.229
AT1G73960.2	Non-Rgene	3.1298	96.8702
AT4G31570.3	Non-Rgene	0	100
AT4G31570.7	Non-Rgene	0	100
AT4G31570.4	Non-Rgene	0	100
AT4G31570.2	Non-Rgene	0	100
AT4G31570.5	Non-Rgene	0	100
AT2G35960.1	Non-Rgene	0	100
AT1G11360.3	Non-Rgene	0.8808	99.1192
AT3G10845.1	Non-Rgene	0.0006	99.9994
AT2G33400.1	Non-Rgene	0	100
AT5G02810.1	Non-Rgene	0	100
AT5G02810.2	Non-Rgene	0	100
AT1G04490.8	Non-Rgene	0.1147	99.8853
AT1G04490.4	Non-Rgene	0.3483	99.6517
AT1G78476.1	Non-Rgene	0	100
AT1G15310.1	Non-Rgene	0.0196	99.9804
AT1G13300.1	Non-Rgene	0	100
AT3G12010.1	Non-Rgene	0.0005	99.9995
AT1G55530.3	Non-Rgene	0	100
AT1G55530.2	Non-Rgene	0	100
AT1G47350.1	Non-Rgene	0.0723	99.9277
AT3G56390.1	Non-Rgene	0.1904	99.8096
AT3G19660.1	Non-Rgene	0	100
AT1G74458.1	Non-Rgene	0.0452	99.9548
AT4G01595.1	Non-Rgene	0.076	99.924
AT4G30280.1	Non-Rgene	0.006	99.994
AT4G10050.1	Non-Rgene	0.2275	99.7725
AT2G02180.1	Non-Rgene	0	100
AT2G42690.1	Non-Rgene	0.5348	99.4652
AT1G32120.1	Non-Rgene	3.2601	96.7399
AT1G17260.1	Non-Rgene	0.0016	99.9984
AT4G25160.1	Non-Rgene	31.9384	68.0616
AT2G39570.1	Non-Rgene	0.0881	99.9119
AT2G23060.1	Non-Rgene	0.2796	99.7204
AT1G32660.1	Non-Rgene	0.2055	99.7945
AT1G31480.1	Non-Rgene	0.181	99.819
AT4G15880.2	Non-Rgene	0	100
AT4G15880.1	Non-Rgene	0	100
AT4G26620.1	Non-Rgene	0.1076	99.8924
AT1G17500.1	Non-Rgene	0.4197	99.5802
AT1G50780.1	Non-Rgene	0.0002	99.9998
AT1G21150.3	Non-Rgene	0.1321	99.8679
AT1G21150.2	Non-Rgene	0.427	99.573
AT3G04990.1	Non-Rgene	0	100
AT2G22120.2	Non-Rgene	0	100
AT1G78110.1	Non-Rgene	0	100
AT1G80080.1	Rgene	100	0
AT3G46840.1	Non-Rgene	0.0108	99.9892
AT2G47470.3	Non-Rgene	0.3848	99.6152
AT2G47470.4	Non-Rgene	0.1564	99.8436
AT2G47470.1	Non-Rgene	0.1312	99.8688
AT2G47470.2	Non-Rgene	0.0026	99.9974
AT4G02790.1	Non-Rgene	0.0107	99.9893
AT4G19410.2	Non-Rgene	0.0032	99.9968
AT4G19410.1	Non-Rgene	0.0004	99.9996
AT2G45110.1	Non-Rgene	0	100
AT1G23260.1	Non-Rgene	1.0706	98.9294
AT1G09790.1	Non-Rgene	4.8998	95.1002
AT1G09790.2	Non-Rgene	10.0453	89.9547
AT3G58710.2	Non-Rgene	0	100
AT3G58710.1	Non-Rgene	0	100
AT5G65100.1	Non-Rgene	0	99.9999
AT1G60270.1	Non-Rgene	3.17	96.83
AT5G57350.1	Non-Rgene	0	100
AT5G32613.1	Non-Rgene	0.0433	99.9567
AT2G03955.1	Non-Rgene	0	100
AT1G25400.2	Non-Rgene	2.4037	97.5963
AT3G29100.3	Non-Rgene	19.7163	80.2837
AT3G29100.1	Non-Rgene	33.8724	66.1276
AT5G49240.1	Non-Rgene	0.0014	99.9986
AT2G46890.1	Non-Rgene	0	100
AT1G77980.1	Non-Rgene	0	100
AT1G43140.1	Non-Rgene	0.0098	99.9902
AT2G39770.1	Non-Rgene	0.0207	99.9793
AT3G58810.2	Non-Rgene	0.0037	99.9963
AT3G58810.1	Non-Rgene	0.0024	99.9976
AT1G42470.1	Non-Rgene	0.4368	99.5632
AT5G16130.1	Non-Rgene	0.075	99.9251
AT3G05640.3	Non-Rgene	0.1647	99.8353
AT4G35520.1	Non-Rgene	0.0087	99.9913
AT4G35520.4	Non-Rgene	0.0055	99.9945
AT4G35520.3	Non-Rgene	0.0063	99.9937
AT4G35520.5	Non-Rgene	0.0143	99.9857
AT4G35520.8	Non-Rgene	0.6094	99.3906
AT4G35520.7	Non-Rgene	0.369	99.631
AT4G35520.2	Non-Rgene	0.0079	99.9921
AT4G35520.6	Non-Rgene	0.0143	99.9857
AT2G24180.1	Non-Rgene	0.0432	99.9568
AT4G10790.1	Non-Rgene	0	100
AT3G28330.1	Non-Rgene	0.7556	99.2444
AT2G29970.1	Non-Rgene	2.4592	97.5408
AT1G34170.3	Rgene	88.434	11.566
AT1G34170.1	Rgene	90.0211	9.9789
AT1G34170.2	Rgene	93.4831	6.5169
AT1G56150.1	Non-Rgene	4.8366	95.1634
AT3G24440.1	Non-Rgene	0	100
AT3G24440.2	Non-Rgene	0	100
AT3G27500.2	Non-Rgene	0.8426	99.1574
AT3G27500.1	Non-Rgene	0	100
AT3G27500.3	Non-Rgene	0.0013	99.9987
AT1G75520.1	Non-Rgene	0	100
AT1G53890.3	Non-Rgene	0.036	99.964
AT1G53890.5	Non-Rgene	0.0036	99.9964
AT1G53890.4	Non-Rgene	0.0224	99.9776
AT5G27470.1	Non-Rgene	0	100
AT5G03260.1	Non-Rgene	0	100
AT5G01370.1	Non-Rgene	0	100
AT5G26920.2	Non-Rgene	0.1011	99.8989
AT5G26920.1	Non-Rgene	0.3781	99.6219
AT5G26920.3	Non-Rgene	1.0602	98.9398
AT2G40340.6	Non-Rgene	0.0483	99.9517
AT2G40340.3	Non-Rgene	0	100
AT2G40340.1	Non-Rgene	0.026	99.974
AT2G03620.2	Non-Rgene	0.3892	99.6108
AT4G37950.1	Non-Rgene	1e-04	99.9999
AT5G54750.1	Non-Rgene	0.0009	99.9991
AT5G54750.2	Non-Rgene	0.0028	99.9972
AT5G47180.2	Non-Rgene	0.2181	99.7819
AT5G04810.2	Non-Rgene	0.0011	99.9989
AT5G04810.1	Non-Rgene	0.0003	99.9997
AT5G44000.1	Non-Rgene	0.007	99.993
AT5G08020.1	Non-Rgene	0	100
AT5G64570.1	Non-Rgene	0	100
AT5G64570.3	Non-Rgene	0.0017	99.9983
AT1G43722.1	Non-Rgene	1.7627	98.2373
AT4G36250.1	Non-Rgene	1e-04	99.9999
AT1G73370.1	Non-Rgene	0.2669	99.733
AT3G01185.1	Non-Rgene	0.1106	99.8894
AT5G42797.1	Non-Rgene	0.0042	99.9958
AT5G14060.2	Non-Rgene	1.5255	98.4745
AT5G14060.3	Non-Rgene	0.5185	99.4815
AT3G61190.2	Non-Rgene	1.8251	98.1749
AT5G11480.1	Non-Rgene	0.0014	99.9986
AT1G01230.1	Non-Rgene	0	100
AT4G14680.1	Non-Rgene	0	100
AT4G14680.2	Non-Rgene	0	100
AT2G27930.2	Non-Rgene	0	100
AT2G27930.6	Non-Rgene	0.3449	99.6551
AT2G27930.4	Non-Rgene	0.0012	99.9988
AT1G70700.1	Non-Rgene	0.0045	99.9955
AT1G70700.2	Non-Rgene	0.2397	99.7603
AT1G70700.3	Non-Rgene	0	100
AT3G15010.2	Non-Rgene	0	100
AT5G17847.1	Non-Rgene	0	100
AT5G05270.2	Non-Rgene	0	100
AT2G25055.1	Non-Rgene	1.8233	98.1767
AT2G03230.1	Non-Rgene	0	100
AT2G34770.1	Non-Rgene	1e-04	99.9999
AT2G01540.1	Non-Rgene	13.929	86.071
AT1G02380.1	Non-Rgene	0.0005	99.9995
AT4G17895.1	Non-Rgene	0	100
AT1G48870.1	Non-Rgene	0.0007	99.9993
AT3G50840.1	Non-Rgene	0.0017	99.9983
AT4G35100.2	Non-Rgene	0	100
AT3G51171.1	Non-Rgene	0.0002	99.9998
AT1G69280.1	Non-Rgene	0.0009	99.9991
AT1G69280.2	Non-Rgene	0.0591	99.9409
AT1G36950.1	Non-Rgene	0	100
AT4G09090.1	Non-Rgene	0.0067	99.9933
AT4G33380.2	Non-Rgene	0.2873	99.7127
AT4G33380.1	Non-Rgene	0.2926	99.7074
AT3G60100.1	Non-Rgene	0	100
AT3G60100.2	Non-Rgene	0	100
AT3G60100.3	Non-Rgene	0	100
AT1G12430.1	Non-Rgene	0.0075	99.9925
AT1G12430.2	Non-Rgene	0.0037	99.9963
AT3G17440.2	Non-Rgene	0	100
AT3G17440.1	Non-Rgene	0	100
AT3G10350.1	Non-Rgene	0	100
AT3G10350.2	Non-Rgene	0	100
AT1G56320.1	Non-Rgene	0.0414	99.9586
AT1G50880.1	Non-Rgene	0.0056	99.9944
AT4G14465.1	Non-Rgene	0.0205	99.9795
AT4G22580.1	Non-Rgene	0	100
AT1G36310.1	Non-Rgene	0.041	99.9589
AT3G46086.1	Non-Rgene	0.0018	99.9982
AT3G17030.1	Non-Rgene	2.5666	97.4334
AT1G44830.1	Non-Rgene	0.0052	99.9948
AT4G16180.2	Non-Rgene	0.0085	99.9915
AT4G15396.4	Non-Rgene	0	100
AT4G15396.2	Non-Rgene	0.0084	99.9916
AT4G15396.3	Non-Rgene	0	100
AT4G15396.1	Non-Rgene	0	100
AT2G16880.1	Non-Rgene	0.001	99.999
AT5G45190.1	Non-Rgene	0.0048	99.9952
AT5G45190.2	Non-Rgene	0.0152	99.9848
AT5G41120.3	Non-Rgene	0.0035	99.9965
AT5G41120.2	Non-Rgene	0.0379	99.9621
AT5G41120.1	Non-Rgene	0.0022	99.9978
AT4G02860.1	Non-Rgene	0.0009	99.9991
AT3G12145.1	Rgene	100	0
AT5G19940.2	Non-Rgene	2.6176	97.3824
AT5G19940.1	Non-Rgene	0.1426	99.8574
AT1G01300.1	Non-Rgene	0.0025	99.9975
AT2G43790.1	Rgene	100	0
AT1G48050.3	Non-Rgene	1.6981	98.3019
AT1G48050.2	Non-Rgene	4.9598	95.0402
AT1G48050.1	Non-Rgene	5.7615	94.2385
AT5G66820.1	Non-Rgene	0.7415	99.2585
AT5G08240.1	Non-Rgene	0	100
AT3G01080.3	Non-Rgene	0	100
AT3G01080.2	Non-Rgene	0	100
AT3G01080.1	Non-Rgene	0	100
AT1G36925.1	Non-Rgene	0	100
AT1G30670.1	Non-Rgene	0.0005	99.9995
AT1G22180.4	Non-Rgene	0.0126	99.9874
AT3G60190.1	Non-Rgene	0.9137	99.0863
AT1G17450.1	Non-Rgene	0.1709	99.8291
AT1G17450.3	Non-Rgene	0.3379	99.6621
AT1G17450.2	Non-Rgene	0.1331	99.8669
AT1G61630.1	Non-Rgene	0	100
AT5G18260.1	Non-Rgene	0	100
AT1G28590.1	Non-Rgene	0.0286	99.9714
AT5G38450.2	Non-Rgene	18.1615	81.8385
AT5G38450.1	Non-Rgene	0.0855	99.9145
AT3G49990.1	Non-Rgene	0	100
AT2G33793.2	Non-Rgene	0.0002	99.9998
AT5G19380.1	Non-Rgene	0	100
AT5G19380.2	Non-Rgene	0	100
AT1G79670.2	Rgene	100	0
AT1G79670.1	Rgene	100	0
AT4G14230.1	Non-Rgene	0.0178	99.9822
AT3G55580.1	Non-Rgene	0.0225	99.9775
AT1G68170.2	Non-Rgene	0	100
AT5G11660.1	Non-Rgene	0.0024	99.9976
AT4G14810.1	Non-Rgene	0.0039	99.9961
AT1G60080.1	Non-Rgene	0.0162	99.9838
AT5G17860.1	Non-Rgene	0.002	99.998
AT5G17860.2	Non-Rgene	0.0018	99.9982
AT2G44030.1	Non-Rgene	0	100
AT2G45650.1	Non-Rgene	0.0773	99.9227
AT5G20620.1	Non-Rgene	0	100
AT5G20620.2	Non-Rgene	0	100
AT4G38080.1	Non-Rgene	0	100
AT4G08980.3	Non-Rgene	0	99.9999
AT2G28350.1	Non-Rgene	0.0006	99.9994
AT3G03180.1	Non-Rgene	0	100
AT3G03180.3	Non-Rgene	0	100
AT1G51240.1	Non-Rgene	0.7639	99.2361
AT5G10790.1	Non-Rgene	0.1686	99.8314
AT5G07070.1	Rgene	100	0
AT3G42786.1	Non-Rgene	0.0454	99.9546
AT3G25655.1	Non-Rgene	0.8684	99.1316
AT1G07130.1	Non-Rgene	0.0377	99.9623
AT4G08590.1	Non-Rgene	0	100
AT4G08590.5	Non-Rgene	0	100
AT4G08590.2	Non-Rgene	0	100
AT4G08590.6	Non-Rgene	0	100
AT4G08590.3	Non-Rgene	0	100
AT2G44080.1	Non-Rgene	0.3422	99.6578
AT2G18400.1	Non-Rgene	0.0707	99.9293
AT5G40280.2	Non-Rgene	3.1792	96.8208
AT5G40280.1	Non-Rgene	0.3102	99.6898
AT3G44718.1	Non-Rgene	0	100
AT3G04010.1	Non-Rgene	0.5996	99.4004
AT4G15910.1	Non-Rgene	0.0028	99.9972
AT5G07380.1	Non-Rgene	0.2381	99.7619
AT5G07380.3	Non-Rgene	0.1957	99.8043
AT5G07380.6	Non-Rgene	0.0297	99.9702
AT5G62320.1	Non-Rgene	0.0003	99.9996
AT1G42525.2	Non-Rgene	0	100
AT1G42525.1	Non-Rgene	0	100
AT1G64355.2	Non-Rgene	0.0003	99.9997
AT1G64355.3	Non-Rgene	0	100
AT1G64355.1	Non-Rgene	0	100
AT3G02270.1	Non-Rgene	0.015	99.9851
AT1G04820.1	Non-Rgene	0.0015	99.9985
AT1G71866.1	Non-Rgene	0.0012	99.9987
AT1G71866.2	Non-Rgene	2.9272	97.0728
AT1G33050.1	Non-Rgene	0.1064	99.8936
AT1G33050.3	Non-Rgene	1.1739	98.8261
AT1G33050.6	Non-Rgene	1.1176	98.8824
AT1G33050.2	Non-Rgene	0.2215	99.7785
AT3G42770.1	Non-Rgene	0.198	99.802
AT2G39210.1	Non-Rgene	0	100
AT5G23950.2	Non-Rgene	0.0194	99.9806
AT5G45110.2	Non-Rgene	2.5973	97.4027
AT5G45110.1	Non-Rgene	1.4291	98.5709
AT2G47040.1	Non-Rgene	0	100
AT3G08650.2	Non-Rgene	0	100
AT3G48231.1	Non-Rgene	0	100
AT2G28630.1	Non-Rgene	23.1688	76.8312
AT2G03290.1	Non-Rgene	0.0825	99.9175
AT3G61150.1	Non-Rgene	0.068	99.932
AT1G77810.1	Non-Rgene	0.2145	99.7854
AT1G77810.2	Non-Rgene	0.1683	99.8317
AT3G12970.1	Non-Rgene	1e-04	99.9999
AT5G52990.1	Non-Rgene	0.9771	99.0229
AT5G44330.1	Non-Rgene	0.0477	99.9523
AT4G30930.1	Non-Rgene	0.0741	99.9259
AT1G16210.1	Non-Rgene	0	100
AT3G61980.1	Non-Rgene	0.0014	99.9986
AT5G08530.1	Non-Rgene	0.0799	99.9202
AT2G39320.1	Non-Rgene	0	100
AT2G36200.1	Non-Rgene	0	100
AT2G36200.2	Non-Rgene	0	100
AT1G34580.1	Non-Rgene	0	100
AT5G13970.1	Non-Rgene	0.0006	99.9994
AT1G02050.1	Non-Rgene	0.0102	99.9898
AT1G66500.1	Non-Rgene	0	100
AT5G56200.1	Non-Rgene	0	100
AT5G24830.1	Non-Rgene	0.0072	99.9928
AT4G09110.1	Non-Rgene	0.001	99.999
ATCG00590.1	Non-Rgene	0	100
AT3G15115.1	Non-Rgene	0	100
AT5G24530.1	Non-Rgene	0.0138	99.9861
AT1G04030.1	Non-Rgene	1e-04	99.9999
AT5G13360.3	Non-Rgene	0.0322	99.9678
AT3G33530.5	Non-Rgene	0.1887	99.8113
AT3G33530.4	Non-Rgene	0.0496	99.9504
AT3G33530.2	Non-Rgene	0.0099	99.9901
AT3G33530.3	Non-Rgene	0.0235	99.9765
AT3G33530.1	Non-Rgene	0.0671	99.9328
ATMG01275.1	Non-Rgene	0.1114	99.8886
AT4G03070.1	Non-Rgene	0.444	99.556
AT3G18210.1	Non-Rgene	0.023	99.977
AT3G01410.1	Non-Rgene	3.3286	96.6714
AT1G32480.1	Non-Rgene	0.3478	99.6522
AT5G01230.2	Non-Rgene	0.1287	99.8713
AT5G01230.1	Non-Rgene	0.0021	99.9979
AT5G63080.1	Non-Rgene	0	100
AT1G29370.1	Non-Rgene	0	100
AT1G29370.2	Non-Rgene	0	100
AT5G10710.2	Non-Rgene	3.6077	96.3923
AT5G10710.1	Non-Rgene	1.2888	98.7112
AT5G10710.3	Non-Rgene	1.5401	98.4599
AT3G05720.2	Non-Rgene	1e-04	99.9999
AT3G05320.1	Non-Rgene	0.0007	99.9993
AT2G21090.1	Non-Rgene	1e-04	99.9999
AT4G30500.1	Non-Rgene	2.5264	97.4736
AT5G48070.1	Non-Rgene	0.0002	99.9998
AT2G34140.1	Non-Rgene	1e-04	99.9999
AT1G18880.1	Non-Rgene	0	100
AT5G61570.2	Rgene	100	0
AT5G61570.1	Rgene	100	0
AT1G50740.1	Non-Rgene	0	100
AT5G58780.1	Non-Rgene	0.0005	99.9995
AT2G05642.1	Non-Rgene	5.4459	94.5541
AT3G47110.1	Rgene	100	0
AT3G31350.1	Non-Rgene	0.2464	99.7536
AT3G11430.1	Non-Rgene	0.0023	99.9977
AT3G56210.1	Non-Rgene	18.4723	81.5277
AT3G56210.5	Non-Rgene	17.2742	82.7258
AT2G45450.1	Non-Rgene	0.0509	99.9491
AT2G26695.2	Non-Rgene	0	100
AT1G02580.2	Non-Rgene	0	100
AT1G02580.1	Non-Rgene	0	100
AT5G03540.1	Non-Rgene	0	100
AT5G03540.3	Non-Rgene	0	100
AT1G58220.2	Non-Rgene	0.0019	99.9981
AT1G58220.1	Non-Rgene	0.0013	99.9987
AT4G10520.1	Non-Rgene	0	99.9999
AT3G04290.1	Non-Rgene	0.6892	99.3108
AT2G34325.1	Non-Rgene	0	100
AT1G07350.5	Non-Rgene	0	100
AT1G07350.4	Non-Rgene	0.0013	99.9987
AT1G07350.1	Non-Rgene	0	100
AT5G63960.2	Non-Rgene	1.9182	98.0818
AT5G63960.1	Non-Rgene	2.3802	97.6198
AT4G36490.1	Non-Rgene	0	100
AT5G57810.1	Non-Rgene	0	100
AT2G16005.1	Non-Rgene	0	100
AT5G08040.1	Non-Rgene	0.0032	99.9968
AT4G20340.1	Non-Rgene	0.001	99.999
AT4G20340.3	Non-Rgene	0	100
AT4G39340.1	Non-Rgene	0.068	99.932
AT4G33330.2	Non-Rgene	0.0419	99.9581
AT4G33330.4	Non-Rgene	0.0164	99.9836
AT5G49900.1	Non-Rgene	0.0032	99.9968
AT3G11150.1	Non-Rgene	0	100
AT3G11150.2	Non-Rgene	0	100
AT2G29790.2	Non-Rgene	0	99.9999
AT2G29790.3	Non-Rgene	0.0029	99.9971
AT2G29790.1	Non-Rgene	0.0154	99.9846
AT3G03540.1	Non-Rgene	0	100
AT1G06950.1	Non-Rgene	0.0044	99.9956
AT4G14250.1	Non-Rgene	0	100
AT4G17050.1	Non-Rgene	0.002	99.998
AT3G09940.1	Non-Rgene	0.0019	99.9981
AT3G09940.2	Non-Rgene	0.004	99.996
ATMG00480.1	Non-Rgene	0.0949	99.9051
AT3G51860.2	Non-Rgene	0.0002	99.9998
AT3G51860.1	Non-Rgene	0	100
AT5G65609.1	Non-Rgene	0	100
AT2G07734.1	Non-Rgene	0.0765	99.9235
AT5G02320.2	Non-Rgene	0	100
AT5G02320.3	Non-Rgene	0	100
AT4G09840.2	Non-Rgene	0	100
AT5G66400.1	Non-Rgene	0	100
AT5G66400.2	Non-Rgene	0	100
AT5G46960.1	Non-Rgene	3.6817	96.3183
AT5G11425.1	Non-Rgene	0.0566	99.9434
AT1G19200.2	Non-Rgene	2.6947	97.3053
AT5G36460.1	Non-Rgene	5.4281	94.5719
AT5G11030.9	Non-Rgene	1e-04	99.9999
AT5G11030.3	Non-Rgene	0.0002	99.9998
AT5G11030.6	Non-Rgene	1e-04	99.9999
AT5G11030.1	Non-Rgene	0.0007	99.9993
AT5G11030.7	Non-Rgene	0.0007	99.9993
AT5G11030.8	Non-Rgene	1e-04	99.9999
AT5G11030.2	Non-Rgene	1e-04	99.9999
AT2G03880.1	Non-Rgene	1e-04	99.9999
AT2G20784.1	Non-Rgene	0.0342	99.9658
AT4G17190.1	Non-Rgene	0.0884	99.9116
AT4G34100.2	Non-Rgene	1e-04	99.9999
AT4G34100.1	Non-Rgene	1e-04	99.9999
AT4G03180.1	Non-Rgene	0	100
AT4G03180.2	Non-Rgene	0	100
AT5G48090.1	Non-Rgene	0.591	99.409
ATMG00320.1	Non-Rgene	0.0777	99.9223
AT5G01320.1	Non-Rgene	0.0908	99.9092
AT5G58010.1	Non-Rgene	0.0147	99.9853
AT5G57870.2	Non-Rgene	0.0969	99.9031
AT5G57870.1	Non-Rgene	0.1514	99.8486
AT5G37475.1	Non-Rgene	0	100
AT3G27700.2	Non-Rgene	0	100
AT4G09490.1	Non-Rgene	0.3507	99.6493
AT1G52140.1	Non-Rgene	0.0008	99.9992
AT1G18550.1	Non-Rgene	0.8236	99.1764
AT5G53010.1	Non-Rgene	0.4317	99.5683
AT5G53010.2	Non-Rgene	0.01	99.99
AT4G08460.3	Non-Rgene	0.0004	99.9996
AT3G60120.1	Non-Rgene	0.0007	99.9993
AT1G77510.1	Non-Rgene	0	100
AT4G35870.1	Non-Rgene	0	100
AT4G29440.1	Non-Rgene	0.0549	99.9451
AT4G29440.2	Non-Rgene	0.0061	99.9939
AT1G52430.2	Non-Rgene	0.7469	99.2531
AT1G52430.1	Non-Rgene	0.6696	99.3304
AT5G41240.1	Non-Rgene	0.0079	99.9921
AT2G37790.1	Rgene	56.7923	43.2077
AT1G15950.1	Non-Rgene	0.0005	99.9995
AT1G15950.4	Non-Rgene	0.0003	99.9996
AT1G15950.5	Non-Rgene	1e-04	99.9998
AT1G15950.2	Non-Rgene	0.0011	99.9989
AT5G55970.3	Non-Rgene	1.0752	98.9248
AT5G55970.1	Non-Rgene	0.0051	99.9949
AT5G43670.1	Non-Rgene	0.7877	99.2123
AT4G26160.1	Non-Rgene	0.1183	99.8817
AT3G23260.1	Non-Rgene	0.4733	99.5267
AT2G45760.1	Non-Rgene	0.0703	99.9297
ATMG01120.1	Non-Rgene	0.0009	99.9991
AT5G08350.1	Non-Rgene	0.0009	99.9991
AT1G67850.5	Non-Rgene	0	100
AT4G10630.1	Non-Rgene	0.0014	99.9986
AT1G69620.1	Non-Rgene	0.0112	99.9888
AT4G33870.1	Non-Rgene	0.0222	99.9778
AT5G49070.2	Non-Rgene	1e-04	99.9999
AT5G49070.1	Non-Rgene	0.0012	99.9988
AT1G49110.1	Non-Rgene	0.0168	99.9832
AT4G04640.1	Non-Rgene	0.0429	99.9571
AT3G43860.1	Non-Rgene	0.0005	99.9995
AT1G57860.1	Non-Rgene	0	100
AT5G24560.1	Non-Rgene	0.0125	99.9875
AT4G24230.4	Non-Rgene	0	100
AT4G24230.6	Non-Rgene	0	100
AT4G24230.1	Non-Rgene	0	100
AT1G63160.1	Non-Rgene	3.6455	96.3545
AT1G71050.1	Non-Rgene	0	100
AT5G22310.1	Non-Rgene	0	100
AT2G03932.1	Non-Rgene	0	99.9999
AT1G28510.1	Non-Rgene	0.003	99.997
AT5G36925.1	Non-Rgene	0.01	99.9899
AT3G43880.1	Non-Rgene	0.0084	99.9916
AT2G32910.1	Non-Rgene	0	100
AT2G34160.1	Non-Rgene	0	100
AT5G43840.1	Non-Rgene	0.0393	99.9607
AT3G09020.1	Non-Rgene	0.0006	99.9994
AT1G48240.1	Non-Rgene	0	100
AT4G34150.1	Non-Rgene	0	100
AT5G58390.1	Non-Rgene	0.7069	99.2931
AT5G37320.1	Non-Rgene	1.9084	98.0916
AT5G33355.1	Non-Rgene	0.0117	99.9882
AT1G71140.1	Non-Rgene	0	100
AT5G43600.1	Non-Rgene	0.7894	99.2106
AT3G48195.1	Non-Rgene	0.0968	99.9032
AT2G29040.1	Non-Rgene	0	100
AT5G13295.1	Non-Rgene	2.7423	97.2577
AT5G07540.1	Non-Rgene	0	100
AT5G07540.2	Non-Rgene	0	100
AT5G50560.1	Non-Rgene	0	100
AT3G51960.2	Non-Rgene	0	100
AT3G51960.1	Non-Rgene	0	100
AT4G16580.1	Non-Rgene	0.259	99.741
AT2G05810.2	Non-Rgene	0.0015	99.9985
AT1G66960.2	Non-Rgene	0	100
AT2G30750.1	Non-Rgene	0.6116	99.3884
AT4G11393.1	Non-Rgene	0	100
AT3G09520.1	Non-Rgene	0.0042	99.9958
AT2G37010.1	Non-Rgene	0.4944	99.5056
AT1G36370.1	Non-Rgene	2.3591	97.6409
AT5G42180.1	Non-Rgene	0.0069	99.9931
AT5G43610.1	Non-Rgene	0	100
AT3G25540.2	Non-Rgene	0	100
AT3G25540.3	Non-Rgene	0	100
AT2G26820.2	Non-Rgene	0	100
AT2G26820.1	Non-Rgene	0.0008	99.9992
AT2G26820.3	Non-Rgene	1e-04	99.9999
AT3G23590.1	Non-Rgene	0.2058	99.7942
AT1G58242.1	Non-Rgene	0.1444	99.8556
AT2G24340.1	Non-Rgene	0.1989	99.8011
AT1G63370.2	Non-Rgene	0	100
AT1G63370.1	Non-Rgene	0	100
AT1G56110.1	Non-Rgene	0.0003	99.9997
AT1G14510.1	Non-Rgene	0	100
AT2G14395.1	Non-Rgene	45.0127	54.9873
AT2G28880.1	Non-Rgene	33.3808	66.6192
AT4G18910.1	Non-Rgene	0	100
AT2G21490.1	Non-Rgene	0	100
AT4G01320.1	Non-Rgene	0	100
AT4G15310.1	Non-Rgene	0.0084	99.9916
AT1G19010.1	Non-Rgene	0	100
AT1G54250.1	Non-Rgene	0.0025	99.9975
AT1G55170.1	Non-Rgene	0	100
AT1G70230.1	Non-Rgene	0.0112	99.9888
AT1G52830.1	Non-Rgene	0.0785	99.9215
AT2G24700.1	Non-Rgene	0.0011	99.9989
AT5G60940.1	Non-Rgene	1e-04	99.9999
AT5G60940.2	Non-Rgene	0	100
AT1G45015.2	Non-Rgene	8.9221	91.0778
AT1G45015.1	Non-Rgene	0.0008	99.9992
AT5G56990.2	Non-Rgene	0.21	99.79
AT5G56990.1	Non-Rgene	0.0003	99.9997
AT4G09600.1	Non-Rgene	0	100
AT1G23160.1	Non-Rgene	1.2993	98.7007
AT1G67510.1	Rgene	100	0
AT2G21280.2	Non-Rgene	0.0277	99.9723
AT5G64490.1	Non-Rgene	0.3031	99.6969
AT1G08230.2	Non-Rgene	0	100
AT5G60960.1	Non-Rgene	0.0188	99.9812
AT3G42180.1	Non-Rgene	0.1048	99.8952
AT3G42180.3	Non-Rgene	0.3749	99.6251
AT3G42180.5	Non-Rgene	0.1407	99.8593
AT4G33250.1	Non-Rgene	0.0049	99.9951
AT1G67780.1	Non-Rgene	1e-04	99.9999
AT5G19260.1	Non-Rgene	0	100
AT3G27720.1	Non-Rgene	0	100
AT3G21510.1	Non-Rgene	0.0277	99.9723
AT2G01290.1	Non-Rgene	0.0278	99.9722
AT5G65230.1	Non-Rgene	0.0005	99.9995
AT5G18100.2	Non-Rgene	0.5591	99.4409
AT5G18100.1	Non-Rgene	0.0969	99.9031
AT2G12935.1	Non-Rgene	0	100
AT5G64880.1	Non-Rgene	0.1098	99.8902
AT3G13710.1	Non-Rgene	0	100
AT4G37040.1	Non-Rgene	1e-04	99.9999
AT5G17240.1	Non-Rgene	0.0003	99.9996
AT2G03500.1	Non-Rgene	0.0183	99.9817
AT5G36310.1	Non-Rgene	13.8107	86.1893
AT3G01880.1	Non-Rgene	0.0081	99.9919
AT1G76830.1	Non-Rgene	0.0008	99.9992
AT4G38060.4	Non-Rgene	8.6511	91.3489
AT4G38060.1	Non-Rgene	0.855	99.145
AT4G05440.2	Non-Rgene	1e-04	99.9999
AT4G05440.1	Non-Rgene	0	100
AT3G50050.1	Non-Rgene	0.4089	99.5911
AT1G04280.1	Non-Rgene	0.0726	99.9274
AT3G08960.3	Non-Rgene	0.0012	99.9988
AT4G26950.2	Non-Rgene	0	100
AT5G64840.1	Non-Rgene	0.0722	99.9278
AT5G57650.1	Non-Rgene	0.0076	99.9924
AT5G16300.3	Non-Rgene	0.0229	99.9771
AT5G16300.1	Non-Rgene	0.0163	99.9837
AT5G16300.4	Non-Rgene	0.0296	99.9704
AT5G16300.2	Non-Rgene	0.0172	99.9828
AT3G54700.1	Non-Rgene	0	100
AT1G55020.1	Non-Rgene	0.0003	99.9997
AT5G27944.1	Non-Rgene	0	100
AT4G16260.1	Non-Rgene	0.0357	99.9643
AT4G38570.3	Rgene	51.9538	48.0462
AT4G38570.2	Non-Rgene	43.3891	56.6109
AT3G24310.1	Non-Rgene	0	100
AT4G04490.1	Rgene	100	0
AT3G20898.1	Non-Rgene	0	100
AT4G20550.1	Non-Rgene	44.066	55.9341
AT3G24516.1	Non-Rgene	0	100
AT4G04601.1	Non-Rgene	0.0287	99.9713
AT2G03937.2	Non-Rgene	0	100
AT2G03937.1	Non-Rgene	0	100
AT4G26400.1	Non-Rgene	0.0125	99.9875
AT4G23510.1	Rgene	99.9999	1e-04
AT4G23510.3	Rgene	100	0
AT4G23510.2	Rgene	100	0
AT3G26934.1	Non-Rgene	0.0069	99.9931
AT1G48970.2	Non-Rgene	0.0174	99.9826
AT1G48970.1	Non-Rgene	0.0978	99.9022
AT5G53070.1	Non-Rgene	0.0002	99.9998
AT3G59980.1	Non-Rgene	31.3588	68.6412
AT5G07130.1	Non-Rgene	0.0024	99.9976
AT2G15760.1	Non-Rgene	0	100
AT2G07701.1	Non-Rgene	0.0005	99.9995
ATCG01020.1	Non-Rgene	0	100
AT5G53905.1	Non-Rgene	0	100
AT4G27170.1	Non-Rgene	0	100
AT2G37660.1	Non-Rgene	0	100
AT4G33120.1	Non-Rgene	0.0005	99.9995
AT2G36160.1	Non-Rgene	1e-04	99.9999
AT3G22430.1	Non-Rgene	1e-04	99.9999
AT1G79420.1	Non-Rgene	0.0273	99.9727
AT2G24800.1	Non-Rgene	0.0198	99.9802
AT2G24800.2	Non-Rgene	0.9133	99.0867
AT4G19590.2	Non-Rgene	0.0002	99.9998
AT4G19590.3	Non-Rgene	1e-04	99.9999
AT3G17060.1	Non-Rgene	0.0108	99.9892
AT5G48595.1	Non-Rgene	0.4527	99.5474
AT5G65980.1	Non-Rgene	0.2961	99.7039
AT5G65980.2	Non-Rgene	12.1318	87.8682
AT2G20450.1	Non-Rgene	0	100
AT5G39645.1	Non-Rgene	0.0072	99.9928
AT4G39390.2	Non-Rgene	0.0256	99.9744
AT3G15530.2	Non-Rgene	0.3345	99.6655
AT5G46530.1	Non-Rgene	0	100
AT3G55750.1	Non-Rgene	23.5316	76.4684
AT1G70350.1	Non-Rgene	0.1504	99.8496
AT4G26810.1	Non-Rgene	0.497	99.503
AT1G35375.1	Non-Rgene	0.0089	99.9911
AT5G57785.2	Non-Rgene	0	100
AT1G28306.1	Non-Rgene	0	100
AT1G12450.1	Non-Rgene	0	100
AT2G35780.1	Non-Rgene	0	100
AT2G31020.1	Non-Rgene	0.0461	99.9539
AT2G27775.2	Non-Rgene	0.054	99.946
AT2G27775.1	Non-Rgene	0.0576	99.9424
AT5G41590.1	Non-Rgene	0.0714	99.9286
AT3G60860.1	Non-Rgene	0	100
AT5G12236.1	Non-Rgene	0	100
AT1G19086.1	Non-Rgene	0.0018	99.9982
AT5G40950.1	Non-Rgene	0.0137	99.9863
AT1G05870.11	Non-Rgene	0.0922	99.9078
AT3G05020.1	Non-Rgene	0.0005	99.9995
AT2G24410.1	Non-Rgene	0.0008	99.9992
AT3G02920.2	Non-Rgene	0	100
AT3G02920.1	Non-Rgene	0.0564	99.9436
AT1G07540.1	Non-Rgene	0.015	99.985
AT2G36740.2	Non-Rgene	0	100
AT2G36740.1	Non-Rgene	0	100
AT5G20410.1	Non-Rgene	0.0015	99.9985
AT2G38130.1	Non-Rgene	0	100
AT5G09970.1	Non-Rgene	0.0349	99.9651
AT3G14550.2	Non-Rgene	0.0007	99.9993
AT2G34650.1	Rgene	100	0
AT3G33293.1	Non-Rgene	0	100
AT1G78820.1	Rgene	99.7004	0.2996
ATCG00470.1	Non-Rgene	0.0003	99.9997
AT2G27570.1	Non-Rgene	0.0173	99.9827
AT1G03790.1	Non-Rgene	0	100
AT5G37570.2	Non-Rgene	0.0168	99.9833
AT4G14455.1	Non-Rgene	0.0055	99.9945
AT2G35020.1	Non-Rgene	0.5943	99.4057
AT2G16535.1	Non-Rgene	0.0006	99.9994
AT5G18410.1	Non-Rgene	0.4176	99.5824
AT5G18410.3	Non-Rgene	0.6589	99.3411
AT5G18410.2	Non-Rgene	0.4712	99.5288
AT3G03080.1	Non-Rgene	1.0096	98.9904
AT4G18920.1	Non-Rgene	0.0553	99.9447
AT3G51150.3	Non-Rgene	2.2844	97.7156
AT3G51150.1	Non-Rgene	2.8727	97.1273
AT3G51150.5	Non-Rgene	1.8149	98.1851
AT3G46620.1	Non-Rgene	0	100
AT5G22460.1	Non-Rgene	0	100
AT5G56760.1	Non-Rgene	0.0009	99.9991
AT3G49570.1	Non-Rgene	0	100
AT2G31670.1	Non-Rgene	0.1124	99.8876
AT5G07690.1	Non-Rgene	0.0033	99.9967
AT3G62770.3	Non-Rgene	4.7131	95.2869
AT3G62770.1	Non-Rgene	13.4301	86.5699
AT5G66631.1	Non-Rgene	0	100
AT5G05120.1	Non-Rgene	0.0028	99.9972
AT3G05270.1	Non-Rgene	0	100
AT2G18880.1	Non-Rgene	0.2865	99.7135
AT5G20730.1	Non-Rgene	0	100
AT5G20730.2	Non-Rgene	0	100
AT5G20730.3	Non-Rgene	0	100
AT1G02220.1	Non-Rgene	0	100
AT1G74420.3	Non-Rgene	0.0619	99.9381
AT1G74420.4	Non-Rgene	0.0684	99.9316
AT1G68700.1	Non-Rgene	0.2463	99.7537
AT3G57760.4	Rgene	99.9999	1e-04
AT1G64820.1	Non-Rgene	0	100
AT4G33280.3	Non-Rgene	0	100
AT4G33280.1	Non-Rgene	0	100
AT4G33280.2	Non-Rgene	0	100
AT5G65800.1	Non-Rgene	0.8298	99.1702
AT5G41670.2	Non-Rgene	0.5167	99.4833
AT4G13610.1	Non-Rgene	0.1945	99.8055
AT4G05380.1	Non-Rgene	0.1119	99.8881
AT1G56680.2	Non-Rgene	0.0415	99.9585
AT5G07760.1	Non-Rgene	0.0074	99.9926
AT5G07760.2	Non-Rgene	0.0168	99.9832
AT3G10330.1	Non-Rgene	0.5145	99.4855
AT1G58848.2	Rgene	100	0
AT2G16400.1	Non-Rgene	0.0076	99.9924
AT5G57780.1	Non-Rgene	0	100
AT5G58190.2	Non-Rgene	0.0081	99.9919
AT5G58190.1	Non-Rgene	0.0081	99.9919
AT4G28760.1	Non-Rgene	0.0126	99.9875
AT1G23985.1	Non-Rgene	0	100
AT4G24890.1	Non-Rgene	1.121	98.879
AT2G43880.1	Non-Rgene	0.0006	99.9994
AT2G43880.2	Non-Rgene	0.0002	99.9998
AT1G22140.3	Non-Rgene	0.0004	99.9996
AT1G22140.2	Non-Rgene	0	100
AT1G75210.1	Non-Rgene	0.3578	99.6422
AT1G30330.2	Non-Rgene	1e-04	99.9999
AT1G30330.1	Non-Rgene	1e-04	99.9999
AT1G77200.1	Non-Rgene	0	100
AT1G30360.1	Non-Rgene	0.0002	99.9998
AT5G66030.4	Non-Rgene	0	100
AT5G66030.2	Non-Rgene	0	100
AT5G66030.1	Non-Rgene	0	100
AT1G75280.1	Non-Rgene	0	100
AT5G23395.1	Non-Rgene	1e-04	99.9999
AT3G23810.1	Non-Rgene	0.1195	99.8805
AT5G57720.1	Non-Rgene	0.4596	99.5404
AT5G49100.1	Non-Rgene	0	100
AT3G49190.1	Non-Rgene	0.0106	99.9894
AT1G18200.1	Non-Rgene	23.4087	76.5913
AT3G44300.1	Non-Rgene	0.0006	99.9994
AT1G55680.1	Non-Rgene	4.5306	95.4694
AT3G26290.2	Non-Rgene	9.8876	90.1124
AT1G34000.1	Non-Rgene	0.1188	99.8812
AT1G04410.1	Non-Rgene	0.1379	99.8621
AT3G12080.1	Non-Rgene	0	100
AT3G12080.2	Non-Rgene	0	100
AT2G19260.1	Non-Rgene	0	100
AT5G46920.1	Non-Rgene	0.0002	99.9998
AT4G32070.1	Non-Rgene	0.0003	99.9997
AT5G30520.1	Non-Rgene	0.5206	99.4794
AT3G19490.1	Non-Rgene	0.0038	99.9962
ATMG00960.1	Non-Rgene	1e-04	99.9999
AT2G02220.1	Rgene	100	0
AT2G14820.1	Non-Rgene	0.0963	99.9037
AT3G04420.2	Non-Rgene	3.4068	96.5932
AT3G04420.1	Non-Rgene	0.2994	99.7006
AT5G05700.1	Non-Rgene	0.001	99.999
AT5G66740.1	Non-Rgene	0.013	99.987
AT3G18170.2	Non-Rgene	3.7447	96.2553
AT3G02470.3	Non-Rgene	0.054	99.946
AT1G45243.1	Non-Rgene	0	100
AT1G21650.3	Non-Rgene	3.6395	96.3605
AT1G21650.1	Non-Rgene	11.5824	88.4176
AT1G21650.2	Non-Rgene	12.7586	87.2414
AT5G60810.2	Non-Rgene	0	100
AT5G60810.1	Non-Rgene	0	100
AT3G18050.1	Non-Rgene	0.0579	99.9421
AT5G46440.1	Non-Rgene	19.269	80.731
AT5G43860.1	Non-Rgene	0.4531	99.5469
AT2G14945.1	Non-Rgene	18.3823	81.6177
AT2G28725.1	Non-Rgene	0.1892	99.8108
AT3G26616.1	Non-Rgene	0.0012	99.9988
AT1G28520.5	Non-Rgene	0.0093	99.9906
AT1G28520.3	Non-Rgene	0.0032	99.9968
AT1G14048.1	Non-Rgene	0.0039	99.9961
AT3G51370.3	Non-Rgene	1.1786	98.8214
AT3G51370.2	Non-Rgene	0.1745	99.8255
AT3G63052.1	Non-Rgene	0	100
AT3G29633.1	Non-Rgene	0	100
AT5G19600.1	Non-Rgene	0.001	99.999
AT3G11470.7	Non-Rgene	42.0003	57.9997
AT3G11470.4	Non-Rgene	0.076	99.924
AT3G11470.5	Non-Rgene	0.5123	99.4877
AT3G11470.1	Non-Rgene	0.0037	99.9963
AT3G11470.3	Non-Rgene	1.4506	98.5494
AT3G11470.9	Non-Rgene	0.0374	99.9626
AT3G11470.2	Non-Rgene	0.8496	99.1504
AT3G53990.2	Non-Rgene	34.3218	65.6782
AT3G53990.1	Non-Rgene	0.0014	99.9986
AT3G13210.1	Non-Rgene	0	100
AT2G42130.1	Non-Rgene	0.0045	99.9955
AT2G42130.4	Non-Rgene	0.0003	99.9997
AT2G42130.3	Non-Rgene	1e-04	99.9999
AT2G22941.1	Non-Rgene	0	100
AT4G26980.1	Non-Rgene	2.1395	97.8605
AT3G24890.5	Rgene	89.7494	10.2506
AT3G24890.2	Non-Rgene	1.2003	98.7997
AT4G12500.1	Non-Rgene	0.001	99.999
AT3G61090.1	Non-Rgene	1e-04	99.9999
AT1G05220.1	Non-Rgene	0	100
AT2G23130.2	Non-Rgene	0.2784	99.7216
AT2G23130.1	Non-Rgene	0.0016	99.9984
AT3G24070.1	Non-Rgene	0.093	99.907
AT5G39960.1	Non-Rgene	1.8497	98.1503
AT1G63245.1	Non-Rgene	0	100
AT4G30460.1	Non-Rgene	0.0169	99.9831
AT1G66180.1	Non-Rgene	0.3196	99.6804
AT2G16940.1	Non-Rgene	0.4083	99.5916
AT2G16940.4	Non-Rgene	0.1972	99.8028
AT2G16940.2	Non-Rgene	1.0504	98.9496
AT2G16940.3	Non-Rgene	0.0618	99.9382
AT1G07790.1	Non-Rgene	0	100
AT4G35165.1	Non-Rgene	0.2952	99.7048
AT2G21030.1	Non-Rgene	0	100
AT5G36940.1	Non-Rgene	0	100
AT4G24470.2	Non-Rgene	6.745	93.255
AT4G24470.3	Non-Rgene	8.6923	91.3077
AT3G13610.1	Non-Rgene	0	100
AT2G22310.3	Non-Rgene	0.0952	99.9048
AT2G22310.1	Non-Rgene	0.3336	99.6664
AT2G22310.2	Non-Rgene	0.0202	99.9798
AT3G10120.1	Non-Rgene	0.7273	99.2727
AT2G32300.2	Non-Rgene	0.0004	99.9996
AT1G07720.2	Non-Rgene	0.161	99.839
AT3G20580.1	Non-Rgene	0.0107	99.9893
AT1G16420.1	Non-Rgene	0.327	99.673
AT3G54680.1	Non-Rgene	0.909	99.091
AT5G53040.1	Non-Rgene	0.3572	99.6428
AT3G50960.1	Non-Rgene	0.0081	99.9918
AT3G45190.1	Non-Rgene	0.2498	99.7502
AT3G45190.2	Non-Rgene	0.5191	99.4809
AT2G02630.1	Non-Rgene	0	100
AT3G44340.3	Non-Rgene	0.2645	99.7355
AT3G44340.2	Non-Rgene	0.3995	99.6005
AT2G14000.1	Non-Rgene	0	100
AT5G17950.1	Non-Rgene	0.0356	99.9644
ATMG00870.1	Non-Rgene	1e-04	99.9999
AT2G31082.1	Non-Rgene	11.8806	88.1194
AT1G72740.1	Non-Rgene	0	99.9999
AT1G72740.2	Non-Rgene	1e-04	99.9999
AT5G05085.1	Non-Rgene	0	99.9999
AT1G05060.1	Non-Rgene	0.3138	99.6862
AT5G50810.1	Non-Rgene	1e-04	99.9998
AT5G52930.1	Non-Rgene	25.1642	74.8358
AT3G60570.2	Non-Rgene	0.0077	99.9923
AT3G60570.1	Non-Rgene	1e-04	99.9999
AT3G60790.1	Non-Rgene	6.9997	93.0003
AT2G42475.1	Non-Rgene	0.0204	99.9795
AT3G06540.1	Non-Rgene	0.0076	99.9924
AT1G55960.1	Non-Rgene	0.6606	99.3394
AT1G55960.2	Non-Rgene	0.1475	99.8525
AT1G32060.1	Non-Rgene	0.0786	99.9214
AT1G77700.2	Non-Rgene	0.0095	99.9905
AT1G77700.1	Non-Rgene	0	100
AT1G77700.3	Non-Rgene	0.0013	99.9987
AT1G75510.1	Non-Rgene	0.0024	99.9976
AT3G43340.1	Non-Rgene	0.011	99.989
AT1G54090.1	Non-Rgene	1.3445	98.6555
AT4G28560.1	Rgene	100	0
AT1G26520.1	Non-Rgene	0.1533	99.8467
AT3G27210.1	Non-Rgene	0	100
AT4G21930.1	Non-Rgene	0	100
AT1G15240.1	Non-Rgene	0.0248	99.9752
AT1G15240.2	Non-Rgene	0.6929	99.3071
AT1G15240.3	Non-Rgene	0.2639	99.7361
AT1G07980.1	Non-Rgene	0	100
AT1G07980.2	Non-Rgene	0	100
AT1G01740.5	Rgene	99.9998	0.0002
AT1G01740.1	Rgene	99.9999	1e-04
AT5G25350.1	Non-Rgene	2.704	97.296
AT2G03830.1	Non-Rgene	2.3262	97.6738
AT3G16670.1	Non-Rgene	0	100
AT3G29050.2	Non-Rgene	0.071	99.929
AT3G29050.1	Non-Rgene	2.7913	97.2087
AT1G62914.1	Non-Rgene	9.2217	90.7783
AT2G04622.1	Non-Rgene	0.0031	99.9968
AT5G28000.1	Non-Rgene	0.8978	99.1022
AT1G53090.2	Non-Rgene	29.7113	70.2887
AT1G53090.5	Non-Rgene	2.5492	97.4508
AT4G05180.1	Non-Rgene	0	100
AT3G19070.1	Non-Rgene	0.0295	99.9705
AT3G52350.1	Non-Rgene	0	100
ATMG00660.1	Non-Rgene	0.0014	99.9986
AT3G53030.1	Rgene	99.9991	0.0009
AT2G01990.2	Non-Rgene	0.1102	99.8898
AT3G17380.1	Non-Rgene	0.0008	99.9992
AT2G36750.1	Non-Rgene	0.0959	99.9042
AT5G48460.1	Non-Rgene	1.0428	98.9572
AT3G23380.2	Non-Rgene	0	100
AT1G08540.1	Non-Rgene	0.0063	99.9937
AT1G12460.1	Rgene	100	0
AT1G12460.2	Rgene	100	0
AT4G09770.5	Non-Rgene	0.7885	99.2115
AT4G09770.4	Non-Rgene	0.0034	99.9966
AT5G23600.1	Non-Rgene	0.096	99.904
AT1G06250.1	Non-Rgene	0.4158	99.5842
AT1G52827.1	Non-Rgene	0.0006	99.9994
AT4G02870.1	Non-Rgene	0.0076	99.9924
AT3G20810.5	Non-Rgene	0.0011	99.9989
AT3G20810.1	Non-Rgene	0	100
AT3G20810.3	Non-Rgene	0	100
AT3G20810.2	Non-Rgene	0	100
AT3G20810.4	Non-Rgene	1e-04	99.9998
AT1G47690.1	Non-Rgene	32.6166	67.3833
AT5G59270.2	Rgene	100	0
AT5G59270.3	Rgene	100	0
AT1G49590.2	Non-Rgene	0.0065	99.9934
AT1G49590.3	Non-Rgene	0	100
AT1G49590.1	Non-Rgene	0	100
AT5G27860.1	Non-Rgene	0	100
AT1G06280.1	Non-Rgene	0.1297	99.8703
AT1G78420.2	Non-Rgene	0	100
AT1G08465.1	Non-Rgene	0.2677	99.7323
AT5G48150.3	Non-Rgene	0	100
AT5G15350.1	Non-Rgene	0	100
AT2G40720.1	Non-Rgene	0.0004	99.9996
AT1G32970.1	Non-Rgene	0	100
AT4G29770.2	Non-Rgene	0.0044	99.9956
AT5G41850.1	Non-Rgene	0	100
AT4G29970.1	Non-Rgene	0.2147	99.7853
AT5G38900.2	Non-Rgene	0.0069	99.9931
AT3G07440.2	Non-Rgene	0	100
AT2G39010.2	Non-Rgene	0.025	99.975
AT2G39010.1	Non-Rgene	1e-04	99.9999
AT4G22110.3	Non-Rgene	0.0256	99.9744
AT4G22110.1	Non-Rgene	0.1561	99.844
AT4G20810.1	Non-Rgene	0	100
AT5G49250.1	Non-Rgene	0	100
AT5G55750.1	Non-Rgene	0	100
AT5G27310.1	Non-Rgene	0	100
AT3G27425.1	Non-Rgene	0.1164	99.8836
AT4G04955.1	Non-Rgene	0.0032	99.9968
AT2G27380.1	Non-Rgene	0	100
AT4G20860.1	Non-Rgene	1.0237	98.9763
AT3G47580.1	Rgene	100	0
AT1G28815.1	Non-Rgene	0.0485	99.9515
AT4G09300.4	Non-Rgene	0	100
AT4G09300.1	Non-Rgene	0	100
AT4G09300.3	Non-Rgene	0	100
AT3G23640.3	Rgene	81.6448	18.3552
AT1G01260.3	Non-Rgene	0.0058	99.9942
[truncated: 35,205 more rows]

## Sheet: Arabidopsis_Phase II
SampleID	Prediction	CNL	KIN	LYK	LECRK	RLK	RLP	TIR	TNL
AT4G32710.1	KIN	0	99.9919	0.0002	1e-04	0.0013	0.0016	0.0049	0
AT1G71390.2	RLP	0	0	0	0	0.0012	99.9987	0	0
AT5G46260.1	TNL	0.0065	0	0	0	0.0005	0.0004	0	99.9926
AT4G29180.2	RLK	0	4.4316	0.004	0.0045	95.5568	0.0018	0.0004	0.0009
AT4G29180.1	RLK	0	2.8556	0.0013	0.0019	97.1399	0.0008	0.0002	0.0002
AT4G29180.3	RLK	0	5.2767	0.006	0.0036	94.7107	0.0016	0.0004	0.001
AT2G46620.1	KIN	0.0286	97.621	1e-04	0.4708	1.2998	0.5397	0.015	0.0251
AT3G46920.2	KIN	0	99.9432	0.0009	0.0004	0.0004	0.0004	0.054	0.0007
AT2G15080.2	RLP	0	0	0	0	0.0024	99.9975	0	1e-04
AT1G73360.1	KIN	0.0269	93.0572	1e-04	0.0009	5.8487	1.0585	0.0052	0.0025
AT4G23200.1	KIN	1e-04	99.6423	0.0004	0.3281	0.0287	0.0002	1e-04	1e-04
AT4G23200.2	KIN	1e-04	99.8306	0.0002	0.1577	0.0096	0.0016	0.0002	1e-04
AT4G29810.3	RLK	0.0005	21.1427	0.0048	0.0031	66.4722	0.3122	12.0631	0.0014
AT4G29810.1	RLK	1e-04	2.9355	0.0037	0.0078	96.4413	0.2415	0.3658	0.0043
AT4G29810.2	RLK	0.0002	4.6468	0.0029	0.0218	94.657	0.1894	0.4788	0.003
AT1G80870.1	KIN	0.0002	99.8657	0.0132	0.1044	0.0141	0.0002	0.0017	0.0005
AT3G17420.1	KIN	0	99.995	0.0015	0	0.0014	0.0013	0.0006	0
AT2G04031.1	KIN	0	99.9935	0	0.0025	0	0.003	0.0009	0
AT5G50000.2	KIN	0.0003	99.9926	0	0.0035	0.003	0.0005	1e-04	0
AT5G50000.1	KIN	0	99.9997	0	0	1e-04	1e-04	0	0
AT3G05660.1	RLP	0	0	0	0	0.0008	99.9991	0	0
AT1G56540.1	TNL	0	0	0	0	0	0	0	99.9999
AT5G26220.1	KIN	0	99.9831	0	0.0003	0	0.0152	0.0014	0
AT5G15730.1	KIN	0	99.9419	0.0167	0.0002	0.0413	0	0	0
AT5G15730.2	KIN	0	99.9391	0.0196	1e-04	0.0411	0	0	0
AT1G63360.1	CNL	99.9996	0	0	0	0	0	0	0.0003
AT1G63360.2	CNL	99.9954	0	0	0	0	0	0	0.0045
AT1G63430.1	RLK	0	0.0102	0	0	99.9896	0.0002	0	0
AT1G63430.2	RLK	0	0.0121	0	0	99.9876	0.0002	0	0
AT2G26330.1	RLK	0	0	0	0	99.9998	0.0002	0	0
AT1G17540.1	KIN	0	99.9999	0	0	1e-04	0	0	0
AT1G48953.1	KIN	0	99.9821	0	0.0006	0	0	0.0173	0
AT5G24100.1	RLK	1e-04	0.0055	0	0.0006	99.9804	0.0134	0	0
AT1G49490.2	RLP	0	0.0236	0	0	0.0006	99.9748	0.001	0
AT2G19190.1	RLK	0.0007	0.0115	1e-04	0.0064	99.9809	0.0003	0	1e-04
AT3G05140.2	KIN	0	100	0	0	0	0	0	0
AT2G39110.1	KIN	0	99.9935	0	0.0061	0	0	0.0003	0
AT4G32660.2	KIN	0	99.9994	0	0	0	0.0005	1e-04	0
AT4G32660.1	KIN	0	99.9992	0	0	0	0.0006	0.0002	0
AT2G38910.1	KIN	0.0036	99.8823	0.0007	0.0792	0.0011	0.0126	0.0204	0
AT4G19470.1	RLP	1.0018	1.5874	0.0726	0.2687	0.6083	81.0563	1.9595	13.4454
AT2G32950.2	KIN	0.0002	99.9597	0.0008	0.0224	0	1e-04	0.0168	0
AT1G30640.1	KIN	0	99.9978	0	0	0	1e-04	0.002	0
AT3G54900.1	KIN	0.0013	96.2404	0.0019	0.0093	0.1201	3.6124	0.0142	0.0004
AT2G05100.2	KIN	0	99.9493	0	0.0434	0.0003	0.005	0.002	0
AT2G28960.2	RLK	0.001	0.2115	0.0002	0.0006	99.7827	0.0038	1e-04	0.0003
AT4G18550.3	KIN	0	99.9904	1e-04	0.0014	0	0	0.008	0
AT3G01840.1	LYK	0.0002	0.0261	99.9705	0	0	0.0006	0.0025	0
AT3G54300.1	KIN	1e-04	99.383	0	0.0075	1e-04	0.5613	0.048	0
AT2G30730.2	KIN	0	99.9749	0	0	0.0251	0	0	0
AT2G30730.1	KIN	0	99.9071	0	0	0.0929	0	0	0
AT2G31265.1	TIR	0	18.8399	0	0	0	0.0125	81.1476	0
AT2G13275.1	RLP	1e-04	41.3733	0.0012	0.0014	0.0081	58.5777	0.0383	0
AT3G59110.1	KIN	0.0003	99.9867	0.0005	0.0057	0.0027	0.0008	0.0032	1e-04
AT2G31800.1	KIN	0	99.9747	1e-04	0.0069	0.0118	0.004	0.0025	0
AT3G45630.1	KIN	0.0002	97.4796	0.0043	2.4828	0.0266	0.0051	0.0011	0.0003
AT2G33580.1	LYK	0	1e-04	99.9956	0	0.004	0.0003	0	0
AT1G53350.1	CNL	99.9978	0	0	0	0	1e-04	0	0.0021
AT1G34110.1	RLK	0	0	0	0	99.9922	0.0078	0	0
AT1G34110.2	RLK	0	0	0	0	99.9897	0.0103	0	0
AT1G17240.2	RLP	0	0	0	0	0.0033	99.9967	0	0
AT5G44870.1	TNL	0.0312	1e-04	0.0003	0	1e-04	0.0012	1e-04	99.9669
AT5G59010.1	KIN	0.0115	91.1093	0.0107	0.0287	3.5789	5.2533	0.0069	0.0006
AT1G66150.1	RLK	0	0.0003	0	0.0003	99.9993	1e-04	0	0
AT2G03300.1	TIR	0	0	0	0	0	0	100	0
AT1G53510.1	KIN	0	99.9961	1e-04	0	0.0028	0.0009	1e-04	0
AT5G27810.1	KIN	0	90.2436	0	0	0	0.0003	9.756	0
AT3G45390.1	LECRK	0	0.0091	0	99.9907	0.0002	0	0	0
AT5G11020.1	KIN	0	99.9669	0	0.0106	0.0224	1e-04	0	0
AT5G11020.4	KIN	0	99.9924	0	0.0035	0.0041	0	0	0
AT5G11020.2	KIN	0	99.979	0	0.0067	0.0142	1e-04	0	0
AT4G00883.1	KIN	1e-04	98.1856	0.0018	0.0006	0.0003	1.6224	0.1892	0
AT5G55560.1	KIN	0	99.9974	0	0	0.0025	0	0	0
AT1G80080.1	RLP	0	0	0	0	0.0488	99.9509	0.0002	0.0002
AT1G34170.3	TIR	8.7964	11.3946	1.4444	0.0077	1.1047	13.2491	63.9909	0.0122
AT1G34170.1	TIR	0.6067	2.2729	0.9352	0.0104	0.1276	2.9484	93.0875	0.0113
AT1G34170.2	TIR	1.3676	12.6213	3.7199	0.0382	0.2662	9.7886	72.1801	0.0181
AT3G12145.1	RLP	0	0	0	0	0.0038	99.9962	0	0
AT2G43790.1	KIN	0	99.9935	0.0017	0	0.0005	0.0005	0.0037	0
AT1G79670.2	KIN	0	99.8887	0.0011	0.1018	0.0066	0.0017	1e-04	1e-04
AT1G79670.1	KIN	0	99.9465	0.001	0.0489	0.0023	0.001	1e-04	1e-04
AT5G07070.1	KIN	1e-04	99.9997	0	1e-04	0	0	1e-04	0
AT5G61570.2	KIN	0	98.9699	0	0.43	0.599	0.0007	0.0002	0.0002
AT5G61570.1	KIN	0	98.6161	1e-04	0.3417	1.0405	0.001	0.0004	0.0002
AT3G47110.1	RLK	0	0	0	0	99.9998	0.0002	0	0
AT2G37790.1	KIN	0.0719	89.8032	0.0251	0.0977	0.287	8.9132	0.7846	0.0172
AT1G67510.1	RLK	0	0.0009	0	0.0022	99.9959	0.001	0	0
AT4G38570.3	KIN	0	99.8802	0.0685	0.0224	0.0144	0.0128	0.0015	0
AT4G04490.1	KIN	1e-04	99.7775	0.0003	0.215	0.0066	0.0003	0.0002	0
AT4G23510.1	TIR	0	0	0	0	0	0	99.9666	0.0334
AT4G23510.3	TIR	0	0	0	0	0	0	99.9721	0.0279
AT4G23510.2	TIR	0	0	0	0	0	0	99.9884	0.0116
AT2G34650.1	KIN	0	99.9723	0	0.0007	0.0268	1e-04	1e-04	0
AT1G78820.1	LECRK	0.0047	8.7514	1e-04	90.4691	0.0039	0.7507	0.0197	0.0004
AT3G57760.4	KIN	0	99.9691	0.0117	0	0.012	0.0061	0.0002	0.0008
AT1G58848.2	CNL	99.9998	0	0	0	0	1e-04	0	0
AT2G02220.1	RLK	0.0011	0.0008	0	0.001	99.9483	0.0142	1e-04	0.0345
AT3G24890.5	KIN	0	99.9454	0	0	0	0.0005	0.0541	0
AT4G28560.1	RLP	0.0003	0.0015	0.001	0.0003	0.1811	99.8153	0.0002	0.0003
AT1G01740.5	KIN	1e-04	99.9693	0.0007	0.0004	0.0165	0.0119	0.0011	0
AT1G01740.1	KIN	0.0002	99.9452	0.0009	0.0007	0.033	0.0168	0.0031	0
AT3G53030.1	KIN	0	99.7184	0	0.2641	0.0005	0.0056	0.0113	0
AT1G12460.1	RLK	0	0	0	0	99.9992	0.0008	0	0
AT1G12460.2	RLK	0	1e-04	0	0	99.9996	0.0003	0	0
AT5G59270.2	LECRK	0	0.3449	0	99.655	1e-04	0	0	0
AT5G59270.3	LECRK	0	0.916	0	99.0833	0.0007	0	0	0
AT3G47580.1	RLK	0	0	0	0	100	0	0	0
AT3G23640.3	LECRK	0.035	29.9192	0.017	61.9108	0.3305	2.7427	2.4633	2.5815
AT3G08870.2	LECRK	0	0.217	0	99.7821	0.0008	0	0	0
AT3G01085.3	KIN	1e-04	99.9962	0.0003	0.0012	0.0017	0.0003	0.0002	0
AT5G06755.1	KIN	0	99.5173	0	0	0	0.2536	0.2292	0
AT5G45520.1	CNL	99.2465	0.0317	0	0	1e-04	0.1883	0.4492	0.0842
AT3G14470.2	CNL	99.8224	0.0005	1e-04	0	0.0007	0.0592	0.0002	0.1169
AT4G23150.1	KIN	0	99.9995	1e-04	1e-04	0.0004	0	0	0
AT1G75960.1	KIN	1e-04	99.8874	0.0009	0.0453	0.0415	0.022	0.0027	0
AT1G63880.1	TNL	0	0	0	0	0	0	0	100
AT1G63880.2	TNL	0	0	0	0	0	0	0	100
AT4G16970.1	KIN	0.0152	99.0345	0.0115	0.0031	0.6904	0.2294	0.0106	0.0052
AT3G62220.2	KIN	0	100	0	0	0	0	0	0
AT3G62220.3	KIN	0	100	0	0	0	0	0	0
AT1G21590.1	KIN	1e-04	99.9415	0.0037	0.0028	0.05	0.0015	0.0004	0
AT1G21590.2	KIN	0.0002	99.9377	0.0089	0.0037	0.0451	0.0039	0.0005	0
AT2G35620.4	RLK	1e-04	0.0161	1e-04	0.0004	99.9784	0.0034	0	0.0016
AT3G26500.1	RLP	0.3073	0.0017	0.0063	0	0.6695	99.0058	0.0017	0.0076
AT5G41180.1	RLK	0.0066	14.323	0.0014	0.0015	85.6518	0.0135	0	0.0022
AT3G04200.1	KIN	1e-04	99.7554	0.1356	0.0022	0.0028	0.0799	0.0239	1e-04
AT3G52610.1	KIN	0.0008	98.433	0	0.1964	0.0052	0.948	0.405	0.0115
AT5G01850.2	KIN	0.0007	98.7021	0.0049	0.039	1.223	0.0093	0.0121	0.009
AT5G01850.1	KIN	0	99.9631	0.0005	0.0028	0.0266	0.0014	0.0042	0.0015
AT3G58100.2	RLP	0.0155	1.0052	0.0294	0.0032	0.0413	98.8688	0.036	0.0005
AT3G45577.1	KIN	0	90.573	0	0	0	0.3731	9.0539	0
AT4G15415.3	KIN	0.0015	94.0621	0.2147	0.0022	0.0071	0.0327	5.6796	1e-04
AT1G11410.3	LECRK	1e-04	1.7402	0	98.2554	0.0029	1e-04	0.0004	0.001
AT1G11410.4	LECRK	1e-04	1.4273	0	98.5694	0.0019	1e-04	0.0004	0.0009
AT5G07280.1	RLK	0	0	0	0	99.9991	0.0009	0	0
AT3G51330.3	KIN	0.002	98.0311	0.5143	0.4959	0.008	0.9035	0.0446	0.0006
AT3G51330.1	KIN	0.002	96.9116	0.3038	0.9425	0.0153	1.7842	0.0393	0.0012
AT3G51330.2	KIN	0.0017	97.4845	1.2405	0.0846	0.0138	1.1537	0.0209	0.0003
AT1G61300.2	CNL	99.9915	0.0003	1e-04	0.0003	1e-04	0.0066	0	0.0011
AT1G61300.1	CNL	99.9861	0.0004	1e-04	0.0005	1e-04	0.0104	0	0.0024
AT2G45590.1	KIN	0.0005	81.9551	0.0146	0.1977	17.8204	0.011	0.0007	0
AT2G39930.2	KIN	0	97.1186	0.0002	2.8551	0.0038	0.0118	0.0103	1e-04
AT2G39930.3	KIN	1e-04	75.2982	1e-04	24.6665	0.0078	0.0205	0.0066	0.0003
AT2G39930.1	KIN	1e-04	65.7117	0.0002	34.2605	0.0072	0.0106	0.0095	0.0002
AT5G35380.1	KIN	0	99.9993	0	0	0.0004	0	0.0003	0
AT3G20190.2	RLK	0.0081	3.1479	0.0003	2.2938	94.524	0.0216	0.0011	0.0031
AT3G20190.1	RLK	0.0019	0.0117	0	0.0041	99.9404	0.04	0.0004	0.0015
AT1G10210.1	KIN	0	99.9993	0	0	0.0003	0.0002	1e-04	0
AT1G74180.1	RLP	0.0003	0	0	0	0.0191	99.9805	0	1e-04
AT4G29450.1	RLK	0.0005	0.089	0.0249	0.0322	99.8519	0.0013	0.0002	1e-04
AT1G18390.1	KIN	0	99.948	0.0117	0.0243	0.0094	0.0029	0.0031	0.0006
AT1G18390.2	KIN	0	99.955	0.0224	0.0141	0.007	0.0009	0.0006	1e-04
AT1G66460.2	KIN	0	99.9258	0.0012	0.0082	0.0463	0.0178	0.0006	0
AT1G66460.3	KIN	1e-04	99.9199	0.0003	0.0085	0.0694	0.0016	0	1e-04
AT3G59750.1	LECRK	0	0.1072	0	99.8903	0.0025	0	0	0
AT3G13030.2	KIN	0.672	75.0254	0.1954	0.0881	1.1461	22.1944	0.6711	0.0076
AT3G13030.5	KIN	1.5571	48.3168	0.1003	0.1122	1.7583	47.5438	0.5844	0.0271
AT5G60550.1	KIN	0	99.6932	0.0009	0.0008	0.0002	0.0074	0.2935	0.004
AT3G17410.1	KIN	0	100	0	0	0	0	0	0
AT5G02800.1	KIN	0	99.9973	1e-04	1e-04	0.0025	0	0	0
AT5G63940.1	KIN	0	65.5423	0.1456	0.0667	34.2434	0.001	0.0009	1e-04
AT3G06690.1	KIN	0.0034	98.5406	0.0071	0.0214	0.166	0.0372	1.2232	0.0012
AT2G34180.1	KIN	1e-04	99.994	1e-04	1e-04	0.0006	0.005	0.0002	0
AT3G31900.1	KIN	0.0004	99.6174	0.0003	0.0256	0.268	0.0734	0.013	0.0019
AT1G32320.1	KIN	0.0019	99.3484	0.003	0.0017	0.0318	0.0346	0.5782	0.0004
AT1G71830.1	RLK	0	0	0	0	99.9999	0	0	0
AT1G11330.3	LECRK	0.0084	47.2203	0.004	52.6871	0.0328	0.0304	0.0076	0.0093
AT1G11330.1	LECRK	0.013	32.3714	0.004	67.541	0.0322	0.016	0.0121	0.0103
AT1G11330.2	LECRK	0.0141	34.449	0.0045	65.4557	0.0337	0.0183	0.0133	0.0115
AT4G38230.2	KIN	0.0004	99.9927	0.0005	1e-04	0.0036	0.0009	0.0017	0
AT1G35250.3	KIN	0.0005	64.6664	1e-04	0	0.005	35.305	0.0199	0.0032
AT1G35250.2	KIN	1e-04	94.0885	0.0002	0	0.0046	5.9	0.0061	0.0005
AT5G48740.1	RLK	0	0.0027	0	0.0004	99.9059	0.0909	0	0
AT1G24320.1	LECRK	4.3171	18.7336	0.2439	38.0432	25.8483	9.9332	1.8099	1.0708
AT3G26930.2	RLP	0.37	0.0525	0.2875	0.0666	0.9614	98.066	0.0727	0.1234
AT1G67890.2	KIN	0.0003	99.8676	0.0005	0.1093	0.0016	0.0044	0.0163	0
AT1G67890.1	KIN	0.0007	99.9375	0.0002	0.0282	0.0017	0.0116	0.0202	1e-04
AT1G76210.1	RLP	44.8056	1.4173	1e-04	0	0.0091	53.642	0.1247	0.0011
AT1G63740.2	TNL	0.0179	0	0	0	0	1e-04	1e-04	99.9819
AT1G63615.1	TIR	0.0003	0.6887	0.0002	0	0	0.1191	99.1888	0.0028
AT3G45780.1	KIN	0.0115	97.4205	0.0009	0.015	0.7413	0.3964	1.4078	0.0066
AT1G28440.1	RLK	0	0	0	1e-04	99.9991	0.0008	0	0
AT3G47090.1	RLK	0	0	0	0	100	0	0	0
AT3G57640.1	KIN	1e-04	99.9366	0.0116	0.005	0.0023	0.0034	0.0409	0
AT2G42960.1	KIN	1e-04	99.9714	1e-04	0.0008	0.0246	0.0019	0.0011	0
AT5G65710.1	RLK	0	0	0	0	100	0	0	0
AT3G49680.1	KIN	0	99.9929	0.0011	1e-04	0.0031	0.0026	0.0002	0
AT5G45760.2	KIN	1e-04	99.8371	0.0004	0.0096	0.0051	0.1218	0.0053	0.0207
AT5G45760.1	KIN	1e-04	99.7993	0.0002	0.0232	0.0063	0.0952	0.0047	0.071
AT3G51850.2	KIN	1e-04	99.9984	0.0002	0	1e-04	0.001	1e-04	0
AT3G51850.1	KIN	1e-04	99.9958	0.0003	0	0.001	0.0027	1e-04	0
AT3G51850.3	KIN	0	99.9989	1e-04	0	0.0003	0.0006	1e-04	0
AT1G25280.1	KIN	0.0002	99.201	0.0005	0.0084	0.009	0.2597	0.51	0.0111
AT5G57035.1	KIN	0.0006	99.9869	0.0039	0.0007	0.0016	0.0038	0.0025	0
AT1G60320.1	TIR	0	0	0	0	0	0	100	0
AT5G35480.1	KIN	0	99.8786	0	0	0.1054	0.016	0	0
AT4G26070.5	KIN	1e-04	94.9305	0.0852	0.0081	4.4528	0.5154	0.008	0
AT4G26070.3	KIN	1e-04	76.9107	0.3322	0.0173	21.2235	1.51	0.0061	1e-04
AT4G26070.1	KIN	0	80.5292	0.0624	0.019	16.3821	2.9935	0.0136	1e-04
AT4G26070.4	KIN	0.0005	94.6291	0.194	0.038	2.1813	2.9	0.057	1e-04
AT1G51380.3	TIR	0.0007	16.5511	0.0003	0	0.0081	0.0097	83.3604	0.0696
AT3G46355.1	KIN	0	92.8268	1e-04	0.0028	7.1703	0	0	0
AT3G04240.1	KIN	0.1074	85.0674	2.7922	0.0094	8.5359	3.3387	0.1437	0.0053
AT5G53320.1	RLK	0	0.002	0	0	99.9978	0.0002	0	0
AT2G18530.1	KIN	0	99.9931	0	0.0066	0.0002	1e-04	1e-04	0
AT2G34670.1	CNL	69.5844	0.461	0.0007	0.0024	0.0065	29.7487	0.1881	0.0082
AT5G01750.2	KIN	0	90.0808	0.0005	0.0012	0.0004	0.0606	9.8563	0.0002
AT5G01750.1	KIN	0	96.1825	0	1e-04	1e-04	0.1787	3.6386	1e-04
AT5G46450.2	TNL	0	0	0	0	0	0	0	100
AT5G46450.1	TNL	0	0	0	0	0	0	0	100
AT5G46450.3	TNL	0	0	0	0	0	0	0	100
AT5G67380.1	KIN	0	99.9977	0	1e-04	0	1e-04	0.002	1e-04
AT5G67380.2	KIN	0.0002	99.9931	0	1e-04	0	0.001	0.0057	1e-04
AT5G56560.1	RLP	1e-04	0.0053	0.0004	0	0.0247	99.9677	0.0002	0.0017
AT5G56560.2	RLP	0.0012	0.0575	0.0004	0	0.1978	99.7418	0.0006	0.0007
AT5G58120.1	TNL	0	0	0	0	0	0	0	100
AT1G34410.1	KIN	0.0554	44.2432	0.0888	0.0374	4.9096	7.9573	42.581	0.1274
AT1G69270.1	RLK	1e-04	3.5934	0.0012	0.0124	96.3905	0.0012	0.0009	0.0003
AT2G37520.1	KIN	0.009	99.2812	0.1298	0.0985	0.2689	0.1815	0.016	0.0151
AT5G40660.1	KIN	0.0048	99.6547	0.0252	1e-04	0.0009	0.0213	0.2929	1e-04
AT5G18470.1	LECRK	0.004	0.2326	0.0027	84.6605	0.0151	14.9148	0.1559	0.0144
AT2G41820.1	RLK	0	0	0	0	99.9999	1e-04	0	0
AT5G42620.2	KIN	0.006	96.8846	0.0091	1.8016	0.0202	1.2664	0.0107	0.0014
AT5G46570.1	KIN	0.0353	99.4746	0.0274	0.3646	0.0059	0.0597	0.0292	0.0033
AT3G44670.2	TNL	0.0002	0	0	0	0	0	0	99.9998
AT4G23240.2	KIN	0	97.9502	0	1.8298	0.2196	1e-04	0.0002	1e-04
AT4G23240.1	KIN	1e-04	96.7197	1e-04	2.2993	0.956	0.0007	0.0126	0.0116
AT1G34310.1	RLP	3.1568	2.3328	0.0296	0.0283	5.6785	54.5877	34.1189	0.0674
AT5G03406.1	KIN	0.0889	91.731	0.0002	0	0.0009	6.3554	1.8234	1e-04
AT2G17290.2	KIN	0	99.9924	0.0056	1e-04	0.0013	0.0003	0.0003	0
AT2G19960.4	KIN	0	99.9999	0	0	0	0	1e-04	0
AT2G11015.1	TIR	0	1.4775	1e-04	0	0.0002	0.1189	98.4024	0.0009
AT5G51170.3	RLP	0.3141	1.8962	0.006	0.0013	0.1983	95.2514	2.31	0.0227
AT5G67080.1	KIN	1e-04	99.3245	0.0048	1e-04	0.6444	0.026	1e-04	0
AT5G12480.2	KIN	0.0028	99.32	0.0012	1e-04	0.0723	0.5115	0.0919	0
AT5G12480.1	KIN	0.0003	99.968	0.0003	0	0.0074	0.0161	0.0078	0
AT5G59260.1	LECRK	0	0.0141	0	99.9859	0	0	0	0
AT3G53380.1	LECRK	0	2.9145	0	97.0834	0.002	0	0	0
AT4G24490.2	RLP	0.1321	0.0103	0.0003	0.0041	0.1023	99.5929	0.1541	0.0039
AT4G10420.1	RLP	0.0426	3.4759	0.0433	0.0221	2.3905	93.9422	0.0691	0.0143
AT3G42880.1	RLK	0	0.0079	0	1e-04	99.9893	0.0026	0	0
AT4G30960.1	KIN	0	99.9998	0	1e-04	0	0	1e-04	0
AT1G51170.1	KIN	1e-04	91.6666	0.0015	0.0016	8.1783	0.1437	0.0069	0.0012
AT2G23770.1	LYK	0	0.0003	99.9993	0	0.0002	1e-04	0	0
AT4G28670.1	KIN	0	99.9928	0.0008	0.0006	0.0029	0.0005	0.0022	1e-04
AT3G49750.2	RLP	0	0	0	0	0.0064	99.9936	0	0
AT3G49750.1	RLP	0.0004	0.0002	0	0	2.4636	97.5358	0	0
AT4G36400.1	KIN	0.1584	92.3932	0.0153	0.3448	3.9023	3.0408	0.1042	0.0411
AT2G14080.1	TNL	0	0	0	0	0	0	0	100
AT1G55200.2	KIN	0	99.9936	0.004	0.0004	0.002	0	0	0
AT3G59295.1	KIN	0	99.9998	0	0	1e-04	0	1e-04	0
AT4G10780.2	CNL	99.9971	1e-04	0	0	0.0004	0.0009	0	0.0014
AT4G10780.1	CNL	99.9967	1e-04	1e-04	0	0.0005	0.0011	0	0.0015
AT3G20820.1	RLP	0	0	0	0	0.0169	99.9831	0	0
AT3G16020.1	KIN	0	99.9828	0	0	0	0.0172	0	0
AT3G16020.3	KIN	0	99.8768	0	0	0	0.1066	0.0167	0
AT1G46984.1	LECRK	0.0035	21.0881	0.0015	72.9237	0.0252	1.6026	4.3389	0.0165
AT1G79570.5	KIN	0.0002	99.899	0.0043	1e-04	0.0388	0.0296	0.0276	0.0003
AT1G79570.1	KIN	0.0002	99.9411	0.0017	0.0005	0.0253	0.014	0.0166	0.0006
AT5G16610.1	KIN	0.0037	87.6401	0.0013	0.0517	0.0069	0.1529	12.1308	0.0126
AT3G51550.1	KIN	0	99.9858	0	0.0128	0.0012	0	0	1e-04
AT1G34300.1	LECRK	0	15.8173	0	84.1793	0.0033	0	0	1e-04
AT5G45260.1	TNL	0.6569	0.0014	1e-04	0.0007	0.0025	0.0027	0.0002	99.3354
AT1G18160.1	KIN	0	99.9729	0.0002	0.0026	0.0236	0.0005	0.0002	0
AT5G19010.1	KIN	1e-04	99.9917	0.0012	0.0003	0.0039	0.0028	1e-04	0
AT4G11890.3	KIN	0	99.6436	0	0.3555	0.0007	0	1e-04	0
AT4G11890.1	KIN	0	99.0511	0	0.9477	0.001	1e-04	1e-04	0
AT4G11890.2	KIN	0	99.4836	1e-04	0.5153	0.0008	1e-04	1e-04	0
AT3G50310.1	KIN	0	99.9313	0	0.0374	0.0283	0.0028	0.0002	0
AT3G28007.1	RLP	0.0417	4.624	0.5261	0.0435	0.006	87.6813	7.0748	0.0025
ATCG01090.1	KIN	0.0004	91.2123	1e-04	0.0013	0.0004	8.7711	0.0143	1e-04
AT4G19520.1	TNL	0.0111	0	0	0	0	0.0002	0	99.9887
AT4G19520.4	TNL	0.0083	0	0	0	0	1e-04	0	99.9916
AT4G19520.5	TNL	0.0059	0	0	0	0	0.0002	0	99.9938
AT1G27170.1	TNL	0.0007	0	0	0	0	0	0	99.9993
AT1G27170.2	TNL	0.0008	0	0	0	0	0	0	99.9992
AT1G04700.2	KIN	0	99.9673	0.0006	0.0149	0.0029	0.0005	0.0135	0.0002
AT1G04700.3	KIN	1e-04	99.9728	0.0013	0.0058	0.0024	0.0015	0.0161	1e-04
AT5G35370.1	KIN	0.0191	58.5441	0.6294	38.9556	1.5288	0.1832	0.085	0.0549
AT2G36550.1	KIN	0	99.912	1e-04	0.0167	0	0.0162	0.055	0
AT1G56400.2	RLP	0.1195	1.3306	0.0097	0.1478	7.7728	90.2854	0.154	0.1802
AT1G56400.1	RLP	0.1538	5.4478	0.0033	0.2995	12.8354	80.7781	0.436	0.0462
AT4G18640.1	RLK	0.0005	0.5299	1e-04	0.0012	99.4502	0.015	0.0002	0.0027
AT1G31540.2	TNL	1e-04	0	0	0	0	0	0	99.9999
AT1G31540.1	TNL	1e-04	0	0	0	0	0	0	99.9999
AT5G45200.3	TNL	0.0023	0	0	0	0	0.0006	0.0005	99.9966
AT5G45200.1	TNL	0.0007	0	0	0	0	1e-04	0.0002	99.999
AT1G21230.1	KIN	0	99.8342	0	0.159	0.0028	0.0023	1e-04	0.0016
AT5G05400.1	CNL	99.4666	1e-04	1e-04	0	1e-04	0.001	1e-04	0.532
AT4G32000.4	KIN	0	99.3604	0.0007	0.5858	0.0532	0	0	0
AT4G32000.1	KIN	0	99.1715	0.001	0.7566	0.0709	0	0	0
AT4G32000.3	KIN	0	99.3346	0.0014	0.4946	0.1694	0	0	0
AT4G32000.2	KIN	0	99.5058	0.0009	0.4533	0.04	0	0	0
AT4G04960.2	LECRK	0	0.0051	0	99.9948	0	0	0	0
AT4G04960.1	LECRK	0	0.0057	0	99.9942	0	0	0	0
AT3G19320.1	RLP	0	1e-04	0	0	0.01	99.9899	0	0
AT1G09000.1	KIN	0.0044	99.944	0.0009	0.0059	0.0171	0.0175	0.0086	0.0016
AT1G09000.2	KIN	0.0037	99.8948	0.003	0.0068	0.0561	0.0278	0.0063	0.0015
AT2G43950.2	RLP	0.0054	5.0268	0.0129	0.5661	0.397	90.2684	3.7228	0.0006
AT1G51480.1	CNL	99.9991	1e-04	0	0	0	0.0005	0	0.0003
AT3G11080.1	RLP	0	0	0	0	0.0181	99.9819	0	0
AT5G48770.1	TNL	0.0034	0	0	0	0	0.0004	0	99.9962
AT5G45080.1	TIR	0	0.0155	0	0	0.0009	0.0069	99.9766	1e-04
AT5G58140.1	KIN	0.0084	97.8492	1e-04	0.1916	0.0818	1.4197	0.4472	0.002
AT5G58140.3	KIN	0.0101	97.5409	1e-04	0.1617	0.0635	1.0477	1.1656	0.0104
AT3G05210.2	KIN	0	99.988	0.0059	0	0.0003	0.0006	0.0052	0
AT1G74190.1	RLP	1e-04	0	1e-04	0	0.0206	99.9792	0	0
AT4G20940.1	RLK	0	0	0	1e-04	99.9952	0.0047	0	0
AT2G42550.1	KIN	1e-04	99.5362	1e-04	0.0005	0.0425	0.4153	0.0029	0.0025
AT4G25390.2	KIN	1e-04	99.9917	0.0006	0.0011	0.0011	0.0036	0.0019	0
AT4G25390.1	KIN	0	99.9619	0.0014	0.0019	0.0332	0.0011	0.0005	0
AT5G01020.1	KIN	0	99.9917	0	0	0.008	0.0003	0	0
AT5G55810.3	KIN	0.0008	99.4683	0.1115	0.126	0.0352	0.0214	0.2017	0.035
AT3G05910.2	KIN	0.0877	36.9548	0.3304	34.6987	0.8258	22.9173	4.0613	0.124
AT2G18290.1	RLP	0.4072	38.7536	3.1348	6.1956	2.1175	43.447	5.9246	0.0197
AT1G61400.1	LECRK	0.0028	8.9409	0.0011	91.0394	0.0081	0.0014	0.0043	0.002
AT1G61400.2	LECRK	0.0043	12.338	0.0023	87.6306	0.0105	0.0026	0.0077	0.004
AT3G51690.1	KIN	0.1036	57.8167	0.0463	0.0076	0.0557	0.6231	41.3358	0.0112
AT5G61350.1	KIN	0	99.971	1e-04	0.0238	0.0035	0.0011	0.0002	0.0003
AT1G54960.2	KIN	0.0012	99.8018	1e-04	0.0013	0.1755	0.0178	0.0021	0.0002
AT3G25840.1	KIN	0.0003	99.9961	0	0	0	0.0004	0.0031	0
AT1G61480.1	LECRK	0.0004	6.4276	0.0014	93.5544	0.0134	0.0004	0.0007	0.0018
AT1G63350.4	CNL	99.9994	0	0	0	0	0.0002	0	0.0004
AT1G63350.2	CNL	99.9976	0	0	0	0	0.0009	0	0.0015
AT1G63350.1	CNL	99.9984	0	0	0	0	0.0005	0	0.0011
AT3G19230.1	RLP	0.0042	0.0011	1e-04	1e-04	0.0328	99.9606	0.0009	0.0002
AT3G45410.1	LECRK	1e-04	0.0375	0	99.9586	0.0036	0	0	1e-04
AT1G20132.1	KIN	1e-04	87.9522	0.0022	2.5465	7.4867	2.0117	0.0005	0
AT3G05000.1	TIR	0.0006	20.4686	0.0015	0.0069	0.0114	0.3019	79.2062	0.0028
AT3G20530.2	KIN	0	99.9976	0	0.0004	0.0019	0	0	0
AT3G20530.1	KIN	0	99.9997	0	0	0.0002	0	0	0
AT5G57010.1	KIN	0.1486	57.6274	0.0026	0.1361	1.8631	32.1845	8.0237	0.014
AT1G61550.1	LECRK	0	0.8216	0	99.1772	0.0009	0	1e-04	0
AT4G27710.2	KIN	0.0562	82.2644	2.2879	12.7622	2.3055	0.0162	0.2888	0.0187
AT2G07180.2	KIN	0	99.9999	0	0	0	0	0	0
AT4G23740.2	RLK	1e-04	0.0004	0	0	99.9951	0.0044	0	0
AT1G20575.1	KIN	0	99.8424	0	0	0.0349	0.0034	0.1189	0.0004
AT4G01330.3	KIN	0	99.9918	0	0.0002	0.008	0	0	0
AT4G01330.2	KIN	0	99.9985	0	1e-04	0.0014	0	0	0
AT4G01330.1	KIN	0	99.9984	0	1e-04	0.0015	0	0	0
AT1G69730.1	KIN	0	99.9992	0.0004	0.0002	1e-04	0	0	0
AT1G64300.1	KIN	0.0286	99.4358	0.011	0.0004	0.0199	0.4478	0.056	0.0005
AT2G28940.1	KIN	0	99.999	0	1e-04	0.0002	1e-04	0.0006	0
AT2G28940.2	KIN	0.0002	99.9628	0.0003	0.0254	0.0028	0.0015	0.0071	0
AT2G31490.1	KIN	0	99.9884	0	0	0.0002	0	0.0114	0
AT1G72180.1	RLK	0	0	0	0	99.9999	1e-04	0	0
AT4G39110.1	KIN	0	99.9761	0	0.004	0.0197	0.0002	1e-04	0
AT5G38340.1	TNL	0	0	0	0	0	0	0	99.9999
AT5G21222.3	KIN	0.0834	55.49	44.0904	0.2371	0.0097	0.0102	0.073	0.0061
AT1G10800.2	RLP	0.0342	8.3625	1e-04	0.0004	0.0433	91.4634	0.092	0.0042
AT1G56140.1	RLK	0	1e-04	0	0	99.9997	0.0002	0	0
AT2G32070.1	KIN	0.0095	99.2333	0.001	0.2229	0.1232	0.3821	0.0237	0.0044
AT5G63650.1	KIN	0	99.9999	0	0	0	1e-04	0	0
AT1G10940.1	KIN	1e-04	99.9973	1e-04	0	0	0.0024	0	0
AT1G10940.2	KIN	1e-04	99.995	0.0002	0	0	0.0046	0	0
AT1G25450.1	KIN	0.033	75.0546	0.0328	0.9748	4.3891	19.2149	0.2873	0.0134
AT3G52270.2	KIN	0	99.9924	0	0.0002	0	0.0007	0.0067	0
AT5G41820.1	RLP	2.3267	0.0016	1e-04	0.0011	0.0147	97.6294	0.0217	0.0046
AT4G17660.1	KIN	0.02	97.3789	0.01	0.5344	2.0117	0.0402	0.0046	0.0002
AT3G27440.1	KIN	0.01	88.3596	0.0071	0.0066	0.539	0.3606	8.6715	2.0457
AT1G78290.2	KIN	0	99.997	0.0004	0.0005	1e-04	0.0013	0.0007	0
AT2G33170.1	RLK	0	0	0	0	99.9929	0.007	0	0
AT2G25790.1	RLK	0.002	0.0004	1e-04	0.0004	71.9858	28.0111	0	0.0002
AT4G27290.1	LECRK	0.0016	4.1134	0.0002	95.8793	0.0044	0.0002	0.0004	0.0004
AT4G27290.2	LECRK	0.0017	3.8036	0.0004	96.187	0.0063	0.0002	0.0004	0.0005
AT2G42640.1	KIN	0.0012	59.2743	0.0005	0.0469	40.4646	0.21	0.0025	0
AT2G42640.4	RLK	0.0017	45.0238	0.0005	0.0887	54.6494	0.2335	0.0023	0
AT1G69550.1	TNL	0.0011	0	0	0	0.0002	1e-04	0	99.9985
AT4G33430.1	RLK	0	0	0	0	99.9999	1e-04	0	0
AT4G33430.2	RLK	0	1e-04	0	1e-04	99.9996	0.0002	0	0
AT4G13880.1	RLP	0	0	0	0	1e-04	99.9999	0	0
AT3G23000.1	KIN	0.0014	99.9755	0	0.0002	1e-04	0.01	0.0127	0
AT2G42800.1	RLP	0	0	0	0	1e-04	99.9999	0	0
AT4G17780.1	KIN	0.0629	93.058	0.0559	4.6081	0.048	0.9892	1.1461	0.0318
AT4G23300.1	KIN	0	99.1947	0.0003	0.7873	0.0176	1e-04	0	0
AT5G38560.1	KIN	0	99.9907	0	0.0086	0.0004	1e-04	1e-04	0
AT5G42120.1	LECRK	0	1.8416	0.0002	98.1538	0.0028	1e-04	0.0013	1e-04
AT2G37050.1	RLK	0.0003	0.0304	1e-04	0	99.9686	0.0007	0	0
AT2G37050.4	RLK	0.0133	0.0514	0.0011	0.0007	99.7815	0.1519	1e-04	0
AT2G37050.3	RLK	0.0003	0.0274	1e-04	0	99.9715	0.0007	0	0
AT2G37050.2	RLK	0.0106	0.0549	0.0011	0.0007	99.7857	0.1468	1e-04	0
AT4G13810.3	RLP	0.0004	0	0	0	0.0088	99.9905	0	0.0002
AT4G13810.2	RLP	0.0021	0	1e-04	0	0.0042	99.9928	1e-04	0.0007
AT5G08430.2	KIN	0	99.9928	0.0035	0.0019	0.0007	0.0005	0.0006	0
AT5G59650.2	RLK	0.001	0.0077	0	0	99.9748	0.0162	0	1e-04
AT5G59650.1	RLK	0.0015	0.012	0	1e-04	99.9703	0.0159	0	0.0003
AT1G05100.1	KIN	0	99.9993	0	0	0	0.0003	0.0004	0
AT3G15500.1	KIN	0.0055	64.4328	1e-04	28.3925	0.0456	6.848	0.2743	0.0013
AT1G72940.1	TIR	0.0129	0.4312	0	0.0021	0.0007	0.2861	99.0645	0.2024
AT3G03940.1	KIN	0.0002	99.9071	0.0007	0.0015	0.0033	0.064	0.0232	1e-04
AT4G28540.1	KIN	0.0005	99.9344	1e-04	0.0006	0.0117	0.0147	0.0378	0.0002
AT2G15090.1	KIN	0.0463	99.5218	0.0997	0.0005	0.0075	0.2996	0.0224	0.0023
AT1G04210.1	RLK	0.0117	0.3307	0.0058	1e-04	95.5028	4.1009	0.003	0.045
AT1G13910.2	RLP	0.001	0	0	0	0.088	99.911	0	0
AT1G13910.1	RLP	0.0005	0	0	0	0.4163	99.5832	0	0
AT5G46510.2	TNL	0.0126	1e-04	0	0.0002	0.001	0.0009	1e-04	99.9851
AT5G46510.1	TNL	0.0076	1e-04	0	0.0003	0.0006	0.0007	1e-04	99.9905
AT2G45340.1	RLK	0	1e-04	0	0	99.9998	0	0	0
AT3G18810.1	KIN	0	97.5479	0	0.007	2.4387	0.0062	1e-04	0
AT1G27420.1	LECRK	0.0011	4.6068	0.0008	93.8264	0.0002	0.0623	1.5007	0.0018
AT3G24480.1	RLP	0	0.0008	0	0	0.0014	99.9975	0.0002	0
AT3G51570.1	TNL	0.1038	0	1e-04	0	1e-04	0.0052	0.0016	99.8893
AT3G51570.2	TNL	0.0941	0	1e-04	0	0	0.0022	0.0009	99.9026
AT3G49040.1	RLP	0.0016	0.7463	0	0	0.0093	99.2146	0.0252	0.0029
AT3G26700.5	KIN	0	99.9791	0.0181	1e-04	0.0015	1e-04	0.0011	0
AT3G26700.1	KIN	0	99.9853	0.0036	0	0.01	0.0005	0.0006	0
AT4G22730.1	RLK	0.0038	0.0051	0.0032	0.0023	99.9125	0.0729	0	0.0002
AT2G41920.1	KIN	0	99.9992	0	0	0.0007	0	0	0
AT1G78830.1	LECRK	0.0013	18.4901	0.0012	81.2556	0.0128	0.2082	0.0302	0.0006
AT1G55610.2	RLK	0	0	0	0	99.9992	0.0008	0	0
AT3G53240.2	RLP	0	0	0	0	0.0013	99.9986	0	1e-04
AT4G30520.1	RLK	0	1e-04	0	1e-04	99.9997	1e-04	0	0
AT3G22030.1	RLP	0.0179	44.0221	1e-04	1.6116	0.0195	53.9345	0.3776	0.0166
AT1G69790.2	KIN	0	83.2885	0.0015	0.1634	16.5458	0.0005	0	0.0003
AT1G69790.1	KIN	0	85.6047	0.0014	0.1537	14.2378	0.0007	1e-04	0.0015
AT1G68780.1	RLP	0.0031	1e-04	1e-04	0	0.2351	99.7612	1e-04	0.0003
AT5G13530.2	KIN	1.3772	95.7522	1.4016	0.0017	0.093	1.18	0.1898	0.0045
AT5G13530.1	KIN	1.6755	95.0076	1.6659	0.002	0.0986	1.3431	0.2023	0.0051
AT2G25760.1	KIN	0.0067	95.4702	0.0016	0.3654	0.0005	0.5553	3.5892	0.0112
AT2G25760.2	KIN	0.0092	90.2853	0.0025	0.6317	0.0005	0.6949	8.3614	0.0144
AT3G24982.1	RLP	0	0	0	0	0.0071	99.9928	0	0
AT4G11310.1	KIN	0	99.985	1e-04	0.005	0.0025	0.0073	1e-04	0
AT3G04220.1	TNL	0	0	0	0	0	0	0	100
AT3G04220.2	TNL	0	0	0	0	0	0	0.0003	99.9996
AT3G04220.3	TNL	0	0	0	0	0	0	0	100
AT4G24440.1	KIN	0	99.9854	0	0	0	0.006	0.0086	0
AT1G66930.1	KIN	0.004	90.4437	0.0942	0.0079	9.3631	0.0724	0.005	0.0096
AT1G66930.2	KIN	0.0316	96.0885	0.1137	0.4883	2.2672	0.9876	0.0067	0.0164
AT1G66930.3	KIN	0.0081	88.4375	0.1425	0.0163	11.2383	0.1344	0.0051	0.0179
AT4G21366.1	KIN	0	99.9999	0	0	0	0	0	0
AT1G11050.1	RLK	0.0006	39.0132	0.0385	0.7192	60.1602	0.0537	0.0011	0.0137
AT5G38350.1	TNL	0.6022	1e-04	0	1e-04	0.0015	0.0042	0	99.3918
AT1G53700.1	KIN	0	99.9861	0	0.0011	0.0092	0.0033	0.0003	0
AT5G36659.1	RLP	0	0.0034	0	0	0	99.9965	1e-04	0
AT4G23290.2	KIN	0	99.9886	1e-04	0.0109	0.0004	0	0	0
AT4G23290.1	KIN	0	99.9963	0.0002	0.0028	0.0006	0	0	0
AT1G28390.2	KIN	0	99.9334	0.0018	0.0002	0.0643	0.0003	0	0
AT1G28390.1	KIN	0	99.9748	0.0003	0	0.0241	0.0007	0	0
AT5G45820.1	KIN	0	99.9995	1e-04	1e-04	1e-04	0	1e-04	1e-04
AT2G45490.1	KIN	0	100	0	0	0	0	0	0
AT2G45490.2	KIN	0	100	0	0	0	0	0	0
AT5G45210.4	TNL	0	1e-04	0	0	0	0	0	99.9999
AT5G45210.2	TNL	0.0005	0.0008	0	0	0	0	0.0012	99.9975
AT1G75430.2	TIR	0.0607	5.5194	1e-04	0.0006	0.0196	10.722	83.6751	0.0026
AT2G41140.1	KIN	0	99.9976	0	0	0.0018	1e-04	0.0006	0
AT3G44235.1	RLP	0.0095	10.5219	0.0007	18.0417	0.0003	71.3776	0.0483	0
AT3G57740.2	KIN	0	99.9948	0.005	0	1e-04	1e-04	1e-04	0
AT1G03440.1	RLP	0	0	0	0	1e-04	99.9999	0	0
AT3G07760.8	KIN	0	56.052	0	0	0	0.0115	43.9365	0
AT3G07760.11	KIN	0	79.3142	0	0	0	0.0225	20.6633	0
AT5G60270.1	LECRK	0	0.095	0	99.9049	1e-04	0	0	0
AT5G18580.1	KIN	0.2272	95.9429	0.007	0.0014	0.0266	0.3993	3.3919	0.0037
AT1G76040.4	KIN	0.0002	99.7916	0	0.0003	0	0.0074	0.2004	0
AT1G76040.2	KIN	0	99.9948	0	1e-04	0.0005	1e-04	0.0045	0
AT1G76040.3	KIN	0	99.9818	1e-04	0	0.001	0.0003	0.0167	0
AT3G53075.2	KIN	0	99.9916	0	0.008	1e-04	1e-04	0.0002	0
AT3G46140.1	KIN	0	99.9853	0.0003	0	0.0143	0	0	0
AT3G11990.1	KIN	0	99.9906	0	0	0	1e-04	0.0093	0
AT4G23160.2	KIN	0.0009	99.7785	0.1229	0.076	0.0017	0.0114	0.0081	0.0004
AT4G23160.1	KIN	0	99.9561	0.008	0.0346	0.0003	0	0.0009	0
AT5G01540.1	LECRK	0	0.2301	0	99.7653	0.0046	0	0	0
AT5G03550.1	RLP	3.374	4.1563	0.0008	0.0098	0.0093	92.2731	0.1753	0.0013
AT5G03140.1	LECRK	0	12.901	0	85.2557	1.8429	0.0002	0	0
AT2G24195.1	RLP	0.0016	0.7294	1e-04	0.0017	0.0978	94.6743	4.4934	0.0017
AT5G39430.1	KIN	0.027	66.6744	1.6108	0.6469	6.5292	23.8432	0.5676	0.1009
AT5G63020.1	CNL	99.9996	1e-04	0	0	1e-04	0.0002	0	0
AT2G38620.2	KIN	0	99.8387	0.0009	0.0022	0.029	0.1239	0.0052	1e-04
AT2G38620.1	KIN	0	99.9541	0.0145	0.0022	0.0099	0.0096	0.0096	0
AT2G38620.4	KIN	0	99.9966	0	0	1e-04	0.003	0.0002	0
AT3G20230.1	TIR	0.0081	47.0867	0.0036	1.4403	0.0346	0.3954	51.0311	1e-04
AT2G33080.1	RLP	0	0	0	0	1e-04	99.9999	0	0
AT4G40010.1	KIN	0.0003	99.919	0	0.0044	0.0003	0.0553	0.0208	0
AT1G61360.1	LECRK	1e-04	13.4286	0.0003	85.8054	0.7629	0.0022	1e-04	0.0005
AT5G63710.3	RLK	0.0015	0.0027	0	0.0009	99.991	0.0028	0	0.001
AT5G63710.1	RLK	0.0008	0.0015	0	0.0005	99.9944	0.0019	0	0.0007
AT1G21270.1	KIN	0	99.9399	0.0002	0.0536	0.0032	0.0013	0.0002	0.0016
AT4G17990.2	KIN	0	99.9988	0	0	0	0.0012	0	0
AT5G45220.2	TIR	0	0	0	0	0	0	100	0
AT5G45220.1	TIR	0	0	0	0	0	0	100	0
AT4G16940.5	TNL	0.0629	0	0.0003	1e-04	0.0009	0.0005	0.0002	99.9351
AT4G16940.4	TNL	0.1848	0	0.0002	0	0.0006	0.0005	0.0002	99.8138
AT5G42440.1	KIN	0	99.9907	0	0.0093	0	0	0	0
AT5G45510.2	CNL	75.3217	0.2164	1e-04	0	0.0002	24.4594	0.0013	0.0009
AT5G45510.1	CNL	63.1594	0.5003	0.0002	0	0.0005	36.333	0.003	0.0036
AT5G22840.1	KIN	0	99.9974	0	0.0002	0	0.0003	0.0021	0
AT2G17890.1	KIN	0	99.9967	1e-04	0	0.0017	0.0002	0.0013	0
AT5G06820.1	RLK	0.0004	0.017	0.0241	0.0003	99.9217	0.0363	0	0.0002
AT5G40540.4	KIN	0	99.9635	0	0	0.0006	0.0019	0.0338	0.0002
AT5G40540.1	KIN	0	99.9976	0	0	0.0006	0.0004	0.0014	0
AT2G11520.1	KIN	0	99.9978	0	0.0014	0.0006	0	1e-04	0
AT5G22750.1	KIN	0.0278	98.9137	0.0171	0.1772	0.1479	0.2531	0.4515	0.0116
AT2G39450.1	KIN	0.0233	92.7639	0.0012	6.9794	0.0037	0.2152	0.0119	0.0012
AT3G53840.1	KIN	0.0018	98.9462	0.0057	0.6242	0.2987	0.1004	0.0012	0.0216
AT5G24010.1	KIN	0	98.4845	0.0002	1.2539	0.26	0.0005	0.0008	0
AT4G13570.1	KIN	0	99.7816	1e-04	0	0.0002	0.2146	0.0035	0
AT1G65850.2	TNL	1e-04	0	0	0	0	0	0	99.9999
AT1G65850.1	TNL	1e-04	0	0	0	0	0	0	99.9998
AT3G59830.1	KIN	0	99.324	0.0138	0.0033	0.5963	0.0604	0.0022	1e-04
AT1G23540.1	KIN	0	99.9998	0	0	1e-04	0	0	0
AT4G24380.4	KIN	0.0003	77.3637	0	0.0004	0.0038	22.6309	0.0007	0.0003
AT2G27060.2	RLK	0.0003	1e-04	1e-04	0	52.4745	47.525	0	0
AT2G27060.1	RLK	0	0	0	0	99.9664	0.0335	0	0
AT5G46820.1	KIN	0.0002	96.6375	0	3.3311	0.0018	0.0242	0.0051	1e-04
AT1G21410.1	RLP	0	0.0205	0	0	0.0974	99.882	0	0
AT3G08680.2	RLK	0	0.0005	0	0	99.9914	0.0082	0	0
AT1G67520.2	LECRK	1e-04	2.2533	0	97.7461	1e-04	0.0004	1e-04	1e-04
AT1G67520.5	KIN	0	83.165	0.0003	16.8258	0.008	0.0004	0.0003	0.0002
AT1G67520.1	LECRK	0	2.1683	0	97.8311	0	0.0004	0	0
AT1G67520.6	LECRK	0.0002	3.2935	0	96.7054	0.0004	0.0003	1e-04	0.0002
AT1G67520.7	KIN	1e-04	51.9783	1e-04	48.0174	0.0032	0.0005	0.0003	1e-04
AT1G67520.3	LECRK	0.0002	2.4011	0	97.5977	0.0004	0.0004	1e-04	1e-04
AT1G67520.4	LECRK	0	1.4255	0	98.5738	0.0003	0.0002	0	1e-04
AT4G09435.1	RLP	0.0003	0	0	0	1e-04	99.9995	0	0
AT4G09435.2	RLP	0.0002	0	0	0	0.0002	99.9996	0	0
AT3G55950.1	KIN	0	93.1335	0.0083	0.0404	6.8001	0.0175	1e-04	1e-04
AT1G45190.1	KIN	0	99.9978	0	0	0	0.0002	0.002	0
AT3G55450.1	KIN	0	99.9871	0	0.0109	0.002	0	1e-04	0
AT3G55450.2	KIN	0	99.9857	0	0.0133	0.0009	0	0	0
AT4G27220.2	CNL	99.8996	0.0003	1e-04	1e-04	1e-04	0.0931	0.0002	0.0065
AT5G49770.1	RLK	0	0.0013	0	0.0005	99.9957	0.0023	0	1e-04
AT1G50610.1	RLK	0.0004	0.1382	0.0005	0.0425	99.8004	0.0115	0.001	0.0055
AT3G58640.2	KIN	1e-04	99.6713	0.0015	0.021	0.3049	0.0004	0.0008	1e-04
AT3G14840.2	RLK	0	0.0014	0	1e-04	99.9288	0.0697	0	0
AT4G23130.2	KIN	0	99.7147	0.003	0.282	1e-04	0	0.0002	0
AT4G23130.1	KIN	0	99.8215	0.0024	0.1759	1e-04	0	1e-04	0
AT4G23130.3	KIN	0	99.8824	0.0209	0.0957	0.0003	0.0003	0.0004	0
AT3G63130.2	RLP	0.0148	0.4998	0.0003	0	0.0073	99.4764	0.0015	0
AT2G26730.1	RLK	0	1e-04	0	0	99.9993	0.0006	0	0
AT5G24260.5	KIN	0.1942	54.0226	0.3393	41.8472	1.3399	0.7528	1.4969	0.0071
AT5G24260.2	KIN	6.7482	37.1006	0.123	35.0506	2.8135	5.8761	12.2379	0.05
AT3G59740.1	LECRK	0	0.0128	0	99.987	0.0002	0	0	0
AT1G07745.3	KIN	0.0009	99.2582	0.0002	0.0459	0.009	0.6839	0.0017	0.0002
AT1G07745.4	KIN	0.0022	98.4536	0.0005	0.1115	0.0392	1.3908	0.0006	0.0017
AT4G00960.2	KIN	0	99.9456	0	0.0528	0.0015	0	0	0
AT4G00960.4	KIN	0	99.9919	0	0.0079	0	1e-04	0	0
AT4G00960.1	KIN	0	99.9349	0	0.0635	0.0011	1e-04	0.0003	0
AT5G11400.2	KIN	1e-04	99.6504	0.0023	0.0043	0.0021	0.0396	0.3004	0.0009
AT5G11400.1	TIR	0.0003	15.8656	1e-04	0.0003	0.0014	0.915	83.134	0.0833
AT1G11300.2	LECRK	0.0077	27.1553	0.0146	72.7916	0.0179	0.0063	0.0058	0.0008
AT1G11300.1	LECRK	0.0055	26.7336	0.0146	73.2275	0.0107	0.0033	0.0042	0.0006
AT2G28210.2	KIN	0	99.9794	0.0002	0	0.0013	0.0181	0.0009	0
AT5G18700.1	KIN	0.0894	86.2282	0.0005	0.0446	13.5429	0.0424	0.001	0.0509
AT1G24650.1	RLK	0	0.0002	0	1e-04	99.9996	0	0	0
AT1G03740.1	KIN	1e-04	99.9761	0.0002	0.0004	0.0061	0.016	0.0011	0
AT1G03740.2	KIN	0	99.9708	0.0003	0.0004	0.0144	0.0134	0.0007	0
AT2G19400.1	KIN	0	99.9902	0.0002	0.0009	0.0029	0.0009	0.0051	0
AT4G23180.2	KIN	0	99.9958	0.0011	0.0005	0.0026	0	0	0
AT4G23180.1	KIN	0	99.9816	0.0112	0.0055	0.0015	0	0.0002	0
AT4G20270.1	RLK	0	0	0	0	99.9996	0.0003	0	0
AT1G65290.1	KIN	0	99.9948	0	0	0	0.0051	1e-04	0
AT4G28860.2	KIN	0	99.9619	0	0.037	1e-04	0.0002	0.0008	1e-04
AT4G28860.1	KIN	0	99.3672	0	0.629	0.0006	0.001	0.002	1e-04
AT1G75820.1	RLK	0	0	0	0	99.9999	0	0	0
AT1G15490.2	KIN	0.0004	98.9729	0.049	0.0225	0.8725	0.0798	0.0019	0.001
AT1G16515.2	TIR	0	0.1818	0	0	0	0.1053	99.7128	0
AT5G07165.1	RLP	0.0055	10.137	0.0012	0.0002	0.0136	78.2944	8.7342	2.8138
AT3G56100.2	RLK	0.0017	0.0005	0	0	77.0545	22.9432	0	0
AT5G43020.1	RLK	0.0011	0.1675	0.236	0.0127	99.556	0.0205	0.0005	0.0057
AT4G26540.1	RLK	0	0	0	0	99.9802	0.0197	0	0
AT4G29240.1	RLP	0	0	0	0	0.0806	99.9194	0	0
AT4G29240.2	RLP	0	1e-04	0	0	0.2836	99.7162	0	0
AT2G13905.1	KIN	2.2995	86.7569	1e-04	0.0341	0.0236	10.5369	0.3462	0.0025
AT1G57670.1	TIR	0.0014	0.0457	1e-04	0	0	0.0029	99.9499	1e-04
AT1G16160.1	KIN	0	99.999	0.0005	0	0.0004	1e-04	0	0
AT5G26570.2	CNL	47.1876	15.6837	0.0029	3.0989	14.9266	11.1974	2.3971	5.5059
AT4G08500.1	KIN	0	99.9938	0	0.0032	0.0022	0.0006	1e-04	0
AT2G17700.1	KIN	0	99.9984	0.0006	0	0.0005	0	0.0004	0
AT1G16670.1	KIN	0	99.9981	0	0.0018	1e-04	0	0	0
AT4G08470.2	KIN	0	96.9975	0.0025	0.0002	0	0.0054	2.9943	0
AT4G08470.3	KIN	0	99.8582	0.0016	0.0033	0.0002	0.005	0.1317	0
AT4G08470.1	KIN	0	99.7149	0.0008	0.0028	0.0002	0.0067	0.2746	0
AT4G00970.1	KIN	1e-04	99.3252	0.2168	0.4328	0.0221	0.0009	0.0016	0.0006
AT4G00970.2	KIN	0	99.7315	0.051	0.2084	0.0075	0.001	0.0005	1e-04
AT3G10540.1	KIN	0	99.1417	1e-04	0.8522	0.0012	0.0034	0.0013	0
AT1G09970.1	RLK	0	0	0	0	99.9996	0.0003	0	0
AT1G09970.2	RLK	0	0	0	0	99.9996	0.0004	0	0
AT5G60080.1	KIN	0	99.997	0	0.0028	1e-04	0	1e-04	0
AT1G55810.4	KIN	1e-04	99.9857	0	0.0002	1e-04	0.001	0.0127	0.0002
AT5G57630.1	KIN	1e-04	99.9944	0.0044	1e-04	0.0006	0.0003	1e-04	0
AT5G57630.2	KIN	0	99.9978	0.0015	0.0002	0.0002	0.0002	1e-04	0
AT1G53420.1	RLK	0.0002	0.0013	0	0.0002	99.9929	0.0051	0	0.0003
AT5G66850.2	KIN	1e-04	99.8516	0	0.122	0.001	0.0233	0.002	0
AT5G66850.1	KIN	0	99.9604	0	0.008	0.0017	0.0289	0.0009	0
AT2G25880.2	KIN	0	99.9994	0	0	0	0	0.0006	0
AT2G25880.3	KIN	0	99.9997	0	0	1e-04	0	0.0002	0
AT2G25880.4	KIN	0	100	0	0	0	0	0	0
AT3G57700.1	KIN	0.0002	99.8754	0.0005	0.0388	0.0036	0.0781	0.0032	0.0002
AT2G21370.4	KIN	0.0057	92.019	0.0086	0.0166	0.0586	7.8483	0.0426	0.0005
AT1G74360.1	RLK	0.0002	0.0011	0	0.0035	99.9898	0.003	0	0.0023
AT1G01560.1	KIN	1e-04	99.6251	0.0472	0.0012	0.2668	0.0587	0.001	0
AT1G01560.3	KIN	0.0003	99.6356	0.0036	0.0029	0.2887	0.0681	0.0007	0
AT1G01560.2	KIN	0	99.9925	0.0004	0	0.0061	0.0009	0	0
AT3G50500.1	KIN	0	99.9984	0	1e-04	0.0002	0.0004	0.0009	0
AT3G50500.2	KIN	0	99.9979	0	1e-04	0.0003	0.0006	0.0011	0
AT5G08590.1	KIN	0	99.9999	0	0	0	0	0	0
AT4G19360.2	KIN	0.0003	73.7272	21.0861	0	0.0035	2.5302	2.6521	0.0005
AT2G32660.2	RLP	0	0	0	0	0.0103	99.9897	0	0
AT1G20930.1	KIN	0.0006	99.8034	0.0017	1e-04	0.0135	0.0966	0.0838	0.0004
AT1G72760.1	KIN	0	99.9688	0.0307	1e-04	0.0002	1e-04	1e-04	0
AT1G72760.2	KIN	0	99.9688	0.0303	1e-04	0.0005	0.0002	1e-04	0
AT1G72760.3	KIN	0	99.8353	0.163	1e-04	0.0002	0.0008	0.0007	0
AT4G31250.1	RLK	0.0456	0.5903	0.0091	0.0186	96.1822	2.7815	0.367	0.0056
AT4G19910.1	TIR	0	0.0026	0	0	0	0	99.9974	0
AT4G26090.1	CNL	99.987	1e-04	0	0	0	0.0128	0	0
AT5G51270.1	KIN	0.0059	99.4669	0.0176	0	0.0053	0.3644	0.1399	0
AT1G76540.1	KIN	0	99.9973	1e-04	0	0.0007	0.0015	0.0005	0
AT5G22690.3	TNL	0	0	0	0	0	0	0	100
AT5G22690.2	TNL	0	0	0	0	0	0	0	100
AT5G22690.4	TNL	0	0	0	0	0	0	0	100
AT5G22690.1	TNL	1e-04	0	0	0	0	0	0	99.9999
AT4G28490.1	RLK	0.0007	0	0	0	99.9585	0.0404	0	0.0004
AT2G18170.1	KIN	0	99.972	1e-04	0.0003	0.0033	0.0218	0.0026	0
AT5G64970.2	KIN	0.0359	87.0419	0.1493	0.0371	0.2348	0.5122	11.9648	0.0241
AT1G61460.1	LECRK	0.0004	5.3854	1e-04	94.603	0.0104	0.0003	0.0002	0.0003
AT1G33560.1	CNL	97.0699	0.0151	0.0022	0.0002	0.1081	2.5258	0.0045	0.2741
AT2G28250.3	KIN	0	99.9056	0.0873	0.0054	0.0006	0.0006	0.0004	0
AT2G20300.1	KIN	0	99.8044	0.0093	0.0002	0.186	1e-04	0	0
AT5G40910.9	TNL	1e-04	0	0	0	0	0	0	99.9999
AT5G40910.4	TNL	0.0536	0	1e-04	0	0.0004	0.0034	1e-04	99.9424
AT1G43950.1	TIR	0.0022	0.044	0.001	0.0023	0.0387	10.4793	89.385	0.0475
AT1G35240.1	TIR	0.4281	23.2716	0.1016	0.0379	11.5405	12.9664	51.5791	0.0748
AT3G13380.1	RLK	0	0	0	0	99.9993	0.0006	0	0
AT3G09830.1	KIN	0	99.99	1e-04	0.0021	0.0074	1e-04	0.0002	0
AT1G63750.3	TNL	0.0018	0	0	0	0	0	0	99.9981
AT2G17170.1	KIN	0.0027	99.515	0.0002	0.3042	0.0878	0.0308	0.0584	0.0008
AT1G51805.2	RLK	1e-04	0.6288	0	0.0024	99.3641	0.0044	0	1e-04
AT1G51805.1	RLK	1e-04	0.5351	0	0.0023	99.4553	0.007	0	0.0002
AT1G63700.2	KIN	0.0003	98.122	0.0004	0.0118	0.0194	1.8413	0.0047	0
AT1G58602.1	CNL	99.9997	0	0	0	0	0.0003	0	0
AT2G45910.1	KIN	0.0002	99.9932	0	0	0	0.0023	0.0042	0
AT5G11410.1	KIN	0.0052	97.9219	0.0007	1.5446	0.0048	0.1186	0.4005	0.0037
AT5G11410.2	KIN	1e-04	99.9823	0	0.0012	0.0002	0.0074	0.0087	1e-04
AT3G15410.2	RLP	0.0013	0	0	0	0.017	99.9817	0	0
AT3G15410.1	RLP	0.0024	0	0	0	0.0222	99.9754	0	0
AT4G35030.5	KIN	0.0016	99.9136	0.0016	0.0014	0.0735	0.006	0.0002	0.0023
AT4G35030.4	KIN	1e-04	99.9915	0.0012	0.0002	0.0031	0.0037	1e-04	1e-04
AT4G35030.2	KIN	0	99.9497	0.0005	0.0012	0.0424	0.0031	1e-04	0.0029
AT4G35030.1	KIN	0.0893	95.9214	0.0005	0.0027	0.0149	3.9666	0.0027	0.0017
AT4G13450.2	KIN	0.0004	93.175	0.0012	0.0563	0.0036	0.0434	6.719	0.001
AT5G24820.1	KIN	0.0044	69.4683	0.0059	3.4875	0.1177	26.3872	0.513	0.0159
AT4G36150.1	TNL	0.0009	0	0	0	0	0.0033	0.0014	99.9944
AT1G48285.1	KIN	0.0002	93.8803	0.0003	0.016	0	0.0256	6.0776	0
AT4G11170.1	TNL	0.0017	0	0	0	0	0	1e-04	99.9982
AT2G46700.1	KIN	0	99.9265	0.0316	0	0.0405	0.0013	1e-04	0
AT3G57830.2	RLP	0.0055	0.0036	0.0006	0.0109	12.303	87.6745	0.0015	0.0004
AT3G57830.1	RLK	1e-04	0.0024	0	0.0015	99.6942	0.3017	0	0
AT2G26380.1	RLP	0	0	0	0	0.0005	99.9995	0	0
AT3G29160.2	KIN	0.0059	99.2432	0.0003	1e-04	0.0614	0.6765	0.0097	0.0029
AT3G29160.3	KIN	0	99.9975	0.0002	0	0.0016	0.0003	0.0003	1e-04
AT2G16620.1	KIN	0	99.9983	0.001	0	0	0.0005	0.0002	0
AT3G15220.1	KIN	0.0008	99.9822	0	0.0012	0	0.0044	0.0114	0
AT2G13790.1	RLK	0	1e-04	0	1e-04	99.9991	0.0007	0	0
AT3G50530.1	KIN	0	99.996	0.0011	0	0.0025	0.0002	1e-04	0
AT3G50530.2	KIN	0	99.9915	0.0023	0	0.005	0.0006	0.0005	0
AT3G02810.1	KIN	0	99.9967	0	0.0002	0.0007	0.0003	0.0021	0
AT2G13800.1	RLK	0	1e-04	0	1e-04	99.9995	0.0003	0	0
AT1G58807.2	CNL	99.9996	0	0	0	0	0.0003	0	1e-04
AT1G58807.1	CNL	99.9992	0	0	0	0	0.0004	0	0.0003
AT2G43230.2	KIN	0	99.9973	1e-04	0	0.0026	0	0	0
AT2G43230.1	KIN	0	99.9951	0	0	0.0048	0	0	0
AT4G23190.1	KIN	0	99.9096	0.0009	0.0885	0.0009	0	0	0
AT4G23190.2	KIN	0	99.8053	0.0031	0.1869	0.0045	1e-04	0	0
AT5G15537.1	TIR	0	43.8188	0	0.1135	0	0.0024	56.0652	1e-04
AT1G72860.3	TNL	0.0027	0	0	0	0	0	0	99.9972
AT1G72860.1	TNL	0.0057	0	0	0	0	1e-04	0	99.9942
AT1G72860.2	TNL	0.0035	0	0	0	0	1e-04	0	99.9964
AT1G54100.1	RLK	1.2915	9.6338	0.653	0.1572	74.1628	14.033	0.0534	0.0152
AT3G27320.2	KIN	0	66.2244	33.742	0.0261	0.0019	0.0006	0.0048	0
AT3G27320.1	KIN	0	58.2758	41.6637	0.0473	0.0074	0.0008	0.0049	0
AT3G50950.1	CNL	99.9868	0.0002	1e-04	0.0003	0.0005	0.0114	0.0002	0.0005
AT1G10850.1	RLK	1e-04	0.0037	0	0.0006	99.9857	0.0098	0	0
AT1G61430.6	LECRK	0.0008	1.6181	1e-04	98.3643	0.0073	0.0037	0.0051	0.0006
AT1G61430.7	LECRK	0.0002	1.6497	1e-04	98.343	0.0057	1e-04	0.0009	0.0003
AT1G61430.9	LECRK	1e-04	0.9868	0	99.0104	0.0018	0	0.0007	0.0002
AT1G61430.10	LECRK	0.0002	2.5364	1e-04	97.4532	0.0088	1e-04	0.0007	0.0005
AT1G61430.13	LECRK	1e-04	1.4598	0	98.537	0.0023	0	0.0004	0.0002
AT1G61430.1	LECRK	1e-04	1.177	0	98.8203	0.0017	0	0.0006	0.0002
AT1G61430.5	LECRK	0.0002	1.9886	1e-04	98.0047	0.0051	1e-04	0.001	0.0002
AT1G61430.3	LECRK	0.0007	2.133	1e-04	97.8403	0.0172	0.0045	0.0037	0.0005
AT1G61430.4	LECRK	0.0011	3.5153	0.0002	96.4589	0.013	0.006	0.0044	0.0011
AT1G62440.1	RLP	0	0.0022	0.0002	0	0.0003	99.9972	0	0
AT1G77280.1	KIN	0.2029	93.3403	0.0086	0.2128	3.6677	2.498	0.0687	0.0011
AT5G36661.1	RLP	0	0.003	0	0	0	99.997	0	0
AT4G36950.1	KIN	1e-04	99.9659	0.0005	0.004	0.009	0.0128	0.0077	0
AT5G04380.3	KIN	1e-04	99.9434	0.0021	0.0005	0.0046	0.0482	0.0009	0.0002
AT4G21380.2	LECRK	0.0024	5.1574	0.0004	94.8195	0.0084	0.007	0.0022	0.0027
AT4G21380.1	LECRK	0.0003	4.0585	0	95.9392	0.0009	0.0002	0.0003	0.0006
AT1G34420.1	RLK	0	0	0	0	99.9847	0.0153	0	0
AT4G33950.2	KIN	0	99.9981	1e-04	0	0.0009	0.0006	0.0002	0
AT4G33950.1	KIN	1e-04	99.994	0	1e-04	0.0024	0.0028	0.0005	0
AT1G78980.1	RLK	0	0.0035	0	0	99.9935	0.0029	0	0
AT1G47370.1	TIR	0	1e-04	0	0	0	0	99.9997	1e-04
AT5G50860.2	KIN	0.0322	99.5169	0.0332	0.0494	0.214	0.1256	0.0077	0.0211
AT5G50860.1	KIN	0.0444	98.9932	0.0751	0.0128	0.6878	0.1693	0.0029	0.0147
AT5G09940.1	KIN	0.0031	62.7453	0.0002	0.091	0.0225	36.4361	0.7007	0.0012
AT3G25670.1	RLP	0.001	0.0002	1e-04	0	0.0198	99.979	0	0
AT3G50000.1	KIN	0.0002	99.9913	0	0	0	0.0011	0.0065	0.0009
AT1G61590.1	KIN	0	99.9998	0	0	0.0002	0	0	0
AT3G07980.2	KIN	0.4993	99.0521	0.3946	0.007	0.0072	0.0248	0.0066	0.0084
AT3G07980.1	KIN	0.2554	99.423	0.2667	0.0081	0.0119	0.0235	0.0041	0.0073
AT5G56370.2	RLP	0.0222	0.5338	0.0008	0.0075	0.0188	99.0435	0.3689	0.0045
AT5G56370.3	RLP	0.0053	0.0275	0	0.0003	0.0142	99.9492	0.0033	1e-04
AT5G36657.1	RLP	0	0.0007	0	0	0	99.9993	0	0
AT2G46850.1	KIN	0.0012	98.283	0.0105	1.6876	0.0056	0.0076	0.0011	0.0035
AT5G39440.1	KIN	0	99.9855	0	0.0003	0.0049	0.005	0.0036	0.0005
AT1G56145.1	RLK	0.0002	0.0004	0	1e-04	99.995	0.0043	0	0
AT1G56145.2	RLK	0.0002	0.0003	0	1e-04	99.9968	0.0027	0	0
AT3G23110.1	RLP	0	0	0	0	0.1987	99.8011	1e-04	1e-04
AT1G65735.1	KIN	0	97.9364	0	0.0192	0	0.8315	1.2129	0
AT4G11960.1	RLP	0.0009	3.4546	0.0014	0.0008	0.4942	96.0395	0.0084	1e-04
AT4G11960.2	RLP	0.0189	0.9844	0.0006	0.0015	0.069	98.9158	0.0096	0.0002
AT1G06840.1	RLK	0	0	0	0	99.9999	0	0	0
AT3G55550.1	LECRK	0	0.0093	0	99.9906	1e-04	0	0	0
AT1G62630.1	CNL	99.9614	0	0	0	0	0	0	0.0385
AT1G08530.2	RLP	0	0.0012	0	0	0.0021	99.9965	1e-04	0
AT1G28710.3	RLP	0.0402	4.626	0.0002	0.3932	0.0434	94.2792	0.6123	0.0054
AT4G36140.2	TNL	2.5553	0.0047	1e-04	0.0058	0.001	0.0037	0.0002	97.4293
AT4G36140.1	TNL	0.0042	1e-04	0	1e-04	0	0	0	99.9955
AT3G19100.1	KIN	1e-04	99.999	0.0004	0	1e-04	1e-04	0.0002	0
AT3G61160.4	KIN	0	99.9998	0	0	0	1e-04	1e-04	0
AT3G61160.2	KIN	0	99.9996	0	0	0	0.0003	1e-04	0
AT3G61160.1	KIN	0	99.9997	0	0	0	0.0002	1e-04	0
AT3G61160.3	KIN	0	99.9998	0	0	0	1e-04	1e-04	0
AT3G61160.5	KIN	0	99.9998	0	0	0	0	1e-04	0
AT3G61160.6	KIN	0	99.9997	0	0	0	1e-04	0.0002	0
AT5G27130.1	KIN	0	99.8461	0.0002	0.0003	0	0.0004	0.153	0
AT1G13805.1	RLP	0	3.0463	0	0.0029	0	94.9105	2.0403	0
AT1G70450.1	KIN	0	99.9997	0	0.0002	0	0	1e-04	0
AT3G18750.5	KIN	0.0101	99.8476	1e-04	0	0.0002	0.0123	0.1294	0.0003
AT3G18750.4	KIN	0.1109	99.5274	0.0003	0	0.0005	0.042	0.3161	0.0027
AT5G16000.1	RLK	0	0.0007	0	0	99.9993	0	0	0
AT4G30220.2	RLP	0.0002	1.0133	0	1e-04	0.0017	98.9825	0.0022	0
AT4G30220.1	RLP	1e-04	0.3725	0	0	0.001	99.6247	0.0017	0
AT3G11650.1	KIN	1e-04	68.559	0	0.1766	0.6674	30.5955	0.0011	0.0003
AT5G60300.3	LECRK	0	0.0247	0	99.9753	0	0	0	0
AT2G20850.2	RLK	0.0009	0.0048	0	0	99.946	0.0483	0	0
AT2G20850.1	RLK	0	0.0011	0	0	99.9987	1e-04	0	0
AT5G64370.1	KIN	1e-04	96.6901	0.0013	0.026	0.0062	0.0074	3.2684	0.0006
AT2G23070.1	KIN	0.0002	97.3869	0	0	1e-04	0.0121	2.5665	0.0343
AT3G45300.1	KIN	0.0017	99.928	1e-04	0.0267	0.0004	0.0362	0.0059	0.0011
AT4G29990.2	RLK	0.0005	0.0387	1e-04	0.0077	99.933	0.0187	1e-04	0.0012
AT4G29990.1	RLK	0.0002	0.0769	0.0003	0.0072	99.9127	0.0019	1e-04	0.0007
AT5G18360.1	TNL	1e-04	0	0	0	0	0	0	99.9999
AT5G66910.1	CNL	91.5117	0.0034	0.002	0.0049	0.0512	1.7649	0.0199	6.6421
AT3G48780.1	KIN	0.0302	96.9494	1.241	0.0781	0.0241	1.6006	0.0623	0.0143
AT1G33610.1	RLP	0.0002	0	0	0	0.0007	99.9991	0	0
AT5G67200.1	RLK	1e-04	0.3907	0.0007	0.0046	99.566	0.0368	0.0004	0.0007
AT1G57870.3	KIN	0	99.9997	0	0	0	1e-04	0.0002	0
AT1G29730.2	RLK	0	0.0069	0	1e-04	99.9906	0.0019	0	0.0005
AT1G29730.3	RLK	1e-04	0.0542	0.0003	0.0044	99.9261	0.009	0	0.006
AT1G29730.1	RLK	0	0.0033	0	0	99.9933	0.003	0	0.0004
AT1G29730.4	RLK	0.0002	0.0245	0	0.0014	99.9534	0.0163	0	0.0042
AT3G54650.1	RLP	0.0766	0.0232	0.0015	0.0017	0.0453	99.8013	0.0053	0.0451
AT2G41930.1	KIN	0	99.7146	0.0004	0.0503	0.2325	0.0016	0.0005	1e-04
AT2G19130.1	LECRK	0	2.0245	0	97.975	0.0002	1e-04	1e-04	0
AT5G47750.1	KIN	0	99.9973	1e-04	0.0007	0.0004	0.0007	0.0009	0
AT5G13630.2	TIR	1.2464	36.2359	1.6273	2.4338	5.5282	8.9357	39.0588	4.934
AT4G33970.1	RLP	0	0.0022	0	0	1e-04	99.9974	0.0003	0
AT1G31150.2	KIN	31.1163	58.8424	0.0731	0.0303	8.4343	1.2579	0.0024	0.2432
AT5G67520.1	KIN	0	98.5375	0.1004	0	0.0002	0.0014	1.3604	0
AT4G14780.1	KIN	0	99.9982	0	0	0.0007	0.0008	0	0.0002
AT2G40920.1	RLP	22.655	12.009	0.0136	0.013	0.4072	51.3919	13.4601	0.0503
AT1G70430.4	KIN	1e-04	99.9975	0.0002	1e-04	0.0002	0.0005	0.0015	0
AT1G70430.1	KIN	1e-04	99.9972	1e-04	0.0002	0.0002	0.0005	0.0017	0
AT1G70430.3	KIN	1e-04	99.9984	1e-04	1e-04	1e-04	0.0002	0.0011	0
AT1G11130.1	RLK	0	0.0171	0	0	99.9469	0.036	0	0
AT1G55270.1	KIN	0.0064	92.0145	0.0062	5.7935	0.0126	1.6784	0.4659	0.0224
AT4G23280.2	KIN	0	99.9861	0.0129	0.0004	0.0004	0	1e-04	0
AT4G23280.3	KIN	0	99.9692	0.0269	0.0005	0.0007	0.0002	0.0024	1e-04
AT4G23280.1	KIN	0	99.9843	0.0143	0.0007	0.0005	0	0.0002	0
AT1G69820.1	KIN	0.0008	43.0398	0.0612	0.0076	23.2121	26.4491	7.1816	0.0478
AT2G27313.1	KIN	0	98.4478	0	1e-04	0.001	1.5311	0.0198	0
AT2G01735.2	KIN	0	97.0162	0	2.9834	0	0	0.0004	0
AT2G01735.1	KIN	0	99.0748	0	0.9199	0	0.0007	0.0045	0
AT1G49750.1	RLP	0	0	0	0	0.0031	99.9969	0	0
AT1G59620.2	CNL	99.9319	0.0002	0	0	0	0.0661	1e-04	0.0016
AT1G10620.1	KIN	0	99.9893	0.0045	0.0054	0.0006	1e-04	1e-04	0
AT5G40900.1	KIN	0.3299	71.7308	0.0161	0.0011	0.218	5.5564	22.1355	0.0122
AT1G51830.2	RLK	0	0.0046	0.0002	0	99.9937	0.0014	0	0
AT5G24430.1	KIN	0	99.9969	1e-04	0	0.0016	0.0004	0.001	0
AT3G56050.1	RLK	0	7.5896	0.0491	0.0054	92.3272	0.0243	0.0043	0.0002
AT5G02070.1	KIN	1e-04	99.2921	0.0067	0	0.5289	0.172	0.0003	0
AT1G33260.1	KIN	0.0027	99.1002	0.0206	0.0045	0.1742	0.6449	0.05	0.0029
AT1G33260.2	KIN	0.002	99.2048	0.0187	0.0041	0.2086	0.5181	0.0408	0.0028
AT1G72850.1	TIR	1.062	0.0133	0.0031	0.0007	0.0002	0.0471	56.9023	41.9713
AT5G55260.2	KIN	0.0003	91.7916	0	0.0021	1e-04	0.0811	8.1246	1e-04
AT1G11303.1	LECRK	0.0021	24.4541	0.0021	75.4775	0.0616	0.0019	0.0006	0.0003
AT1G48210.6	KIN	0	99.9997	0	0	1e-04	1e-04	0	0
AT1G48210.3	KIN	0	99.9999	0	0	0	0	0	0
AT4G35600.1	KIN	0	99.9973	0	0.0026	0.0002	0	0	0
AT4G35600.2	KIN	0	99.9973	0	0.0025	0.0002	0	0	0
AT5G25640.1	KIN	0.0561	59.739	0.0078	5.7948	0.0454	33.9247	0.427	0.0054
AT4G21400.5	KIN	1e-04	99.865	0.0008	0.0085	0.0666	0.0077	0.0483	0.0032
AT4G21400.7	KIN	0	99.9619	0.0003	0.0013	0.0356	1e-04	0.0007	1e-04
AT4G21400.2	KIN	0	98.9575	0.0024	0.0218	1.0038	0.0007	0.01	0.0038
AT4G21400.1	KIN	1e-04	96.4013	0.0038	0.0492	3.5168	0.0012	0.0176	0.0101
AT2G25090.1	KIN	0.0003	99.7888	0	0.172	0.0331	0.0042	0.0006	0.0011
AT1G33600.2	RLP	0	0	0	0	0.0003	99.9996	0	0
AT3G12690.2	KIN	0	99.9912	0.0008	0	0.0061	0.0015	0.0004	0
AT5G43730.5	CNL	100	0	0	0	0	0	0	0
AT3G01327.1	KIN	0	99.4892	0	0	0	0.4998	0.011	0
AT2G32020.1	KIN	0	99.999	0	0	0	0.0007	0.0003	0
AT1G57850.1	TIR	0	0	0	0	0	0	100	0
AT1G57850.3	TIR	0	0	0	0	0	0	100	0
AT1G57850.2	TIR	0	0	0	0	0	0	100	0
AT1G74330.2	KIN	0.0005	99.3264	0.0092	0.0245	0.6059	0.0123	0.0191	0.0021
AT1G74330.1	KIN	0.0004	99.4713	0.0192	0.0371	0.4413	0.0067	0.0218	0.0022
AT1G74330.3	KIN	0.0002	99.3458	0.0117	0.0104	0.6151	0.0068	0.0096	0.0004
AT5G59680.1	RLK	0	0.0017	0	0	99.9981	0.0002	0	0
AT2G39355.1	RLP	0.0052	34.5624	0.0021	0.0035	0.0217	61.8988	3.3019	0.2044
AT4G03010.1	RLP	0	0	0	0	0.0045	99.9955	0	0
AT1G11340.2	LECRK	0.0009	6.1872	0.0002	93.7938	0.0083	0.0037	0.0028	0.003
AT1G11340.3	LECRK	0.0003	5.3708	0	94.6227	0.0037	0.0006	0.0008	0.0011
AT1G11340.1	LECRK	0.0003	8.0498	1e-04	91.9452	0.0018	0.0006	0.001	0.0013
AT3G28690.3	KIN	0	99.9741	0	0.0231	0.0009	0.0011	0.0008	0
AT3G28690.2	KIN	0	99.9894	0	0.0086	0.0003	0.0008	0.001	0
AT5G18370.1	TNL	0	0	0	0	0	0	0	100
AT4G05420.1	CNL	70.5121	7.2851	8.0424	7.354	4.3513	0.7904	0.1293	1.5355
AT4G05420.2	CNL	70.6671	6.6529	7.6726	6.8527	6.6049	0.8398	0.1736	0.5364
AT3G60260.1	KIN	0.3438	86.4982	0.0062	0.2442	0.347	0.3807	12.177	0.0029
AT3G60260.3	KIN	0.1926	95.3981	0.0084	0.0358	0.2061	0.3447	3.8102	0.0041
AT1G53730.2	RLK	0	0.0032	0	0	99.9964	0.0003	0	0
AT1G53730.1	RLK	0	0.0029	0	0	99.9967	0.0003	0	0
AT4G14580.1	KIN	1e-04	99.9394	0	0.0459	0.0105	0.0039	1e-04	1e-04
AT4G04700.1	KIN	0.0009	99.9863	0.0003	0.0071	0.0011	0.0008	0.0035	1e-04
AT1G66980.2	KIN	0.0044	88.4108	10.5524	0.4531	0.5118	0.0176	0.038	0.0119
AT1G66980.3	KIN	0.0032	88.7064	9.908	0.9533	0.3686	0.0155	0.0355	0.0095
AT1G66980.4	KIN	0.002	92.6282	6.8258	0.2197	0.2831	0.0095	0.028	0.0039
AT1G66980.1	KIN	0.003	88.6414	10.74	0.2799	0.2915	0.0094	0.0304	0.0043
AT2G05060.1	KIN	0	99.7528	0.0005	0	0.1671	0.0789	0.0003	0.0004
AT5G53580.1	KIN	0.5673	57.126	0.0325	1.1621	1.9908	32.5373	3.5932	2.9909
AT4G09430.1	TNL	0.0003	0.0002	0	0	0	0	0.0576	99.9418
AT1G67690.1	KIN	0.597	98.2828	0.2301	0.0054	0.0172	0.4045	0.0138	0.4492
AT4G27565.1	KIN	0.0022	97.0075	0.0036	0.0013	0.0074	0.7362	2.2415	1e-04
AT3G24715.2	KIN	0.0011	99.8605	0.0004	0.0246	0.0463	0.0252	0.0405	0.0014
AT1G51800.1	RLK	0.0002	0.004	0.0015	0.0004	99.993	0.0009	0	0
AT5G49660.1	RLK	0	0	0	0	99.9931	0.0068	0	0
AT4G35470.2	RLP	0.1333	0.0033	0.0039	0.0003	5.3512	94.5013	0.0016	0.0049
AT4G35470.1	RLP	0.3055	0.0039	0.0019	1e-04	8.7994	90.8858	0.001	0.0024
AT1G33670.1	RLP	0	0	0	0	1e-04	99.9998	0	0
AT5G54590.2	KIN	0	99.9974	0.0009	1e-04	0.0015	0	1e-04	0
AT5G54590.1	KIN	0	99.9914	0.0002	0.0018	0.0058	0.0006	1e-04	0
AT1G12210.1	CNL	99.9989	0	0	1e-04	0	0.0004	0	0.0005
AT3G46370.1	RLK	0.0002	0.0039	1e-04	0.001	99.9932	0.0016	0	1e-04
AT1G16760.2	KIN	0	99.9959	0.0004	0	0.0004	0.0028	0.0005	0
AT1G16760.1	KIN	0	99.9928	0.0006	0	0.0003	0.0049	0.0013	0
AT2G42620.1	RLP	0.0024	0.0002	0	1e-04	0.002	99.9933	0.0011	0.0008
AT1G31420.3	RLK	1e-04	0.0988	1e-04	0.0007	99.8949	0.0051	0	0.0003
AT1G31420.2	RLK	1e-04	0.1003	1e-04	0.0007	99.8939	0.0045	0	0.0004
AT3G14460.1	CNL	99.8228	1e-04	0.0002	0	0.0016	0.1738	1e-04	0.0014
AT5G58350.1	KIN	0	99.9944	0	0.0004	1e-04	0.0045	0.0006	0
AT1G34390.1	TIR	1.1261	6.834	0.0678	0.1405	28.211	25.3869	38.1506	0.083
AT5G39000.1	KIN	1e-04	99.4141	0.0002	0.0407	0.5124	0.0271	0.0053	1e-04
AT4G24100.4	KIN	0.0248	99.5709	0.0002	0.1668	0.0018	0.157	0.0782	0.0003
AT4G24100.3	KIN	0.0255	99.5465	0.0002	0.1881	0.0018	0.0983	0.1391	0.0005
AT4G35310.1	KIN	1e-04	99.8997	0.0033	0.0002	0.0927	0.0031	0.0009	0
AT5G58950.1	KIN	0.0002	99.9543	0.0005	0.0283	0.0029	0.0074	0.0065	1e-04
AT1G17250.1	RLP	0	0	0	0	1e-04	99.9998	0	0
AT5G60320.1	LECRK	0	0.013	0	99.987	0	0	0	0
AT1G21240.2	KIN	0	99.9992	0	1e-04	0.0007	0	0	0
AT1G21240.1	KIN	0	99.9573	0	0.0422	0.0004	0	0	0
AT4G28350.1	LECRK	0	0.0971	0	99.9028	0	0	0	0
AT4G00340.1	LECRK	0	1.3239	0	98.6749	0.001	1e-04	0	0
AT4G00340.2	LECRK	0	1.3071	0	98.6918	0.0009	1e-04	0	0
AT1G66910.1	KIN	0.001	98.4183	0.0175	0.9007	0.5906	0.0657	0.0042	0.002
AT1G66910.2	KIN	0.0013	97.0675	0.0284	0.6657	2.0104	0.2194	0.0049	0.0023
AT5G52480.2	RLP	0.0027	0.0008	0	0	1e-04	99.9962	0.0002	0
AT5G52480.1	RLP	0.0023	0.0018	0	0	0.0014	99.9944	1e-04	0
AT4G04423.1	KIN	0.0023	72.2939	0	0.0017	0.0014	24.7187	2.9819	0
AT1G70130.1	LECRK	0	0.2878	1e-04	99.7093	0.0028	0	0	0
AT3G20800.1	KIN	0.0793	52.8434	1.4767	0.0025	42.3457	3.2432	0.0007	0.0086
AT5G45500.7	CNL	85.7295	0.0397	0.0014	0.0009	0.0032	14.2093	0.006	0.01
AT5G45500.6	CNL	83.1335	0.0446	0.002	0.0005	0.0027	16.7954	0.0141	0.0071
AT5G45500.9	CNL	86.6421	0.0356	0.0014	0.0006	0.0026	13.3035	0.0071	0.007
AT5G45500.3	CNL	86.1267	0.037	0.0017	0.0006	0.0027	13.8158	0.0084	0.0072
AT4G05470.1	RLP	0.6802	0.0078	1e-04	0	0.0023	99.3079	0.0014	0.0003
AT4G34900.3	KIN	1.3178	50.7891	0.2709	0.1289	11.1165	1.1803	0.0313	35.1652
AT5G49290.2	RLP	1e-04	0	0	0	0.0112	99.9885	0	1e-04
AT5G49290.3	RLP	0	0	0	0	0.0021	99.9978	0	0
AT5G49290.1	RLP	1e-04	0	0	0	0.0068	99.993	0	1e-04
AT5G24080.2	LECRK	0.0002	6.3022	0.0002	92.8519	0.8449	0.0002	0.0003	1e-04
AT2G19230.2	RLK	0.0015	0.3657	0.0012	0.0374	99.5109	0.0815	0.0004	0.0014
AT2G19230.1	RLK	0.0015	0.5831	0.002	0.0065	99.2773	0.1215	0.0014	0.0068
AT1G30570.1	KIN	0.0002	98.1695	0.0002	0.5554	1.2705	0.0007	0.0021	0.0013
AT4G03260.2	RLP	0.006	0.0422	1e-04	1e-04	0.0379	99.8321	0.0793	0.0023
AT2G40500.1	KIN	0	99.9949	1e-04	1e-04	0.0038	0.0007	0.0005	0
AT5G45250.1	TNL	0.1656	0	0	0	0	0.0008	0.0014	99.8321
AT1G20890.2	KIN	0.0895	94.7928	0.0055	0.0016	0.0031	4.5799	0.5241	0.0035
AT4G19975.1	KIN	0.0086	98.6985	0.0818	0.9589	0.0088	0.1434	0.0895	0.0105
AT5G46470.1	TNL	0	0	0	0	0	0.0002	0	99.9998
AT2G17055.1	TIR	0	0.4193	0	0	0	0.0993	99.4813	0
AT4G31100.1	KIN	0	99.9843	0	0.0151	1e-04	0.0004	1e-04	0
AT3G14350.3	RLK	0	0.0068	0	1e-04	99.9911	0.0019	0	0
AT3G14350.1	RLK	0	0.0115	0	1e-04	99.9882	0.0002	0	0
AT1G06150.2	KIN	0.0027	99.9624	0.0052	0.0043	0.0012	0.0186	0.0055	0
AT1G06150.1	KIN	0.0019	99.9684	0.0052	0.0029	0.001	0.016	0.0046	0
AT3G56370.1	RLK	1e-04	0	0	0	99.9953	0.0046	0	0
AT3G04690.1	KIN	1e-04	96.2941	0.0023	0.0102	3.6902	0.0021	0.0009	0.0002
AT4G04402.1	KIN	0.0433	95.1764	0.0002	0.001	0.0003	4.6372	0.1416	0
AT5G25930.1	RLK	0.0002	0	0	0	99.9783	0.0215	0	0
AT2G23950.2	RLK	0	0.001	0	0.0004	99.9983	0.0003	0	0
AT2G23950.1	RLK	0	0.0008	0	0.0003	99.9988	0.0002	0	0
AT5G46080.1	KIN	0	99.9259	0	0.0539	0.0202	0	0	0
AT5G45810.1	KIN	1e-04	99.9866	1e-04	0.0106	0.0007	0.0004	0.0016	0
AT1G70520.1	KIN	0	99.9614	0.0009	1e-04	0.0371	1e-04	0.0002	0.0002
AT5G40030.1	KIN	0.0044	57.899	0.0026	0.0042	39.0863	2.9975	0.005	0.001
AT1G01140.2	KIN	0	99.9985	0	0.0013	0	1e-04	1e-04	0
AT1G01140.1	KIN	0	99.9983	0	0.0015	0	0	1e-04	0
AT1G01140.3	KIN	0	99.9914	0	0.0084	0	0	1e-04	0
AT4G04720.1	KIN	0	99.9948	0.0007	0.0006	0.0011	0.0002	0.0025	0
AT1G07150.1	KIN	0	99.9511	0.0003	0.0053	0.0004	0.0023	0.0406	0
AT1G07150.2	KIN	0	99.9831	1e-04	0.0048	0.0009	0.0035	0.0076	0
AT1G68690.2	KIN	0	99.9979	0.0005	0.0004	0.0008	0.0002	1e-04	0
AT1G68690.4	KIN	0	99.9961	0.0002	0.0004	0.002	0.0012	1e-04	0
AT1G58400.2	CNL	99.9991	1e-04	0	0	0	0.0004	0	0.0004
AT1G58400.1	CNL	99.9994	0	0	0	0	0.0003	0	0.0002
AT5G54530.1	RLP	0.0615	1.0792	0.1384	1e-04	0.0401	98.6755	0.0051	1e-04
AT2G38570.2	TIR	0.0601	0.1301	1e-04	0.0566	0.0539	10.485	89.1627	0.0515
AT2G07629.1	RLP	0.1423	43.8969	1e-04	1e-04	1e-04	55.1273	0.833	0.0002
AT3G45240.1	KIN	0.0007	99.682	1e-04	0.01	0.0004	0.1949	0.1088	0.0031
AT3G45240.3	KIN	0.0006	99.7909	1e-04	0.0097	0.0004	0.1499	0.046	0.0024
AT5G45060.1	TNL	0.0006	0	0	0	0	0	0.0003	99.9991
AT5G56580.1	KIN	0	99.9988	0	0	1e-04	0.0002	0.0009	0
AT2G39820.1	RLP	0.098	21.1586	3.5163	0.2129	19.6681	54.6453	0.7003	0.0005
AT3G28040.1	RLK	0	0	0	0	99.9621	0.0378	0	0
AT5G03640.1	KIN	1e-04	99.7516	0.0002	0	0.2387	0.0072	0.0021	0
AT3G63340.9	KIN	0.0074	99.4726	0.0002	1e-04	0.0015	0.0665	0.4518	0
AT5G44910.1	TIR	0	0.0002	0	0	0	0	99.9998	0
AT1G80640.1	KIN	0	99.9847	0	1e-04	0.0152	0	0	0
AT1G80640.2	KIN	0	99.9967	0	0.0006	0.0025	0	1e-04	0
AT4G10210.1	KIN	0	99.7841	1e-04	0.1672	1e-04	0.0229	0.0256	0
AT1G56510.1	TNL	0.0204	0	0.0002	0	0.001	0.003	0.001	99.9743
AT2G30740.9	KIN	0	99.9999	0	0	1e-04	0	0	0
AT2G17440.1	RLP	0.1014	0.001	1e-04	0	0.1052	99.7893	0.0016	0.0014
AT2G31880.1	RLK	0.0002	0.0182	0	0.0072	99.9729	0.0015	0	0
AT3G07860.2	RLP	0.004	13.8175	0.0004	0.003	0.7322	85.2884	0.1546	0
AT4G27300.1	LECRK	0	2.666	0	97.3327	0.0011	0	0	1e-04
AT1G56520.1	TNL	1e-04	0	0	0	0	0	0	99.9999
AT1G56520.5	TNL	0	0	0	0	0	0	0	100
AT1G56520.2	TNL	0.0002	0	0	0	0	0	0	99.9998
AT1G56520.4	TNL	1e-04	0	0	0	0	0	0	99.9999
AT5G12180.1	KIN	0	99.9902	0.0002	0.0009	0.0081	0.0002	0.0005	0
AT1G16110.1	KIN	0	99.9997	0.0002	1e-04	1e-04	0	0	0
AT3G04210.1	TNL	0	0.0002	0	0	0	0	0.0117	99.9882
AT1G50700.3	KIN	0	99.995	0.0016	1e-04	0.0021	1e-04	0.001	0
AT1G50700.2	KIN	0.0005	99.9779	0.002	1e-04	0.0038	0.0004	0.0152	0
AT1G50700.1	KIN	1e-04	99.9901	0.003	1e-04	0.0034	0.0003	0.0031	0
AT1G65380.1	RLP	0	0	0	0	0.0263	99.9736	0	0
AT5G62950.6	KIN	1e-04	99.544	0.0055	0	0.0032	0.0482	0.3989	0
AT5G62950.2	KIN	0	98.3789	1e-04	0	1e-04	0.0002	1.6207	0
AT1G74490.1	KIN	0	99.5894	0.0026	0.0193	0.3862	0.002	0	0.0004
AT1G67580.2	KIN	0.0002	99.9625	0	0.0003	1e-04	0.0038	0.033	0
AT1G19940.1	LECRK	1e-04	4.6923	0.0006	95.2694	0.0173	0.0188	0.0014	0
AT1G19940.3	LECRK	0.0002	8.1543	0.0024	91.6893	0.0796	0.0715	0.0025	0.0002
AT1G51620.2	KIN	0	99.0922	0.0002	0	0.9074	0.0002	1e-04	0
AT1G16260.3	KIN	0	99.8233	0.0035	0.0035	0.169	0.0004	0	0.0003
AT1G16260.2	KIN	0	99.8099	0.0026	0.0029	0.1838	0.0005	0	0.0003
AT1G21250.1	KIN	0	99.5682	1e-04	0.4262	0.005	1e-04	0	0.0004
AT4G18250.1	KIN	0.0003	99.7163	0.0099	0.2293	0.0264	0.012	0.0055	1e-04
AT5G45840.1	RLK	0.0011	0.0296	0.0007	0.0079	99.7656	0.1936	0.0002	0.0013
AT5G45840.2	RLK	0.001	0.0327	0.0008	0.0088	99.8256	0.1297	1e-04	0.0013
AT1G63730.1	TNL	0.0014	0	0	0	0	0	0	99.9986
AT5G45070.1	TIR	0	0.0018	0	0	0	0	99.998	1e-04
AT1G54820.1	KIN	0	99.9663	0	0	0.0337	0	0	0
AT1G33590.2	RLP	0	0	0	0	0.0014	99.9986	0	0
AT5G23170.1	KIN	0	99.9999	0	0	0	0	0	0
AT3G23120.1	RLP	0	0	0	0	0.0005	99.9994	0	0
AT2G07705.1	KIN	0.0607	77.3898	0	0.0011	0.0012	1.7457	20.8013	1e-04
AT1G07650.2	RLK	0	0.0003	0	1e-04	99.9984	0.0012	0	0
AT1G07650.3	RLK	0	0.0003	0	1e-04	99.9987	0.0009	0	0
AT1G07650.1	RLK	0	0.0003	0	1e-04	99.9986	0.001	0	0
AT1G16120.1	KIN	0	99.9978	0	0.0016	0.0002	0.0003	0	0
AT5G41765.1	KIN	0.013	80.6083	0	0.0016	0.024	0.3342	19.0162	0.0028
AT4G11480.2	KIN	0	99.9885	0	0.0105	0.0008	1e-04	0	0
AT4G11480.3	KIN	0	99.8557	0	0.1405	0.0034	0.0003	1e-04	0
AT4G11480.1	KIN	0	99.752	0	0.2411	0.006	0.0007	1e-04	0
AT4G11480.4	KIN	0	99.7013	0	0.2942	0.0039	0.0004	1e-04	0
AT3G10527.1	KIN	0.017	93.4914	1e-04	0.0675	1e-04	1.7862	4.6372	0.0006
AT1G25570.1	RLP	0.001	0.5826	0.0042	0.0019	2.3283	97.048	0.0313	0.0027
AT5G47280.1	TNL	2.5666	0.0049	0.0031	1e-04	0.0744	0.1904	0.009	97.1514
AT4G04110.1	TIR	0	0	0	0	0	0.0034	99.9814	0.0151
AT2G42470.1	RLP	0.3371	1.4718	0	0.013	0.0058	96.858	1.3079	0.0063
AT5G47250.1	CNL	99.9964	1e-04	0	0	0.0002	0.0029	0	0.0004
AT4G03390.1	RLK	0	0.0081	0	1e-04	99.9916	1e-04	0	0
AT1G65800.2	LECRK	0.0031	10.4702	0.0004	89.5005	0.0032	0.0109	0.0046	0.007
AT1G65800.1	LECRK	0.0013	8.5164	1e-04	91.4767	0.0017	0.0013	0.0009	0.0018
AT1G69085.1	KIN	0	99.807	0.0002	0	0	0.1892	0.0036	0
AT2G33020.1	RLP	0	0	0	0	0.0064	99.9936	0	0
AT2G29000.1	RLK	0.0003	0.0885	0	0	99.9099	0.0012	0	1e-04
AT5G58300.2	RLK	0.0002	0.0019	0	0	99.9602	0.0376	0	0
AT5G23820.1	KIN	0	99.044	1e-04	0	0.0569	0.8967	0.0023	0
AT2G24130.1	RLK	0	0	0	0	99.9999	1e-04	0	0
AT2G24130.2	RLK	0	0	0	0	99.9999	0	0	0
AT1G10095.3	KIN	0.0322	98.2935	0.0948	0.2801	0.0055	0.8148	0.4782	0.0009
AT5G28080.2	KIN	0	99.9937	0	0.0009	0.0029	0.001	0.0013	1e-04
AT5G28080.8	KIN	0	99.9874	1e-04	0.0004	0.0054	0.0028	0.0038	1e-04
AT1G71920.2	KIN	0.0006	98.5047	1.4279	0	0.0084	0.0503	0.0078	0.0002
AT1G02140.1	KIN	1e-04	63.3874	0.0002	0	0.0017	0.1411	36.4687	0.0009
AT5G07910.1	RLP	0.0022	0.005	0.0002	0	0.0068	99.9706	0.0025	0.0127
AT1G67470.1	KIN	0	99.9938	0.0011	0	0.0006	0	0.0045	0
AT3G56780.2	RLP	0.4561	0.0505	0.0031	0.0002	0.1123	93.308	1.2377	4.8322
AT3G56780.1	RLP	0.2961	0.0172	0.0007	0.0003	0.0813	98.9661	0.3633	0.275
AT3G56780.3	RLP	0.1181	0.0032	0.0003	1e-04	0.0045	98.9505	0.6303	0.293
AT2G14510.2	RLK	0.0003	0.1494	0.0003	0.0008	99.8472	0.0017	1e-04	0.0002
AT5G47850.1	KIN	0.0002	75.8657	0.0312	0.2364	23.6742	0.1852	0.0015	0.0056
AT2G28030.1	KIN	0.004	51.7666	0.0065	0.1264	0.0146	48.0704	0.0098	0.0018
AT1G52310.1	KIN	0	99.3871	0.5366	0.0647	0.0036	0.0025	0.0054	0
AT1G14030.1	CNL	94.1183	3.5364	0.0049	0.0655	0.0151	2.1769	0.0591	0.0238
AT1G17615.1	TIR	0.0002	0.0806	0	0.0002	0	0.0018	99.0493	0.8679
AT5G56040.2	RLK	1e-04	0	0	0	99.9583	0.0416	0	0
AT5G56040.1	RLK	0.0006	0	0	0	97.7883	2.211	0	0
AT4G04710.3	KIN	0.0002	99.9892	0.0058	1e-04	0.0037	0.0005	0.0005	0
AT4G04710.4	KIN	0.0002	99.979	0.0078	1e-04	0.0118	0.0006	0.0004	0
AT4G04710.1	KIN	0.0003	99.9733	0.0099	1e-04	0.0153	0.0006	0.0005	0
AT4G04710.2	KIN	0.0002	99.9794	0.0123	0.0002	0.0072	0.0004	0.0003	0
AT4G16880.1	RLP	0.0007	0.0029	0	0	0	99.9964	0	0
AT1G16150.1	KIN	0	99.9997	1e-04	1e-04	1e-04	1e-04	0	0
AT5G45230.1	TNL	0.0196	1e-04	0	0	0	1e-04	0.0004	99.9798
AT1G55803.1	KIN	0.0002	97.8604	1e-04	0.1488	0.0041	1.8517	0.116	0.0185
AT3G53810.1	LECRK	0	0.0016	0	99.9984	0	0	0	0
AT2G17530.3	KIN	0	99.9974	0	0.0005	0.0004	0.0015	1e-04	0
AT2G17530.2	KIN	1e-04	99.9807	1e-04	0.0142	0.0012	0.0029	0.0008	0
AT3G52530.1	KIN	0	99.9871	0	0.0128	0	0	0	0
AT3G49845.2	KIN	0	100	0	0	0	0	0	0
AT5G60280.1	LECRK	0	0.012	0	99.988	0	0	0	0
AT1G73670.1	KIN	0.0008	99.984	0	0.0004	0.005	0.0058	0.004	0
AT4G14350.4	KIN	0.0006	99.9496	1e-04	1e-04	0.0161	0.0088	0.0248	0
AT4G14350.3	KIN	0.0009	99.9574	1e-04	0	0.007	0.0093	0.0253	0
AT4G21940.2	KIN	0.0117	99.1454	0.0302	0.271	0.0079	0.0031	0.5305	0.0002
AT4G21940.1	KIN	0.0057	99.0849	0.0351	0.3076	0.0032	0.0023	0.5612	1e-04
AT4G12010.1	TNL	0.005	0	0	0	0	0.001	0.0002	99.9938
AT4G15780.1	KIN	0	99.9832	0	0	0	1e-04	0.0166	0
AT2G28930.1	KIN	0	99.9916	0	0.0078	0.0005	0	1e-04	0
AT2G28930.3	KIN	0	99.9783	0	0.0202	0.0015	0	0	0
AT2G28930.2	KIN	0	99.9919	0	0.0071	0.0009	0	0	0
AT1G35520.1	RLK	0.2233	16.4263	0.014	0.0019	35.546	22.609	25.1669	0.0125
AT1G26970.1	KIN	0	99.9793	1e-04	0.0083	0.0098	0.0013	0.0013	0
AT1G08650.1	KIN	0	99.9944	0	0.0002	0.0007	0.0008	0.0039	0
AT1G08650.2	KIN	0	99.9847	0	0.0028	0.005	0.0021	0.0054	0
AT5G56190.7	KIN	0.0004	89.6475	0.0005	10.0662	0.0131	0.0025	0.2693	0.0006
AT5G56190.5	KIN	0.0003	65.6456	1e-04	34.2963	0.0204	0.0039	0.0331	0.0002
AT5G39020.1	KIN	0.0046	74.3027	1.084	2.484	21.7255	0.1492	0.2203	0.0296
AT3G47570.1	RLK	1e-04	0	0	0	99.9996	0.0002	0	0
AT1G61640.1	KIN	0.0022	98.5378	0.0589	0.4879	0.1963	0.5868	0.1279	0.0023
AT1G61640.3	KIN	0.0017	98.7808	0.0677	0.2564	0.1554	0.6392	0.0968	0.002
AT3G57720.1	KIN	0	92.9494	7.0182	0.006	0.0223	0.0019	0.0021	0
AT3G28140.1	KIN	0.0002	78.1193	0.0052	0.0193	0.2975	21.3861	0.1723	0
AT3G28140.2	KIN	0	81.7113	0.0007	0.0436	0.001	18.1707	0.0726	0
AT5G28290.2	KIN	0	99.9997	0	0	1e-04	0	0.0002	0
AT5G28290.3	KIN	0	99.9998	0	0	1e-04	0	1e-04	0
AT5G04870.1	KIN	0.0002	99.9855	1e-04	0.0002	0.0088	0.0034	0.0019	0
AT5G38280.2	KIN	0	99.7948	0.0004	0.2016	0.0029	0.0002	1e-04	0
AT5G38280.1	KIN	0	99.9192	0.0002	0.0784	0.002	1e-04	1e-04	0
AT3G44480.5	TNL	0.0003	0	0	0	0	0	0	99.9996
AT3G44480.1	TNL	0.0004	0	0	0	0	0	0	99.9996
AT3G44480.2	TNL	0.0009	0	0	0	0	0	0	99.9991
AT3G08760.2	KIN	0.0021	99.1983	0.0013	0.0178	0.2076	0.4251	0.1398	0.008
AT3G20410.1	KIN	1e-04	99.9611	0.0291	0.0005	0.0013	0.0008	0.007	0
AT3G49305.1	KIN	0	99.7525	0.0062	0.001	0.0071	0.2325	0.0007	1e-04
AT5G54380.1	KIN	0	98.6156	0.001	0.0053	1.3498	0.028	1e-04	0.0002
AT4G29630.1	RLP	0.0004	4.1238	0	0	20.6745	75.1996	0.0014	0.0002
AT4G21515.1	TIR	0	0.0003	0	0	0	0	99.9997	0
AT2G14265.1	RLP	0.0002	6.7881	0	0	0.0396	93.1541	0.0179	0
AT3G06620.1	KIN	1e-04	99.8415	0.0322	0.0347	0.0009	0.0025	0.0881	1e-04
AT1G21245.1	KIN	0	99.9986	0	0.001	0.0004	0	0	0
AT3G14370.1	KIN	0	99.9608	1e-04	0.0023	0.0028	0.0185	0.0152	0.0003
AT5G37450.1	RLK	0	0.0016	0	1e-04	99.9982	0	0	0
AT5G37450.3	RLK	0	0.0002	0	0	99.9998	0	0	0
AT5G37450.2	RLK	0	0.0003	0	1e-04	99.9996	0	0	0
AT3G12200.3	KIN	0.0004	99.7428	0.0401	0	0.0104	0.0713	0.135	0
AT3G45430.1	LECRK	0	0.0107	0	99.9893	0	0	0	0
AT3G50720.1	KIN	0.0004	96.8566	1e-04	1e-04	3.1042	0.0243	0.0139	0.0004
AT1G69910.1	KIN	0	99.9971	1e-04	0.0027	1e-04	0	0	0
AT5G41540.1	TNL	1e-04	0	0	0	0	0	0.0002	99.9997
AT4G09360.1	TNL	0.0002	1e-04	0	0	1e-04	0.0112	0	99.9882
AT4G35410.2	KIN	0.0041	98.3874	1e-04	0.0002	1e-04	1.1855	0.4227	0
AT4G35410.1	KIN	0.0004	98.8037	0	1e-04	0	0.2469	0.9489	0
AT1G61500.3	LECRK	0.0008	4.1784	0.0005	95.7968	0.0225	1e-04	0.0005	0.0004
AT1G61500.2	LECRK	0.0005	3.4492	0.0003	96.532	0.0173	1e-04	0.0003	0.0003
AT1G64210.1	RLK	0.001	0.0019	1e-04	0.0007	99.9916	0.0046	0	1e-04
AT5G66330.1	RLP	0	0	0	0	0.0009	99.9991	0	0
AT5G42930.2	KIN	0.1299	82.8628	0.0047	0.9947	0.1156	8.3931	7.4911	0.0081
AT4G20450.2	RLK	0.0122	0.018	0.0004	0.0328	99.9336	0.0028	1e-04	0.0002
AT4G20450.1	RLK	0.0083	0.017	0.0005	0.0281	99.9433	0.0027	1e-04	0.0002
AT4G11373.1	TIR	0	46.0561	0	0.0002	0	6.2228	47.7208	0
AT5G18910.1	KIN	0	99.9916	0.0011	0.0004	0	0.0002	0.0066	0
AT5G57610.1	KIN	0.0007	99.6618	1e-04	0.0028	0.118	0.1786	0.0365	0.0014
AT5G05850.1	RLP	3.6664	0.0862	0.0061	1e-04	11.2754	84.9606	0.0008	0.0043
AT3G05580.2	KIN	0.0006	99.4153	1e-04	0.02	0.0019	0.0133	0.5433	0.0054
AT3G02440.2	KIN	0.0061	63.064	0.0247	13.326	0.0554	0.582	21.0364	1.9055
AT1G47890.1	RLP	0	0	0	0	0.0038	99.9962	0	0
AT2G43690.3	LECRK	1e-04	0.0451	0	99.9446	0.0099	1e-04	1e-04	0
AT1G52540.1	KIN	0	99.8588	0.0004	0.0484	0.0922	0	1e-04	0
AT1G52540.2	KIN	0	99.8934	0.0004	0.0547	0.0513	0	1e-04	0
AT2G40440.1	TIR	0	0.0324	0	0	0	1e-04	99.9674	0
AT1G05280.1	KIN	0	66.2308	3.6491	0.0086	0	0.0027	30.1045	0.0043
AT1G05280.2	TIR	0	33.7306	14.7184	0.0082	0	0.0027	51.5375	0.0027
AT1G07460.2	LECRK	0	0.0711	0	99.9216	0	0.0023	0.0048	0
AT3G25560.1	RLK	0	0.0151	0	0.001	99.9838	0.0002	0	0
AT3G25560.3	RLK	0	0.0458	0	0.002	99.9519	0.0002	0	1e-04
AT3G25560.2	RLK	0	0.0265	0	0.0015	99.9717	0.0003	0	0
AT3G24900.2	RLP	0	0	0	0	0.046	99.9539	0	0
AT1G73066.1	RLP	0	0	0	0	0.6391	99.3608	0	0
AT4G38470.2	KIN	0	99.9969	0.0002	0.0002	0.0025	0	1e-04	0
AT4G38470.1	KIN	0	99.9944	0.0002	1e-04	0.0051	1e-04	1e-04	0
AT4G38470.3	KIN	0	99.9945	1e-04	1e-04	0.0047	1e-04	0.0004	1e-04
AT3G58690.1	KIN	0	99.9976	0.0008	0.001	0.0005	0	1e-04	0
AT1G16905.1	LECRK	0.014	28.1179	0.0058	66.0795	0.1315	5.5765	0.0649	0.0099
AT5G55830.1	LECRK	0	0.125	0	99.8599	0.0136	0.0012	0.0002	1e-04
AT3G57465.1	RLP	0.0022	0.1191	0.0012	0.0023	0.0013	99.7413	0.1325	0
AT3G59350.1	KIN	0	99.9996	0	0	0.0004	0	0	0
AT3G59350.6	KIN	0	99.9988	1e-04	0	0.0011	1e-04	0	0
AT3G59350.4	KIN	0	99.9992	0	0	0.0007	0	0	0
AT4G28650.1	RLK	0	0	0	0	99.9999	1e-04	0	0
AT4G16900.3	TNL	0.0009	0	0	0	0	1e-04	1e-04	99.9989
AT4G16900.1	TNL	0.0194	1e-04	1e-04	0	0.0015	0.0019	0.0002	99.9768
AT4G16900.2	TNL	0.0075	0	0	0	0.0003	0.0005	1e-04	99.9915
AT2G07020.1	KIN	0	99.9979	1e-04	0	0.002	0	0	0
AT5G01920.2	LECRK	0.0023	17.4595	0.3141	79.0224	3.0533	0.0707	0.0578	0.02
AT5G58380.1	KIN	0.0006	99.999	0	1e-04	1e-04	1e-04	0	0
AT5G05160.1	RLK	0.0002	0.0003	0	1e-04	99.9986	0.0008	0	0
AT4G35840.2	RLP	0.0002	0.0577	0	0	0.0129	99.9209	0.0082	1e-04
AT1G59580.1	KIN	0	99.9961	0.0012	0	0.0003	0.0018	0.0005	0
AT5G44510.2	TNL	0.0002	0	0	0	0	0	0	99.9998
AT5G44510.3	TNL	0.0004	0	0	0	0	0	0	99.9996
AT5G44510.4	TNL	0.0003	0	0	0	0	0	0	99.9997
AT5G44510.1	TNL	1e-04	0	0	0	0	0	0	99.9998
AT2G26700.1	KIN	0	99.9685	0.0004	0.0008	0	0.0075	0.0227	0
AT1G79640.1	KIN	1e-04	99.9848	0.0012	0.0096	0.0034	0.0007	0.0002	0
AT1G79640.5	KIN	1e-04	99.9839	0.0009	0.0113	0.0032	0.0005	1e-04	1e-04
AT3G19020.1	RLP	0	0.0033	0	0	0	99.996	0.0007	0
AT3G19020.2	RLP	0	0.0017	0	0	0	99.998	0.0003	0
AT5G13160.1	KIN	0	99.991	0	0.0015	0.0074	1e-04	0	0
AT5G49750.1	RLK	0.0002	0	0	0	78.034	21.9658	0	0
AT3G49370.1	KIN	0	99.9979	1e-04	0	1e-04	0.0007	0.0013	0
AT3G46710.1	CNL	99.9986	0	0	0	0	0.0012	0	1e-04
AT1G73080.1	RLK	0	0	0	0	99.9995	0.0005	0	0
ATMG01210.1	KIN	0.0034	69.1629	7.2927	0.0029	5.7144	15.2261	2.5966	0.0009
AT5G61480.1	RLK	0	0.0002	0	0.0004	99.9991	0.0002	0	0
AT5G48380.1	RLK	0.0008	2.4283	0.0349	0.0065	97.5111	0.0182	0.0002	0
AT3G57730.1	KIN	0.0015	99.7692	0.0311	0.0008	0.1649	0.0306	0.0016	0.0003
AT2G15350.1	KIN	0.0005	99.9185	0.0042	0.0015	0.0064	0.0022	0.0662	0.0005
AT2G30040.1	KIN	0	99.9571	0.0002	0.0064	0	0.0002	0.0361	0
AT5G36930.3	TNL	0.011	0	0.0005	0	0.0032	0.0007	0	99.9845
AT5G36930.2	TNL	0.03	1e-04	0.0011	0	0.0076	0.0012	1e-04	99.9599
AT1G73450.1	KIN	0.0004	99.8828	0.0002	0.0903	0.0009	0.0011	0.0231	0.0012
AT1G09665.1	TIR	0	0	0	0	0	0	100	0
AT5G35410.1	KIN	0.0002	99.9888	0.0007	0.0059	0.0019	0.0007	0.0017	0.0002
AT5G35410.2	KIN	0	99.9813	1e-04	0.0175	0.0003	0.0002	0.0006	0
AT2G40560.1	KIN	0	99.9857	1e-04	0.0005	0.0048	0.0056	0.0032	0
AT4G34500.1	KIN	0	99.9998	0	0	1e-04	0	0	0
AT4G10390.1	KIN	0.0004	96.5695	0.009	2.8779	0.5254	0.0102	0.0056	0.002
AT5G56555.1	RLP	0	0.142	0	0	1e-04	99.8579	0	0
AT5G21326.1	KIN	0.0019	99.9236	0.0004	0.0076	0.0068	0.0488	0.0053	0.0057
AT1G60630.1	RLK	0.0003	0.0107	0.0011	0.0066	99.9037	0.0768	0.0003	0.0004
AT3G51560.1	TNL	0.0005	0	0	0	0	0	0	99.9994
AT2G41890.1	LECRK	0.0004	3.0574	0.0006	96.9075	0.0289	0.0039	0.0007	0.0005
AT3G59790.1	KIN	0	99.9958	0.0002	0	0.0026	0.0007	0.0007	0
AT1G52890.1	LECRK	1e-04	42.6123	0	57.3206	0.0014	0.0291	0.0363	1e-04
AT4G03220.1	RLP	0.016	0.0005	0	0	0.0021	99.9719	0.0086	0.001
AT5G56890.1	KIN	0	99.9286	0.0012	0.0002	0.0474	0.0202	0.0023	1e-04
AT3G25020.1	RLP	0	0	0	0	0.0388	99.9612	0	0
AT1G64070.1	TNL	0.0009	0	0	0	0	0	0	99.999
AT5G54990.1	TIR	0.0037	2.5292	0	1e-04	0.0008	16.5693	80.8888	0.0081
AT1G02470.2	KIN	0	99.8608	1e-04	0.0012	1e-04	0.1205	0.0174	0
AT1G02470.1	KIN	0	99.837	0	0.0015	0	0.0184	0.143	0
AT1G61610.2	LECRK	0	4.0671	0	95.9322	1e-04	1e-04	0.0002	0.0002
AT1G61610.1	LECRK	0	1.9389	0	98.0606	0	1e-04	1e-04	0.0002
AT3G20860.1	KIN	0	99.9995	0	0	1e-04	0.0002	1e-04	0
AT2G44270.1	KIN	1e-04	99.9219	0.0036	1e-04	0.0505	0.0184	0.0053	1e-04
AT3G04810.3	KIN	0	99.9914	1e-04	0	1e-04	0.0005	0.0079	0
AT5G38210.1	KIN	0	99.9932	1e-04	0.0036	0.0029	0.0002	0	1e-04
AT5G38210.2	KIN	0	99.9986	0.0003	0.0005	0.0004	1e-04	1e-04	0
AT1G54470.1	RLP	0.0463	0	0	0	0.0024	99.951	1e-04	1e-04
AT4G26050.1	RLP	0.029	0.0007	0	0	0.0092	99.9607	1e-04	1e-04
AT5G11850.1	KIN	0.0002	99.9642	0.0004	0.0024	0.0303	0.0016	0.0007	0.0002
AT4G22130.1	RLK	0	0.0033	0	0	99.9966	1e-04	0	0
AT5G11975.1	KIN	0	99.9805	0	0	0	0.0195	0	0
AT1G11350.1	LECRK	0.0002	5.9955	0.0002	94.0003	0.0024	0.0004	0.0006	0.0003
AT4G16930.1	TIR	0	0	0	0	0	0	100	0
AT5G44700.1	RLK	0.0005	0	0	0	99.9661	0.0333	0	0
AT4G11530.1	KIN	1e-04	99.5783	0.0065	0.3962	0.0073	0.0037	0.0075	0.0006
AT1G61850.1	RLP	0.292	0.195	0.0195	0.0551	0.4344	98.4297	0.5249	0.0495
AT1G61850.2	RLP	1.5179	0.8011	0.0117	0.162	0.0983	94.4567	2.8933	0.059
AT5G35580.2	KIN	0	99.9994	0	0.0002	1e-04	1e-04	0.0003	0
AT3G45640.1	KIN	0	99.9935	0.0046	0.0002	0.0007	0.0003	0.0007	0
AT5G49140.1	TNL	0	0	0	0	0	0	0	100
AT5G10930.1	KIN	0	99.9981	0	0.0004	0.0005	0.0002	0.0008	0
AT1G75620.1	LECRK	0.0143	36.9178	0.0492	56.3092	0.2258	5.3957	0.1177	0.9703
AT5G22799.1	KIN	0.0002	95.5409	0.0007	0.007	0.0172	4.4033	0.0305	0.0002
AT5G22799.2	RLP	0.0077	15.0866	0.0004	0.0167	0.5114	80.5498	3.8253	0.002
AT4G16860.1	TNL	4.3045	0.0008	0.0009	0.0002	0.0259	0.0062	1e-04	95.6613
AT4G06744.1	RLP	0	0.0002	0	0	0.0007	99.9991	0	0
AT2G47245.1	TIR	0.0006	14.3001	0	1e-04	0.0002	0.0606	85.6316	0.0068
AT1G62950.1	RLK	0	1e-04	0	1e-04	99.9906	0.0091	0	0
AT3G03270.2	KIN	0.0068	98.2532	0.9532	0.0989	0.003	0.5201	0.1648	1e-04
AT2G21480.1	KIN	0	99.7562	0	0.2359	0.0076	0.0002	1e-04	0
AT3G57710.1	KIN	0.0014	99.9383	0.0007	0.0027	0.0512	0.0052	0.0005	0
AT5G20050.1	KIN	0.0002	99.9939	1e-04	0	0.001	0.001	0.0036	1e-04
AT2G29300.2	KIN	0.146	68.1938	0.1091	0.159	2.0286	29.2364	0.123	0.0042
AT5G25550.1	RLP	0.0318	0.0738	0.0526	0.001	0.7455	99.0928	0.0019	0.0005
AT1G35710.1	RLK	0	0	0	0	99.9915	0.0085	0	0
AT1G51810.1	RLK	0.0044	0.1817	0.005	0.0003	99.801	0.0074	0	1e-04
AT4G33210.1	RLP	0.0005	0	0	0	1e-04	99.9994	0	0
AT1G20650.1	KIN	0	99.9879	0.0009	0	0.0111	0	0	0
AT2G45695.1	KIN	0	99.9169	0	1e-04	1e-04	0.0685	0.0144	0
ATCG00780.1	KIN	0.001	81.0666	1e-04	0	0.0228	18.1755	0.7342	0
AT1G72890.1	TIR	1e-04	0.0002	0	0	0	0.0011	99.8053	0.1933
AT1G72890.2	TIR	0.0008	0.003	1e-04	0	0.0003	0.0463	97.5396	2.4099
AT5G57670.2	KIN	0	97.2209	0.0002	2.7701	0.0078	1e-04	0.0009	0
AT2G38380.1	RLP	0.0007	39.4425	0.0003	6.1002	0.0032	54.4131	0.0395	0.0005
AT1G27180.1	TNL	0.008	0	0	0	0.0002	0.0007	1e-04	99.991
AT1G27180.3	TNL	0.058	0	0	0	0.0002	0.0021	0.0002	99.9396
AT1G27180.2	TNL	0.4491	0	1e-04	0	0.0017	0.0207	1e-04	99.5282
AT4G16162.2	RLP	1e-04	0.0015	0	0	0.1674	99.831	0	0
AT4G16162.6	RLP	1e-04	0.0014	0	0	0.4321	99.5664	0	0
AT4G16162.4	RLP	1e-04	0.0055	0	0	0.0182	99.9762	0	0
AT4G16162.3	RLP	0.0011	0.0049	0	0.0002	0.3969	99.5961	0.0007	0
AT1G70460.1	KIN	0	99.9998	0	1e-04	0	0	1e-04	0
AT2G19330.1	RLP	0.014	0.0035	1e-04	0	0.0295	99.95	0.0015	0.0013
AT3G32330.1	KIN	0	99.1836	0	0.6689	0.1298	0.0176	0.0002	0
AT3G23310.1	KIN	0.0165	99.215	0.0008	0.0153	0.0084	0.0336	0.7103	0
AT4G32830.1	KIN	0	99.9998	0	0	1e-04	0	1e-04	0
AT1G04455.1	RLP	0.0003	41.1381	0	0.0002	0	51.018	7.8429	0.0004
AT2G17320.2	RLP	0.0753	0.1058	0.0007	0.0032	0.1344	99.1588	0.515	0.0069
AT2G15300.1	RLK	0	0.0003	0	1e-04	99.9986	0.001	0	0
AT4G24930.1	KIN	0.001	86.2441	0.8402	0.4013	0.0159	5.5966	6.8994	0.0014
AT1G57700.1	KIN	0.0018	93.548	0.5835	5.8305	0.0116	0.0082	0.0161	0.0003
AT1G50990.2	KIN	0	99.9509	1e-04	0	0.0283	0.0201	0.0005	1e-04
AT1G50990.1	KIN	0	99.8373	0.0002	0	0.1179	0.0436	0.0008	0.0002
AT1G63860.1	TNL	0.5799	1e-04	0	0	0.0002	0.0084	0.0016	99.4098
AT1G63860.3	TNL	0.1273	0	0	0	1e-04	0.004	1e-04	99.8685
AT1G63860.6	TNL	0.2009	1e-04	0	0	1e-04	0.0046	0.0006	99.7937
AT1G63860.2	TNL	0.6375	1e-04	1e-04	0	0.0002	0.0094	0.0012	99.3514
AT5G41740.1	TNL	0	0	0	0	0	0	0	99.9999
AT5G41740.2	TNL	0	0	0	0	0	0	0	100
AT1G51850.2	RLK	0.0003	0.1935	0.0072	0.1017	99.6953	0.0014	1e-04	0.0005
AT1G51850.1	RLK	0.0002	0.1503	0.0053	0.0572	99.7849	0.0015	1e-04	0.0005
AT5G50180.1	KIN	0	99.983	0	0.0003	0.0135	0.0014	0.0016	0.0002
AT5G45240.1	TNL	0.9292	0.0135	1e-04	0.0009	0.0155	0.0734	0.0044	98.963
AT3G45920.1	KIN	0	100	0	0	0	0	0	0
AT1G66880.1	KIN	0	99.9836	0.0066	0.0003	0.008	0.0014	1e-04	1e-04
AT1G66880.2	KIN	0	99.9991	0.0004	1e-04	0.0004	1e-04	0	0
AT1G66880.3	KIN	0	99.9989	0.0009	0	0	0	1e-04	0
AT3G22420.4	KIN	1e-04	99.9194	0.0002	0.0119	0.0042	0.0017	0.0577	0.0048
AT3G22420.2	KIN	0.0002	99.8202	0.0002	0.0508	0.0086	0.0026	0.0961	0.0213
AT3G22420.3	KIN	0.0006	99.6929	1e-04	0.0954	0.0096	0.0048	0.1466	0.0501
AT3G22420.6	KIN	1e-04	99.9372	0.0002	0.0084	0.0053	0.001	0.0455	0.0024
AT1G51790.1	RLK	1e-04	0.0208	1e-04	0.0526	99.924	0.0021	0	0.0002
AT1G51790.2	RLK	0.0002	0.0433	1e-04	0.3243	99.6291	0.0025	0	0.0005
AT2G41860.2	KIN	0.0063	99.9827	0.0006	0.0005	0.0007	0.0063	0.0029	0
AT2G41860.1	KIN	0.0059	99.9852	0.0004	0.0004	0.0006	0.0049	0.0026	0
AT1G48220.1	KIN	0	99.9984	0.0005	0	0.001	0	1e-04	0
AT1G18150.1	KIN	0	99.9849	1e-04	0.0005	0.0117	0.0019	0.001	0
AT5G43320.3	KIN	0.0135	99.2887	0.0036	0.0216	0.2526	0.3607	0.0553	0.0039
AT5G26751.1	KIN	0	99.9969	0.0002	0	0	0.0014	0.0014	0
AT5G37790.1	KIN	0	99.5705	0.0018	0.0165	0.4097	0.0008	1e-04	0.0005
AT5G58003.3	KIN	0.0635	99.5994	0.0006	0.0011	1e-04	0.1012	0.2336	0.0004
AT1G09440.2	KIN	0	99.9614	0.0004	0.0002	0.038	0	0	0
AT5G58940.2	KIN	0	99.983	0	0.012	0.0049	0	1e-04	0
AT5G01890.1	RLK	0	0	0	0	99.9998	0.0002	0	0
AT1G73460.1	KIN	1e-04	99.7769	0	0.1871	0.0003	0.0008	0.0328	0.0019
AT3G13065.1	RLK	0	0.0971	0	0.0012	99.9005	0.0013	0	0
AT1G71440.1	RLP	0.0454	0.0002	0	1e-04	0.0334	99.9167	0.0043	0
AT2G24880.1	KIN	0	91.2975	0	0.0058	0.0002	8.5993	0.0972	1e-04
AT5G41730.1	KIN	0.0158	99.7752	0.0042	0	0.0059	0.174	0.0241	0.0007
AT5G10290.2	RLK	0	0.0009	0	0.0002	99.9989	0	0	0
AT1G13350.2	KIN	0.003	99.683	0	0.0023	0.0007	0.0024	0.3058	0.0027
AT1G13350.3	KIN	0.0085	99.0023	0	0.0072	0.0019	0.005	0.9696	0.0055
AT1G13350.1	KIN	0.0003	99.8047	0	0.0003	0.0002	0.001	0.1933	0.0003
AT3G54030.1	KIN	0.0059	98.7747	0.0036	0.0007	0.3544	0.8585	0.0019	0.0003
AT1G29750.3	RLK	0.0029	0.0061	0.0003	0.0041	99.4135	0.5716	1e-04	0.0014
AT1G29750.2	RLK	0.0008	0.0139	0.0004	0.0057	99.9264	0.0513	0	0.0014
AT1G29750.1	RLK	0.0008	0.0115	0.0005	0.0044	99.9582	0.0232	0	0.0014
AT1G56720.4	KIN	0	99.9991	0	0	0.0009	0	0	0
AT5G61550.2	KIN	0.0073	98.8801	0.0064	0.0009	0.5989	0.3315	0.1746	0.0002
AT2G32680.1	RLP	1e-04	0	0	0	0.1466	99.8533	0	0
AT3G05050.1	KIN	0	99.996	0	0.0029	0.0009	1e-04	1e-04	0
AT4G19050.1	RLP	26.5448	0.5611	0.0031	0.0003	0.1844	71.22	0.0003	1.4861
AT2G28970.2	RLK	0	0.0543	0.0008	0.0041	99.9393	0.0013	0	0
AT2G28970.1	RLK	0.0007	0.0964	0.0015	0.0099	99.8631	0.0275	0.0006	0.0002
AT4G31110.1	KIN	0	99.9991	0	0.0002	0	0.0002	0.0004	1e-04
AT4G31110.2	KIN	0	99.9993	0	1e-04	0	0.0002	0.0003	0
AT1G62420.1	KIN	0.018	68.6728	0.0379	3.3149	0.1832	6.7429	20.8281	0.2023
AT3G29690.1	KIN	0	99.9274	0.0045	0.0655	0.0003	0.0015	0.0007	0
AT1G13825.2	KIN	0	99.5184	0	1e-04	1e-04	0.0336	0.4477	0
AT1G13825.1	KIN	0	98.8092	0	1e-04	0	0.0461	1.1445	0
AT1G06700.2	KIN	0	100	0	0	0	0	0	0
AT5G06940.1	RLK	1e-04	0.0005	1e-04	0.0002	99.9416	0.0571	0	0.0004
AT3G24240.1	RLK	1e-04	0	0	0	99.9933	0.0065	0	0
AT2G20080.3	KIN	0	99.9982	0	0.0018	0	0	0	0
AT5G39420.1	KIN	0.0004	99.8975	0.0349	0.002	0.0373	0.0064	0.0203	0.0011
AT2G30940.3	KIN	0.0003	99.4322	0.1629	0.0238	0.2556	0.0498	0.0745	0.0009
AT2G30940.2	KIN	0.0004	98.7964	0.414	0.0412	0.6023	0.0468	0.0972	0.0016
AT2G30940.1	KIN	0.0003	99.0064	0.3409	0.0374	0.5022	0.0388	0.0727	0.0013
AT1G11380.1	KIN	0.0005	99.3758	0.0003	1e-04	0.0017	0.6214	0.0002	0
AT2G34290.1	KIN	0	99.9906	0.0003	0	0.0063	0.0025	0.0003	0
AT1G73690.1	KIN	0	99.9855	0	0.0012	0.012	0.001	0.0004	0
AT4G16890.1	TNL	0.0485	1e-04	0	0	0.0061	0.0043	1e-04	99.9408
AT4G16890.2	TNL	0.0077	0	0	0	0.0003	0.0002	1e-04	99.9917
AT4G16890.4	CNL	59.6331	0.0669	0.0167	0.0096	3.2951	1.8859	0.0024	35.0902
AT4G16890.3	TNL	0.0463	0	0	0	0.0044	0.0023	1e-04	99.9469
AT1G48540.2	RLP	41.8321	5.6866	1.0742	0.0073	0.0954	51.2715	0.0326	0.0004
AT1G48540.1	CNL	55.6905	4.8007	0.8514	0.005	0.0971	38.5225	0.0323	0.0004
AT1G48540.3	CNL	58.2971	2.1277	1.8239	0.0057	0.2048	37.5276	0.0126	0.0005
AT2G01950.1	RLK	0	0	0	0	99.9819	0.0181	0	0
AT1G48260.1	KIN	0.0005	99.9547	0.0002	0.002	0.0265	0.0097	0.0013	0.005
AT3G13340.2	KIN	1e-04	98.9874	0	0.0786	0.4394	0.1132	0.3769	0.0042
AT1G49100.1	RLK	0.0006	0.0303	0.0006	0.003	99.9634	0.0016	0	0.0005
AT1G70740.1	KIN	0	99.9946	0	0.0048	0.0005	0	0	0
AT1G70740.2	KIN	0	99.9987	0	0.0011	1e-04	0	0	0
AT1G68400.1	RLK	0	0	0	0	99.9988	0.0012	0	0
AT3G23010.1	RLP	0	0	0	0	0.005	99.995	0	0
AT3G23010.2	RLP	0	0	0	0	0.0008	99.9992	0	0
AT1G35340.5	KIN	0.0004	96.4394	0.0047	0	1.5128	2.0262	0.0165	1e-04
AT3G53640.1	KIN	0	99.9917	0	0	0.0002	1e-04	0.008	0
AT4G38130.2	KIN	0	99.9956	0	0	1e-04	0.0016	0.0025	0.0002
AT4G38130.1	KIN	0	99.9869	0	0	1e-04	0.0068	0.0059	0.0003
AT5G65600.1	LECRK	0	0.1234	0	99.8763	0	0	1e-04	1e-04
AT3G12610.1	RLP	0	0	0	0	0.0284	99.9716	0	0
AT3G22800.1	RLP	0	0	0	0	1e-04	99.9999	0	0
AT3G17640.1	RLP	0	0	0	0	0	100	0	0
AT5G22545.1	KIN	0	99.4542	0	0	0	1e-04	0.5456	0
AT4G08450.2	TNL	0.0013	0	0	0	0	0	0	99.9987
AT4G08450.1	TNL	0.0007	0	0	0	0	0	0	99.9993
AT3G49200.1	CNL	68.6511	10.4914	7.6923	0.0045	0.225	12.6388	0.2956	0.0014
AT4G34220.1	RLK	1e-04	0.0014	0.0003	0.0005	99.9565	0.0411	0	0
AT4G05170.4	KIN	0	99.8583	0	0.039	0.0223	0.0607	0.0195	0
AT4G05170.7	KIN	0.0007	99.4933	0.0003	0.2221	0.1571	0.0994	0.0271	1e-04
AT4G35360.3	KIN	0.4282	78.5653	0	0.0554	0.0122	20.2833	0.6518	0.0039
AT1G16270.3	KIN	0	99.963	1e-04	0.0013	0.0311	0.0036	0.0008	0.0002
AT1G54510.3	KIN	0	99.9994	0	0	1e-04	0.0003	0.0002	0
AT4G19510.7	TNL	0.0002	0	0	0	0	0	0	99.9998
AT4G19510.1	TNL	1e-04	0	0	0	0	0	0	99.9999
AT4G19510.2	TNL	1e-04	0	0	0	0	0	0	99.9998
AT4G19510.6	TNL	1e-04	0	0	0	0	0	0	99.9999
AT2G43080.2	KIN	0.0112	77.8678	0.001	0.0047	2.6091	0.6471	18.8589	0.0002
AT1G60940.2	KIN	1e-04	99.9941	0	0	0	0.0056	0.0002	0
AT1G08660.3	KIN	0	99.9974	0	0.0004	0	0.0018	0.0004	0
AT1G08660.2	KIN	0	99.9693	0	0.0095	0	0.018	0.0031	0
AT2G15042.1	RLP	0.0216	0.8935	0.0051	0.0004	2.6509	96.4127	0.0103	0.0055
AT3G06640.3	KIN	0.0004	99.8668	0.0316	0.0011	0.0119	0.0045	0.0835	0.0002
AT3G06640.1	KIN	0.0008	99.7994	0.0315	0.0016	0.0121	0.0064	0.1479	0.0003
AT3G07870.1	KIN	0.0465	86.1012	0.0114	11.9673	1.6494	0.1892	0.0267	0.0082
AT1G17600.1	TNL	0.0021	0	0	0	0	0	0	99.9978
AT3G28450.1	RLK	1e-04	0.0037	1e-04	0.001	99.9934	0.0018	0	0
AT1G78470.1	RLP	0.0377	0.1102	0.0035	0.0074	0.0691	99.7598	0.012	0.0004
AT5G38435.1	KIN	0.0053	98.0494	0	0.066	0.0116	1.7576	0.098	0.012
AT3G45330.1	LECRK	0	0.0226	0	99.9771	0.0002	0	0	0
AT2G17310.1	KIN	0.0002	99.5787	0.0207	0.036	0.0852	0.2668	0.0119	0.0004
AT1G56180.2	KIN	0.0061	83.0879	0.1467	0.0015	16.3872	0.0372	0.3326	0.0007
AT1G56180.1	KIN	0.0584	94.0141	0.2992	0.0003	5.1506	0.1363	0.3406	0.0004
AT5G66210.4	KIN	0	99.9594	0.0007	0.0006	0.0347	0.0042	0.0003	0
AT5G66210.2	KIN	0	99.9787	0	0.002	0.0157	0.0034	0.0002	0
AT5G66210.5	KIN	0	99.9611	0	0.0038	0.0287	0.0062	0.0002	0
AT5G66210.3	KIN	0	99.9815	0	0.0058	0.0088	0.0035	0.0002	0
AT2G46070.2	KIN	0.0002	99.9897	0.0007	0.0016	0.0024	0.0013	0.0042	0
AT2G46070.3	KIN	0	99.9916	0.0022	0.0016	0.0003	0.0013	0.0029	0
AT1G18670.3	KIN	0.0014	99.4876	0.001	0.0581	0.3581	0.0252	0.0677	0.0009
AT1G18670.1	KIN	0.0016	99.3749	0.0012	0.0402	0.5105	0.0353	0.0359	0.0004
AT1G18670.2	KIN	0.0008	99.2768	0.0015	0.0435	0.5953	0.0359	0.046	0.0003
AT5G41990.1	KIN	0.0006	99.977	0	0	1e-04	0.0048	0.0176	0
AT4G28980.2	KIN	0.0002	99.4797	0.0007	0.4675	0.0032	0.0008	0.0473	0.0006
AT5G06860.1	RLP	0	0	0	0	0.0002	99.9998	0	0
AT2G40580.1	KIN	0.1367	94.0379	0.0003	1.3898	0.2116	1.6122	2.5954	0.0161
AT1G34210.2	RLK	0	1e-04	0	0.0002	99.9996	0	0	0
AT5G06870.1	RLP	0	0	0	0	0.001	99.999	0	0
AT4G11490.1	KIN	0	99.652	0.001	0.0068	0.3379	0.0011	0.001	1e-04
AT3G17750.1	KIN	0.1746	81.0954	0.0257	15.4701	0.0077	0.2827	2.7403	0.2036
AT4G39270.1	RLK	0	0.0006	0.001	0.0002	99.9957	0.0021	1e-04	0.0003
AT4G39270.10	RLK	0.0002	0.0008	0.0028	1e-04	96.5567	3.4378	0.0004	0.0012
AT4G39270.2	RLK	1e-04	0.0004	0.002	1e-04	99.7939	0.2027	1e-04	0.0007
AT3G45790.1	KIN	0	99.9481	0.0144	0	0.0375	0	1e-04	0
AT5G35550.2	RLP	0.0008	0.3142	0.0005	0.0002	0.1038	99.5804	1e-04	0
AT3G46400.1	RLK	0.0219	0.6391	0.0255	0.0486	99.0533	0.2034	0.0052	0.003
AT2G01280.2	KIN	0.0005	99.9737	0.003	0.0002	0.0013	0.0009	0.0204	1e-04
AT1G15890.1	CNL	100	0	0	0	0	0	0	0
AT3G19300.1	KIN	0	99.9285	0.0628	0.0008	0.0078	1e-04	1e-04	0
AT2G17380.1	KIN	0.0042	95.5258	0.0002	0	0	1.6896	2.7801	0
AT4G23250.2	KIN	1e-04	98.876	0	1.0766	0.0457	0.0003	0.0008	0.0005
AT4G23250.1	KIN	0	99.3589	0	0.6219	0.0181	0.0005	0.0004	1e-04
AT4G23250.3	KIN	0	99.3547	0	0.5848	0.0593	0.0008	0.0002	1e-04
AT2G30105.1	RLP	0.0509	0.0086	1e-04	1e-04	5.7897	94.1482	0.0023	1e-04
AT3G58220.3	KIN	0	99.9876	0	0.0025	0.0002	0.0069	0.0026	1e-04
AT3G51740.1	RLK	0	0.0004	0	0	99.9943	0.0053	0	0
AT5G21090.1	RLP	0	0	0	0	0.0002	99.9998	0	0
AT4G16990.8	TIR	0.0104	4.2685	0.004	0.0008	0.0084	0.1051	60.296	35.3069
AT4G16990.7	KIN	0.1682	51.989	0.0009	0.0408	0.0289	0.1307	34.3496	13.2918
AT4G16990.10	KIN	0.1438	46.2912	0.0011	0.0534	0.0243	0.0837	35.9197	17.4828
AT4G16990.11	TIR	0.0034	3.8753	0.0002	0.0004	0.001	0.0285	90.0521	6.0392
AT4G16990.2	KIN	0.1473	45.3981	0.0011	0.0546	0.0247	0.0856	35.9387	18.3499
AT1G43020.3	KIN	0.0007	98.7548	0.0082	0.0021	0.0342	1.1572	0.0424	0.0005
AT1G43020.2	KIN	0.0073	90.2324	0.0199	0.0069	0.0584	8.7767	0.893	0.0053
AT1G43020.4	KIN	0.0059	77.704	0.0104	0.0043	0.0168	21.7633	0.4926	0.0027
AT1G67000.1	KIN	0	99.8182	0.0254	0.018	0.1321	0.0032	0.0015	0.0016
AT2G48010.1	KIN	0	99.9369	0.0008	0.0509	0.0106	0.0008	1e-04	0
AT2G17060.1	TNL	0.0407	0.0002	1e-04	0	0.0006	0.0072	0.0005	99.9507
AT2G17060.2	TNL	0.0206	0.0002	0.0002	0	0.0004	0.0033	0.0007	99.9747
AT1G51820.2	RLK	0	0.7514	0	0.0009	99.2471	0.0006	0	0
AT1G51820.1	RLK	1e-04	0.009	1e-04	0.003	99.9876	0.0003	0	1e-04
AT3G44630.4	TNL	0.0015	0	0	0	0	0	0	99.9985
AT3G44630.3	TNL	0.0006	0	0	0	0	0	0	99.9994
AT3G27580.1	KIN	0	99.9999	0	0	0	0	1e-04	0
AT5G51630.3	TNL	0.0005	0	0	0	0	0.0003	0	99.9992
AT5G51630.5	TNL	0.0003	0	0	0	0	0	0	99.9996
AT5G51630.1	TNL	0.0004	0	0	0	0	0.0002	0	99.9994
AT5G51630.2	TNL	0.0021	0	0	0	0	0.0005	0	99.9973
AT2G32670.1	KIN	0.002	99.4407	0.0008	0.0017	0.0005	0.5498	0.0044	0.0002
AT3G59700.1	LECRK	1e-04	0.0329	0	99.9668	0.0003	0	0	0
AT2G39660.1	KIN	0	99.9776	0	0.0046	0.0179	0	0	0
AT5G17190.1	KIN	0.0009	79.5362	0	0	0.005	0.3518	20.1061	1e-04
AT2G35890.1	KIN	0.2067	99.0372	0.0124	0.0046	0.0123	0.3923	0.3343	0.0002
AT1G27190.1	RLK	0.0004	0.004	1e-04	0.0003	99.9903	0.005	0	0
AT5G38850.1	TNL	0	0	0	0	0	0	0	100
AT4G23220.1	KIN	0	99.6908	1e-04	0.3001	0.007	0.0002	0.0005	0.0013
AT1G63870.1	TNL	0.0024	0	0	0	1e-04	0.0009	1e-04	99.9965
AT3G49320.2	TIR	0	0.0478	0	1e-04	0	0.0007	99.9513	1e-04
AT1G80820.1	KIN	0	99.9991	1e-04	0	1e-04	0.0004	0.0002	0
AT4G24740.8	KIN	0	99.9994	0	0	0	0.0005	1e-04	0
AT4G24740.3	KIN	0	99.9984	0	0	0.0002	0	0.0013	0
AT4G24740.4	KIN	0	99.9995	0	0	0.0002	0	0.0003	0
AT4G24740.1	KIN	0	99.9991	0	1e-04	0.0002	1e-04	0.0005	0
AT1G35540.1	TIR	2.5528	26.1308	0.1074	0.0083	14.617	19.4131	36.8784	0.2921
AT5G35960.2	KIN	0	99.9913	1e-04	0.0011	0.0074	0	0	0
AT5G35960.1	KIN	0	99.9927	1e-04	0.0006	0.0066	0	0	0
AT2G28590.1	KIN	0	99.998	0.0009	0.0003	0	1e-04	0.0007	0
AT2G28590.2	KIN	0	99.8027	1e-04	0.1956	0.0008	0.0002	0.0006	0
AT5G01060.2	KIN	0	99.9954	0	0	0.004	0.0006	0	0
AT5G01060.1	KIN	0	99.9855	1e-04	0	0.0113	0.003	1e-04	0
AT2G42290.1	RLK	0	0.0042	1e-04	0.0004	99.9844	0.0108	0	0
AT2G14765.1	KIN	0	98.3669	0	0.0021	0	0.6096	1.0215	0
AT5G65500.2	KIN	0.4077	99.4958	0.0051	1e-04	0.0168	0.0352	0.0391	0.0003
AT5G65500.1	KIN	0.2449	99.6835	0.0045	1e-04	0.015	0.0288	0.0228	0.0004
AT4G36070.2	KIN	1e-04	99.9989	0	0.0002	1e-04	0.0004	0.0003	0
AT4G36070.1	KIN	0	99.9995	0	0	0	0.0002	0.0002	0
AT3G48750.1	KIN	0	99.9998	0	0	1e-04	0	0	0
AT3G09800.3	KIN	0	99.384	0	0	0.0574	0.5584	1e-04	0
AT4G19925.1	TIR	0.0002	0.5858	0	0	0.0011	7.2188	92.1941	0
AT5G38344.1	TIR	0	0	0	0	0	0	99.9999	0
AT5G35790.1	TIR	0.2086	3.067	0.87	0.014	0.0657	30.2281	59.8731	5.6737
AT5G22760.2	KIN	0.1177	88.1384	8.1932	0.4391	0.5494	2.4032	0.0181	0.1408
AT5G01820.1	KIN	0.0003	99.7258	0	0.261	0.0035	0.0071	0.0023	0
AT5G60090.1	KIN	0.0005	98.5253	1e-04	1.3763	0.0812	0.0088	0.0044	0.0034
AT1G70530.2	KIN	0	99.9811	0.0003	0.0129	0.0037	0.001	0.0011	0
AT1G70530.1	KIN	1e-04	99.7573	0.0018	0.2276	0.0099	0.0016	0.0018	0
AT5G43950.1	KIN	0.0978	62.738	0.0015	5.3576	3.2749	27.4964	1.0187	0.0152
AT5G02290.1	KIN	0	99.9898	0	1e-04	0.0099	0	0	0
AT1G61420.4	LECRK	0.001	4.3545	0.0004	95.52	0.1225	0.0004	0.0005	0.0007
AT1G61420.1	LECRK	0.0011	4.5388	0.0005	95.2824	0.1753	0.0005	0.0005	0.0009
AT3G06030.1	KIN	0.1163	50.9457	0.0012	0.0868	39.5041	9.2564	0.04	0.0494
AT5G46270.4	TNL	0.0004	0	0	0	0.0002	1e-04	0	99.9992
AT5G46270.5	TNL	0.0005	0	0	0	0.0003	1e-04	1e-04	99.999
AT4G34420.1	KIN	0.0009	99.6211	0.0204	0.0255	0.0304	0.2847	0.0169	1e-04
AT2G42880.2	KIN	0.0066	99.6845	0.0052	0.0031	0.0243	0.2477	0.0286	1e-04
AT2G42880.1	KIN	0.0096	99.9311	0.0002	0.0028	0.0059	0.0398	0.0106	1e-04
AT1G50460.2	KIN	0.1501	78.9922	0.0479	14.3869	1.5503	1.6344	3.05	0.1882
AT4G30510.1	RLP	0.0229	21.4232	0.0245	2.6234	0.962	73.628	1.0506	0.2654
AT1G49180.2	KIN	0.1366	99.0619	0.0004	0.0052	0.0446	0.7508	1e-04	0.0004
AT1G49180.1	KIN	0.0234	99.6483	0.0005	0.0644	0.1242	0.1387	1e-04	0.0005
AT3G18180.1	KIN	0.2305	80.9914	15.1715	1.9668	0.3943	0.2865	0.9513	0.0078
AT3G04910.2	KIN	0.0029	99.6781	0.0002	0.0016	0.0167	0.0309	0.0485	0.2211
AT3G04910.1	KIN	0.0022	99.7296	1e-04	0.0022	0.0307	0.0441	0.0164	0.1746
AT5G18190.1	KIN	0.0003	99.8954	0.0007	0.0039	0.002	0.027	0.0706	1e-04
AT1G56120.2	RLK	0	0	0	0	99.9999	0	0	0
AT1G56120.1	RLK	0	0	0	0	99.9999	1e-04	0	0
AT5G46520.2	TNL	0.0008	0	0	0	0.0003	0.0003	0	99.9985
AT3G24560.1	RLP	0.0252	0.2377	0.0301	0.0014	0.699	98.941	0.0602	0.0054
AT5G45430.2	KIN	0.0005	99.9424	0.0212	0.0002	0.0196	0.015	0.0011	0
AT5G45430.1	KIN	0.0005	99.9436	0.0267	0.0002	0.014	0.0139	0.0011	0
AT5G24970.2	KIN	0.5387	77.346	0.0027	0.5491	20.1978	1.3374	0.0233	0.0051
AT4G02410.1	LECRK	0	0.004	0	99.996	0	0	0	0
AT5G01950.5	RLK	0	0.0002	0	0	99.7509	0.2489	0	0
AT5G01950.8	RLK	0	1e-04	0	0	99.9996	0.0002	0	0
AT5G01950.6	RLK	0	0.0002	0	0	99.9953	0.0045	0	0
AT5G01950.7	RLK	0	1e-04	0	0	99.9997	0.0002	0	0
AT5G15080.1	KIN	0	99.9953	0	0.0008	0.002	0.0018	1e-04	0
AT3G46930.5	KIN	0	99.9999	0	0	0	0	0	0
AT3G46930.2	KIN	0	99.9862	0.0002	0	0.0126	0.0008	1e-04	0
AT3G46930.1	KIN	0	99.9986	0	0	0.0011	1e-04	1e-04	0
AT3G46930.4	KIN	0	99.9994	0	0	0.0006	0	0	0
AT5G10270.1	KIN	0.0015	99.7455	0	0.0013	0.1154	0.1058	0.0297	0.0007
AT3G21220.1	KIN	0	99.9983	0	1e-04	0.0015	0	1e-04	0
AT3G46340.1	RLK	0.001	0.0037	0.0007	0.0024	99.9918	0.0004	0	1e-04
AT4G14370.3	TNL	1e-04	0	0	0	0	0	0	99.9999
AT1G18890.1	KIN	0	99.9993	1e-04	0	0.0002	0.0002	0.0002	0
AT1G62400.1	KIN	0	99.9912	0	0	0.0081	0.0006	0	1e-04
AT1G18350.1	KIN	0	99.995	0.0002	0.0016	0.0021	0.0004	0.0006	0
AT5G18933.1	TIR	0	22.0157	0	0	0	0	77.9843	0
AT4G31230.1	KIN	0	99.9965	0	1e-04	0.0002	1e-04	0.003	0
AT2G17090.1	KIN	0.0008	99.9691	0.0129	0.003	0.0031	0.0057	0.0053	1e-04
AT3G15890.1	KIN	0	99.7593	0.0013	0.2256	0.0136	0	1e-04	0
AT1G52290.2	KIN	1e-04	99.9215	0.0039	0.0565	0.0177	0.0003	0	0
AT1G52290.1	KIN	0	99.9521	1e-04	0.0438	0.004	0	0	0
AT3G06960.2	LECRK	0.0377	2.2335	0.0159	65.365	0.6743	30.7494	0.8021	0.1221
AT5G58520.1	KIN	0.0417	93.8675	0.307	5.4341	0.0926	0.1587	0.0728	0.0255
AT5G05590.3	KIN	0.0029	99.0113	0.0126	0.04	0.0777	0.7615	0.0939	1e-04
AT5G22320.1	RLP	0.3848	0	0	0	0.0238	99.5859	0.0054	1e-04
AT5G22320.2	RLP	0.4091	0	0	0	0.051	99.5328	0.0069	1e-04
AT5G48940.1	RLK	0	0	0	0	99.9993	0.0007	0	0
AT1G45616.1	RLP	0	0	0	0	0.0081	99.9918	0	0
AT1G12280.2	CNL	99.9999	0	0	0	0	0	0	0
AT1G12280.1	CNL	99.9999	0	0	0	0	0	0	0
AT1G34200.1	KIN	0.0072	58.7085	0.6562	0.0385	24.9325	15.5588	0.0955	0.0029
AT4G29880.1	RLP	0.044	0.003	0.0003	0	0.0762	99.8762	0	0.0003
AT4G18180.1	KIN	0.0017	51.4032	0.0015	0.0776	7.0227	41.4506	0.0402	0.0025
AT5G49470.3	KIN	0.0015	99.0125	0.0002	0.1195	1e-04	0.022	0.8438	0.0004
AT5G49470.4	KIN	0.0004	99.6506	1e-04	0.0452	0	0.0067	0.2969	1e-04
AT5G49470.2	KIN	0.0016	99.6375	0.0003	0.1875	0	0.0317	0.1413	1e-04
AT5G49470.6	KIN	0.0004	98.0944	0.0003	0.9656	0	0.0128	0.9262	0.0002
AT4G25150.1	KIN	0.0216	57.4174	0.005	32.4439	4.472	5.4843	0.113	0.0428
AT2G37710.1	LECRK	0	0.0009	0	99.9991	0	0	0	0
AT2G41910.1	KIN	0	99.8531	0.0005	0	0.1409	0.0047	0.0002	0.0005
AT5G35450.1	CNL	99.9982	0	0	0	0	0.0003	0	0.0014
AT5G63410.1	RLK	0.0189	1.3099	0.0038	0.485	97.9014	0.2689	0.0053	0.0067
AT3G05300.1	KIN	0	98.6563	0.0048	0	1e-04	0.0492	1.2895	0
AT1G60800.1	RLK	0	0.0043	0	0.0079	99.9868	0.0008	0	1e-04
AT3G59730.1	LECRK	0	0.013	0	99.987	0	0	0	0
AT3G59730.2	LECRK	0	0.0748	0	99.925	0.0002	0	0	0
AT5G04933.1	KIN	0	99.945	0	0	0	1e-04	0.055	0
AT1G61860.1	KIN	0	99.9996	0	1e-04	0.0003	0	0	0
AT1G26640.1	KIN	0.0002	99.7757	0.1291	0.0047	0.0819	0.004	0.0042	0.0002
AT1G71410.2	RLK	0.0018	1.3059	1e-04	0.0033	85.2487	13.4386	0.0015	0
AT3G46410.1	KIN	0	96.2904	0	0	3.7096	0	0	0
AT1G34046.1	KIN	0	99.8176	0	0	0	0.176	0.0064	0
AT1G69220.1	KIN	0.0002	99.9949	0	0	0.0003	0.0038	0.0008	0
AT1G69220.2	KIN	0	99.9979	0	0	0.0003	0.0013	0.0004	0
AT4G20140.1	RLK	0.0002	0	0	0	99.9525	0.0472	0	0
AT1G19390.1	KIN	1e-04	99.7884	0.0013	0.1974	0.0037	0.0035	0.0007	0.0049
AT2G07800.1	TIR	0	21.3124	0	0	0	0.0015	78.6861	0
AT1G71400.1	RLP	0	0	0	0	0.0046	99.9953	0	1e-04
AT5G35753.1	LECRK	0	25.9824	0	74.0098	0.0072	0.0003	0.0002	0
AT1G61330.1	RLP	0.0607	32.8713	0.0071	0.0347	1.1433	65.6272	0.205	0.0509
AT2G29220.1	LECRK	0	0.2975	1e-04	99.6874	0.0142	0.0005	0.0003	1e-04
AT5G52980.2	KIN	0	99.3995	0.0002	0.3618	0.0055	0.0462	0.1868	0
AT4G00720.1	KIN	0	99.9991	0	0	1e-04	0.0002	0.0005	0
AT1G58390.2	CNL	99.9996	0	0	0	0	1e-04	0	0.0002
AT2G32800.1	KIN	1e-04	99.5346	0	0.417	0.0459	0.0002	0.001	0.0012
AT3G44200.1	KIN	0	99.9997	1e-04	0	0	0.0002	1e-04	0
AT5G49150.4	RLK	0.0395	9.5779	0.1687	32.0513	47.8281	10.1656	0.1352	0.0337
AT5G49150.3	RLK	0.0486	9.4788	0.1663	29.8185	46.3748	13.8932	0.1802	0.0396
AT5G49150.2	RLK	0.0569	9.505	0.1755	20.873	52.8606	16.3059	0.179	0.0442
AT5G63610.1	KIN	0	99.9961	0.0016	0.0006	0.0003	0.0005	0.0008	0
AT4G04540.2	KIN	0	99.9419	0	0.0581	0	0	0	0
AT4G04540.4	KIN	0	99.8524	0	0.1475	1e-04	0	0	0
AT4G04540.1	KIN	0	99.9371	0	0.0628	1e-04	0	0	0
AT3G25510.1	TNL	1.0394	0.0007	1e-04	1e-04	0.0071	0.0136	0	98.9391
AT3G05370.1	RLP	0	0	0	0	0.0043	99.9957	0	0
AT1G70250.1	KIN	0.0004	99.8296	0.0617	0.0024	0.0899	0.0146	0.001	0.0004
AT2G42730.1	RLP	0.0927	0.0207	0.0056	0.0288	0.3933	99.33	0.0926	0.0363
AT5G62970.1	RLP	0.1973	0.0898	0.044	0.0014	3.8526	95.5801	0.2024	0.0324
AT3G21945.1	RLP	1e-04	12.2574	0.0286	0.0085	0.0238	86.2846	1.396	0.001
AT1G12540.1	KIN	0	99.994	0.0055	0	0	0.0004	1e-04	0
AT5G24360.2	KIN	1.1231	96.2863	0.032	1.3937	0.1913	0.6841	0.2258	0.0637
AT5G24360.3	KIN	1.5714	95.6636	0.0443	1.1536	0.1821	0.9794	0.3362	0.0695
AT5G24360.1	KIN	0.3938	96.2719	0.104	1.8444	0.4363	0.4574	0.4247	0.0674
AT1G54310.1	KIN	0.0004	99.33	0.0068	1e-04	0.0046	0.1665	0.4914	0.0003
AT4G21100.1	CNL	63.4777	3.1276	2.8329	4.6609	6.4016	5.9574	0.1627	13.3792
AT1G08720.1	KIN	0	99.9669	0	0.0144	0.0181	0.0004	0.0002	0
AT4G13920.1	RLP	0	0	0	0	0.0002	99.9998	0	0
AT2G34317.1	KIN	0	99.9871	1e-04	0	0	0.0002	0.0126	0
AT3G24790.2	KIN	0	99.9996	0	0.0002	1e-04	0	0	0
AT1G14370.1	KIN	0	99.9926	1e-04	0.0042	0.0004	0.0017	0.0009	0
AT4G23320.3	KIN	0	99.9978	0	0.0017	0.0004	0	0	0
AT1G14390.1	RLK	0.0093	1e-04	0.0072	0.0002	99.9747	0.0081	0	0.0004
AT1G60460.3	RLP	0.3645	25.5449	1.914	0.1163	0.25	71.4423	0.3328	0.0352
AT1G60460.2	RLP	0.4313	39.3331	1.1947	0.2325	0.3205	57.3663	1.0363	0.0851
AT3G13690.3	KIN	0	99.9906	0.0057	0.0006	0.0023	0.0003	0.0005	0
AT4G26610.1	KIN	0	99.9998	0	0	0	0	1e-04	0
AT1G30270.1	KIN	0.0004	99.9524	0	0.0232	0.0005	0.0228	0.0006	1e-04
AT1G30270.2	KIN	0.0013	99.8909	1e-04	0.0284	0.0013	0.0764	0.0011	0.0005
AT3G24610.1	KIN	0.007	47.2833	0.0008	0.1581	0.0061	16.6331	32.396	3.5156
AT2G20142.1	TIR	0	0.0002	0	0	0	0	99.9998	0
AT1G59724.1	TIR	0	0.4312	0	0	0	0.0044	99.5643	0
AT4G26890.1	KIN	0.0011	92.9589	1e-04	0.0023	0.0048	0.3456	6.6867	0.0005
AT3G50230.2	RLK	0.0002	0.6849	0.0013	0.0019	99.2299	0.0815	0.0002	0.0002
AT3G59420.1	KIN	0.0016	99.8631	0.0083	0.0082	0.0858	0.0287	0.0023	0.002
AT5G49780.2	RLK	0	1e-04	0	0	99.999	0.0009	0	0
AT5G49780.3	RLK	0	1e-04	0	0	99.9987	0.0012	0	0
AT2G17220.1	KIN	0	99.9936	0	0.002	0.0042	0.0002	0	0
AT2G17220.2	KIN	0	99.9923	0	0.002	0.0056	1e-04	0	0
AT5G10530.1	LECRK	0.0002	0.4326	1e-04	99.5658	0.0009	1e-04	0.0003	1e-04
AT3G17920.1	RLP	0.1009	0.2305	0.0642	0.0037	0.0163	99.5069	0.0588	0.0186
AT1G06390.1	KIN	0	99.985	0.0002	0	1e-04	0.0011	0.0135	0
AT2G01430.2	RLP	0.0277	27.6235	1.6051	0.1379	0.0023	67.0334	3.5241	0.046
AT3G21340.1	RLK	0.001	0.0068	0	0.0023	99.9877	0.0011	0	0.0011
AT3G21340.2	RLK	0.0187	0.0247	0.0003	0.0168	99.195	0.7154	0.0019	0.0271
AT4G20670.1	KIN	0	94.906	1e-04	0.0028	0.0777	4.9994	0.0141	1e-04
AT3G63280.4	KIN	1e-04	99.9663	0.0205	0	1e-04	0.0007	0.0123	0
AT4G18700.1	KIN	0	99.9998	0	0	0	1e-04	0	0
AT4G18760.1	RLP	0	0	1e-04	0	0.4469	99.5528	0.0002	0
AT5G20480.2	RLK	0	0	0	0	99.9991	0.0008	0	0
AT1G57630.1	TIR	0	0	0	0	0	0	100	0
AT1G01520.5	KIN	0.002	60.3912	0.0014	0.5815	0.0998	0.3254	38.5966	0.0019
AT4G19110.3	KIN	0	99.9985	0.0002	0	1e-04	1e-04	0.0012	0
AT4G19110.2	KIN	0	99.9959	0.0002	0	1e-04	0.0003	0.0034	0
AT4G19110.1	KIN	0	99.9977	0.0002	0	1e-04	0.0002	0.0018	0
AT4G23515.2	TIR	0	0.0002	0	0	0	0.0003	99.9994	1e-04
AT4G23515.1	TIR	0	0	0	0	0	1e-04	99.9999	0
AT3G48260.1	KIN	0.0002	99.9528	1e-04	0.0021	0.0348	0.0073	0.0022	0.0005
AT5G49760.1	RLK	0	0	0	0	99.9995	0.0004	0	0
AT5G25110.1	KIN	0	99.9995	0	1e-04	1e-04	0	0.0002	0
AT2G24230.1	RLK	0	0.0014	0	0.0011	99.9965	0.001	0	0
AT5G25440.2	KIN	0	99.9561	0.0003	0.0008	0.0425	0.0003	0	0
AT5G25440.1	KIN	0	99.9828	0.0003	0.0011	0.0155	0.0003	0	0
AT1G63000.1	KIN	0.0002	92.3623	0.0018	0.1209	0.0237	0.0994	7.129	0.2627
AT1G16440.1	KIN	0	99.9994	0	0	0.0004	1e-04	1e-04	0
AT5G66900.2	CNL	82.7189	0.0055	0.0026	0.0192	0.1583	1.8802	0.0329	15.1825
AT5G66900.3	TNL	10.9666	3.8577	0.033	8.4898	7.9837	23.3754	8.8318	36.4622
AT1G65165.1	KIN	0.0042	58.4446	0.0004	0.0004	0.0008	0.0948	41.4547	0
AT3G06000.1	RLP	0.0089	0.3312	0	0	0.0169	98.1644	1.4782	0.0004
AT5G58540.2	KIN	0.0008	92.1796	0.0106	0.0225	7.3597	0.3421	0.0525	0.0322
AT5G58540.1	KIN	0.0007	93.0626	0.0119	0.0181	6.5024	0.318	0.0542	0.032
AT5G43740.2	CNL	99.9994	0	0	0	1e-04	0.0003	0	0.0002
AT2G01790.1	TIR	0.244	2.7194	0.0022	0.2402	1.7	4.0383	91.0204	0.0354
AT4G08850.2	RLK	0	0	0	0	99.9904	0.0094	0	1e-04
AT4G08850.1	RLK	0	0	0	0	99.9997	0.0003	0	0
AT1G09760.1	RLP	0.0031	0.4519	1e-04	0	0.0142	99.5305	0.0002	0
AT5G18610.3	KIN	0	99.9989	0	0	0.0011	0	0	0
AT1G61370.1	LECRK	0.0098	3.888	0.0038	95.9888	0.1037	0.0007	0.0033	0.0019
AT3G46730.1	CNL	99.9999	0	0	0	0	1e-04	0	0
AT4G19920.1	TIR	0	0.0003	0	0	0	0	99.9996	0
AT3G01090.2	KIN	0	99.9853	0	0.0002	0.0054	0.0088	1e-04	1e-04
AT5G14310.1	KIN	0	99.9703	0.0015	0.0152	0.001	0.0071	0.0049	0
AT1G55175.1	KIN	0.0009	81.7322	0.0713	0.0087	0.107	18.0046	0.0724	0.0029
AT1G49580.1	KIN	1e-04	99.9889	0.0008	0	0.0068	0.0022	0.0011	0
AT4G00710.2	KIN	0.0094	99.7781	0.0013	0.0119	0.032	0.1635	0.0034	0.0004
AT1G34290.1	RLP	0.0012	0.1224	0	1e-04	0.5353	99.332	0.0088	0.0003
AT2G43450.1	KIN	0	63.4204	0	9.576	0.0065	7.2467	19.7501	0.0002
AT5G19360.1	KIN	0	99.9975	0.0002	1e-04	0.0017	1e-04	0.0003	0
AT2G41340.2	TIR	0	0.5819	0	1e-04	0.0019	0.0027	99.4104	0.003
AT2G41340.3	TIR	0	7.7026	1e-04	0	0.0149	0.0023	92.2748	0.0052
AT2G41340.1	TIR	1e-04	2.6277	0.0005	0	0.0077	0.0014	97.3612	0.0013
AT4G18950.1	KIN	0	99.9999	0	0	0	0	1e-04	0
AT4G18950.2	KIN	0	99.9999	0	0	0	0	1e-04	0
AT2G32880.2	RLP	0.1339	3.0465	0.0002	0.184	0.03	90.0812	6.5235	0.0008
AT3G44850.1	KIN	0	99.9952	1e-04	0.0003	1e-04	1e-04	0.0042	0
AT2G34930.1	RLP	1e-04	0	0	0	0.0351	99.9648	0	0
AT5G18500.6	KIN	0	99.9937	0.0015	1e-04	0.0044	0	0.0003	0
AT5G44900.1	TIR	0	0	0	0	0	0	100	0
AT2G29250.1	LECRK	1e-04	2.428	0	96.5894	0.9794	0.0025	0.0003	0.0003
AT3G53590.1	RLK	0	0.0003	0	0	99.9985	0.0012	0	0
AT2G32140.1	TIR	0	0	0	0	0	0	100	0
AT3G01300.1	KIN	0	99.9944	0	0.0051	0.0004	0	0	0
AT1G76480.1	RLP	0.3627	1.6011	1e-04	0.0153	0.0408	97.3804	0.5974	0.0023
AT2G40730.1	KIN	0.0327	97.8777	0.0021	0.2745	0.1737	1.2059	0.4315	0.0018
AT1G36005.1	KIN	0.0002	94.1205	0.0068	0.0004	0.0384	0.9799	4.8533	0.0005
AT1G49840.1	KIN	0.0043	96.4648	0.0285	0.0052	0.1903	3.2876	0.0187	0.0006
AT5G62710.1	RLK	0.0076	0.0158	0	0.0053	99.9699	0.0009	0	0.0003
AT5G62710.2	RLK	0.0149	0.0629	1e-04	0.0045	99.9157	0.0009	0	0.0011
AT3G15354.1	KIN	0.0006	99.607	0.0004	0.268	0.0002	0.07	0.0537	0
AT3G15354.3	KIN	0.0008	99.4381	0.0004	0.4405	0.0002	0.0563	0.0636	0
AT3G06230.1	KIN	1e-04	99.8815	0.012	1e-04	0.003	0.0079	0.0953	1e-04
AT5G56790.1	KIN	0	99.9831	0.0143	0.0019	0.0006	0	1e-04	0
AT3G20540.1	KIN	15.9622	76.5901	1.2076	0.1486	0.7046	1.9417	3.394	0.0511
AT3G20540.2	KIN	27.1109	63.8528	2.2362	0.0688	0.786	2.1853	3.7133	0.0467
AT1G72930.1	TIR	0	0	0	0	0	0	100	0
AT1G70170.1	RLP	0.0022	3.4257	0.001	0.3075	0.0475	95.8742	0.3179	0.024
AT4G23650.1	KIN	0.0003	99.5753	0.0012	0.0002	0.4196	0.0021	0.0012	0
AT1G58410.2	CNL	99.9883	0.0004	0	0.0005	0.0004	0.0065	0.0005	0.0034
AT1G58410.3	CNL	99.9916	0.0005	0	0.0005	0.0002	0.0037	0.0007	0.0027
AT5G44750.2	KIN	0.3555	92.6762	0.0118	0.0018	0.4839	6.1812	0.1026	0.187
AT5G44750.1	KIN	0.3468	91.96	0.0072	0.0018	0.4532	7.0497	0.0756	0.1057
AT3G44610.1	KIN	0	99.9003	0	0	0.059	0.0401	0.0006	0
AT5G04510.3	KIN	0	100	0	0	0	0	0	0
AT5G04510.2	KIN	0	99.9976	0	0.002	0	0.0004	0	0
AT5G04510.1	KIN	0	99.942	0	0.0569	0	0.0009	1e-04	0
AT2G38920.3	TIR	0.5322	46.0055	0.0013	0.0354	0.0018	5.7442	47.676	0.0037
AT2G38920.4	TIR	0.1187	37.6164	0.0013	0.0846	0.0004	1.7703	60.4035	0.0046
AT4G31400.1	KIN	0.0037	92.2054	0.0083	0.3867	0.0024	0.4957	6.8973	0.0005
AT2G15320.1	RLP	0	1e-04	0	0	0.0934	99.9065	0	0
AT4G23210.5	KIN	0	99.8345	0	0.1356	0.0293	0.0004	1e-04	1e-04
AT4G23210.3	KIN	0	99.117	0.0002	0.8504	0.0322	1e-04	1e-04	0
AT4G23210.1	KIN	0	98.34	1e-04	1.6469	0.0128	1e-04	1e-04	0
AT5G31412.1	KIN	0	99.9986	0.0003	0.0004	0.0003	1e-04	0.0004	0
AT5G51560.1	RLK	0	0.0003	0	0.0004	99.9991	0.0002	0	0
AT1G76360.1	KIN	0	99.9892	0	0.004	0.0041	0.0021	0.0004	0
AT3G17840.1	RLK	0	0.0002	0	0	99.9995	0.0003	0	0
AT1G70110.1	LECRK	0	0.0462	0.0004	99.9517	0.0015	1e-04	0	0
AT4G04650.1	KIN	0.0165	91.8584	1e-04	0.0387	0.0179	7.8706	0.1925	0.0053
AT2G42720.1	RLP	0.0168	0.0051	0.0124	0.0074	0.0026	99.0438	0.448	0.4638
AT5G05930.2	KIN	0	99.8654	1e-04	1e-04	0.0002	0.1292	0.005	0
AT5G07150.2	RLK	0.0009	1.81	0.0005	0	98.0148	0.1733	0.0002	0.0003
AT5G07150.1	RLK	0.0004	1.5254	0.0002	0	98.4114	0.0621	0.0002	0.0002
AT4G27190.1	CNL	99.9992	0	0	0	0	0.0008	0	0
AT3G18320.1	KIN	0.1117	42.8917	11.8396	4.7954	0.2062	5.4469	34.7065	0.0021
AT5G40190.1	KIN	0.0006	79.3006	0.0026	0.3649	0.0006	17.132	3.1986	0.0002
AT4G04695.1	KIN	0.0006	99.9942	1e-04	0.003	0.0005	0.0004	0.0011	0
AT3G11330.1	RLP	0.7609	0.2077	0.0222	0.0008	4.1028	94.8874	0.0126	0.0055
AT4G31170.8	KIN	0	99.9999	0	0	0	0	1e-04	0
AT4G31170.4	KIN	0	99.9984	0	0	1e-04	0.0009	0.0006	0
AT2G11205.1	RLP	0	3.6089	0	0	0	96.381	0.0101	0
AT3G12000.1	LECRK	0.0018	9.5218	0.0002	90.397	0.0003	0.0749	0.0031	0.0009
AT5G63370.1	KIN	0	99.9983	0	0	0.0013	0.0002	1e-04	0
AT5G63370.10	KIN	0	99.9999	0	0	0	0	0	0
AT5G59660.1	RLK	1e-04	0.0045	0	1e-04	99.9945	0.0007	0	1e-04
AT5G59660.2	RLK	0.0002	0.0089	0	1e-04	99.9867	0.0038	0	0.0002
AT5G59660.3	RLK	0	0.0025	0	1e-04	99.9968	0.0005	0	1e-04
AT3G14720.3	KIN	1e-04	99.9942	0.0004	0	0.0049	0.0002	0.0002	0
AT3G14720.1	KIN	1e-04	99.9767	0.0017	0.0002	0.0175	0.0036	0.0002	0
AT5G65700.2	RLK	0	0	0	0	99.9999	0	0	0
AT1G68830.1	KIN	1.0968	68.4512	0.0002	26.1971	0.5192	3.6881	0.0383	0.0091
AT5G03320.1	KIN	0	99.9951	0	0.0032	0.0015	1e-04	1e-04	0
AT1G63500.1	KIN	0.0005	98.6252	1e-04	1e-04	1.2676	0.1065	0	0
AT4G09420.1	TIR	0.7374	0.2127	0.0011	0	1e-04	0.0018	98.5675	0.4794
AT1G49270.1	KIN	0	99.9919	0	0	0.0081	0	0	0
AT4G18710.2	KIN	0	99.9594	0.0004	0.0002	0	0.0035	0.0365	0
AT4G18710.1	KIN	0	99.9945	1e-04	0	1e-04	0.0007	0.0046	0
AT5G47070.1	KIN	1e-04	99.995	0.0004	1e-04	0.0039	0.0006	1e-04	0
AT1G51660.1	KIN	0	99.9999	0	0	0	0	1e-04	0
AT2G19160.1	KIN	0.0015	91.3909	0.1361	0.1727	0.7718	7.5112	0.0139	0.0019
AT1G61310.1	CNL	99.9965	1e-04	0	0	0	0.0007	0	0.0026
AT5G27060.2	RLP	0	0	0	0	0.0311	99.9687	0	1e-04
AT1G53990.1	RLP	0.0357	1.1999	0.0015	0.002	2.6125	96.1307	0.0162	0.0015
AT3G46500.8	KIN	0	99.9935	0	0.0047	0.0006	0.001	1e-04	1e-04
AT3G46500.7	KIN	1e-04	99.5442	0.0014	0.4227	0.0056	0.0152	0.0075	0.0034
AT3G46500.9	KIN	0	99.9398	0.0106	0.0253	0.0051	0.0061	0.013	0.0003
AT4G16950.5	TNL	0.5343	0.0004	0.001	0	0.0137	0.0131	1e-04	99.4373
AT4G16950.2	TNL	0.4998	0.0002	0.0005	0	0.0118	0.0168	1e-04	99.4709
AT4G16950.6	TNL	0.1912	0.0003	0.0005	0	0.0083	0.009	1e-04	99.7906
AT4G16950.1	TNL	0.2679	0.0002	0.0004	0	0.008	0.015	1e-04	99.7084
AT4G16950.4	TNL	0.9717	0.0005	0.0006	0	0.0126	0.0337	1e-04	98.9809
AT4G16950.3	TNL	0.7689	0.0004	0.0009	0	0.0169	0.0278	1e-04	99.185
AT3G02130.1	RLK	0.001	0.0003	1e-04	1e-04	99.7455	0.2526	0	0.0004
AT3G61320.4	RLP	0.0029	0.005	1e-04	0	0.0303	99.7655	0.1958	0.0004
AT3G61320.3	RLP	0.0289	0.0459	0.0007	0	0.0635	99.7758	0.085	0.0002
AT3G61320.2	RLP	0.0017	0.0015	0	0	0.004	99.9463	0.0464	0
AT5G19030.5	KIN	0	99.97	0.0129	0.0008	0	0.0003	0.0159	0
AT3G21630.1	LYK	0	0	100	0	0	0	0	0
AT3G46530.1	CNL	99.9997	0	0	0	0	0.0003	0	0
AT3G29130.3	KIN	0	99.5981	0	0	0	0.4019	0	0
AT4G13000.1	KIN	0	98.4313	1e-04	0.0109	0.7703	0.009	0.7728	0.0057
AT3G05840.1	KIN	0	99.9965	0.0002	0	1e-04	0.0009	0.0022	0
AT3G52526.3	KIN	0.0014	52.818	0	0.0031	0.0024	5.6183	41.5565	0.0002
AT3G52526.1	TIR	0.0002	6.5931	0	0.0002	0	16.6782	76.7284	0
AT3G52526.2	KIN	0.0073	42.0251	0	0.2905	0.0048	32.1283	25.5431	0.0009
AT3G23650.1	KIN	0	100	0	0	0	0	0	0
AT3G05990.1	RLP	0.0004	0.0037	0.0002	1e-04	0.1038	99.8916	1e-04	1e-04
AT3G25505.1	TNL	0.0614	0.0008	0.0002	0	0.0009	0.0047	1e-04	99.932
AT2G15880.1	RLP	0	1e-04	0	0	0	99.9999	0	0
AT4G03230.1	LECRK	0.0018	4.5932	0.0009	95.3732	0.0189	0.0018	0.0015	0.0087
AT4G03230.8	LECRK	0.0007	2.2652	1e-04	97.7297	0.0015	0.0005	0.001	0.0013
AT4G03230.6	KIN	0.0097	60.3535	0.0103	39.2813	0.2561	0.0098	0.0047	0.0747
AT4G03230.5	LECRK	0.0055	14.9001	0.0074	84.9239	0.1013	0.004	0.0035	0.0542
AT1G07060.2	KIN	0.0054	99.4398	0.0163	0.0002	0.0243	0.2174	0.2966	1e-04
AT1G07060.3	KIN	0.0084	99.3627	0.0176	1e-04	0.0583	0.3089	0.2435	0.0004
AT3G57750.1	KIN	0.0023	99.7682	0.0005	0.0874	0.0542	0.0443	0.0354	0.0077
AT1G02160.2	KIN	0	99.9992	0	0	0	0.0008	0	0
AT1G53165.2	KIN	1e-04	99.9986	0	0	0	0.0007	0.0006	0
AT1G53165.1	KIN	1e-04	99.9986	0	0	0	0.0007	0.0006	0
AT1G53165.3	KIN	0.0002	99.9976	0	0	0	0.0011	0.0011	0
AT2G28860.1	KIN	0.0011	92.9782	0.0103	0.001	0.0033	0.1603	6.8454	0.0004
AT2G23030.1	KIN	0	99.9992	0	1e-04	1e-04	0.0002	0.0005	0
AT4G04740.7	KIN	0.0002	99.9917	0.0014	1e-04	0.0035	0.0007	0.0024	0
AT4G04740.2	KIN	0.0009	99.9634	0.0018	0.0002	0.0235	0.0014	0.0087	0
AT1G75640.1	RLK	0	0	0	0	99.9776	0.0223	0	0
AT2G45870.2	RLP	0	0.2053	0	1e-04	46.2314	53.5592	0.0039	0
AT1G07550.1	RLK	0.0004	0.0245	0.0003	0.0008	99.9722	0.0017	0	1e-04
AT2G02780.2	RLK	0.0002	0.0003	1e-04	0	99.8853	0.1139	0	0.0002
AT2G02780.1	RLK	0.0003	0.0005	0.0002	0	99.9936	0.0047	0	0.0007
AT2G02780.3	RLK	1e-04	0.0002	0	0	99.9833	0.0162	0	1e-04
AT1G51880.2	RLK	0.0002	0.001	0.0017	0.0038	99.9928	0.0004	0	0
AT1G51880.3	RLK	0.0002	0.001	0.0017	0.0036	99.9931	0.0004	0	0
AT2G43930.2	KIN	0	99.8358	0	0.0028	0.1389	0.0221	0.0004	0
AT2G43930.1	KIN	0	99.9834	0	0	0.0112	0.0052	0.0002	0
AT1G75180.4	RLP	0.0034	25.4727	0.0013	0.0062	1.7999	55.2689	17.2761	0.1713
AT5G22050.2	KIN	0	99.9974	0	0.0002	0.0017	0.0008	0	0
AT5G22050.1	KIN	1e-04	99.9658	0	0.0013	0.03	0.0027	1e-04	0
AT5G16500.1	KIN	0	99.9854	1e-04	0	0	1e-04	0.0143	0
AT2G01600.1	KIN	0	93.9553	0.0954	0.0009	0.0063	0.0088	5.9322	0.0012
AT1G04750.1	KIN	0	99.9696	1e-04	1e-04	0.0004	0.0238	0.0059	0
AT1G74200.2	RLP	0	0	0	0	0.0006	99.9994	0	0
AT1G05700.1	RLK	1e-04	0.0284	1e-04	0.0057	99.9617	0.0037	1e-04	0.0002
AT1G05700.2	RLK	1e-04	0.019	1e-04	0.0054	99.972	0.0031	1e-04	0.0003
AT5G61240.1	RLP	1e-04	0	0	0	0.9241	99.0758	0	0
AT5G61240.2	RLP	1e-04	0	0	0	2.7505	97.2495	0	0
AT3G56380.2	RLP	0.0211	25.4772	0.0005	0.0018	0.0274	74.4449	0.0247	0.0022
AT3G56380.1	RLP	0.0116	31.2645	0.0006	0.0014	0.0473	68.6567	0.0153	0.0026
AT1G53080.1	LECRK	0	8.57	0	91.4222	0.0044	0.0006	0.0027	1e-04
AT1G25390.2	KIN	0	99.9892	1e-04	0.0082	0.0024	1e-04	0	0
AT3G50730.1	KIN	0	99.9975	0	0	0.0006	0.0007	0.0011	0
AT5G01550.1	LECRK	0	0.0279	0	99.9719	0.0002	0	0	0
AT1G77000.4	RLP	0	0.014	1e-04	0	0.0036	99.9822	0	0
AT5G59670.1	RLK	0.0008	0.0274	0.0004	1e-04	99.9603	0.0108	0	0.0003
AT2G36570.1	RLK	0	0.0002	0	0	99.9997	0	0	0
AT2G40120.1	KIN	0.0118	99.7134	0.0002	0.0006	0.0008	0.1825	0.0849	0.0059
AT1G05360.2	RLP	0.753	24.618	10.1919	27.4099	0.6909	34.7263	1.6053	0.0046
AT4G38830.1	KIN	0	99.8556	0.0005	0.1327	0.0107	1e-04	0.0004	0
AT1G06200.2	KIN	0	99.989	0	0	0	1e-04	0.0109	0
AT3G20830.1	KIN	0	99.5872	0	1e-04	0.4101	0.0025	1e-04	0
AT1G01450.1	KIN	1e-04	99.3383	0.0066	0.0116	0.6356	0.007	0.0008	0
AT1G50180.1	CNL	99.9999	0	0	0	0	0	0	0
AT2G02800.2	KIN	0	99.9913	1e-04	0.0048	0.0003	0.0029	0.0005	0
AT2G42070.2	RLP	0.1803	2.592	0.4835	0.1932	0.1258	81.8604	14.427	0.1378
AT2G35050.2	KIN	1e-04	99.9433	0.0005	0.0006	0.0074	0.0293	0.0187	0
AT1G53570.6	KIN	0	99.9936	0	0.0064	0	0	0	0
AT1G53570.5	KIN	0	99.9972	0	0.0026	0	1e-04	0	0
AT1G53570.3	KIN	0	99.9953	0	0.0046	0	0	0	0
AT1G53570.1	KIN	0	99.9968	0	0.0031	0	0	0	0
AT1G53570.4	KIN	0	99.9957	0	0.0043	0	0	0	0
AT5G27510.1	KIN	0.0015	86.8594	0.0072	0.0095	6.6425	6.4475	0.0063	0.0261
AT3G03770.1	RLK	0.1007	0.0213	0.1545	0.0053	98.7401	0.9749	0.0006	0.0027
AT2G03480.3	KIN	0.0209	97.4908	0.044	0.0713	1.0654	1.3042	0.0027	0.0007
AT2G33120.1	KIN	0	99.9379	0.0002	1e-04	0.0003	0.0574	0.004	0
AT2G33120.2	KIN	0.0002	99.8048	0.0007	0.0002	0.0024	0.1808	0.0108	1e-04
AT2G19780.1	RLP	0	0	0	0	0.0023	99.9977	0	0
AT4G17360.2	TIR	0	19.3699	0.0007	0.0171	0.0058	0.0266	80.4974	0.0825
AT4G17360.3	TIR	0	49.018	0.0027	0.0945	0.0032	0.029	50.8344	0.0182
AT2G10625.1	KIN	0.0002	69.1126	0	0	0.0008	30.8673	0.019	0
AT3G28890.2	RLP	0	0	0	0	0.003	99.997	0	0
AT3G54180.1	KIN	0	99.7796	1e-04	1e-04	0.01	0.2095	0.0007	0
AT1G49730.4	KIN	0	99.9988	0.0004	0.0004	0.0004	0	0	0
AT1G49730.2	KIN	0.0002	99.5657	0.0269	0.0308	0.3461	0.0099	0.0189	0.0014
AT1G49730.5	KIN	1e-04	99.2637	0.0044	0.619	0.1046	0.0045	0.0019	0.0018
AT1G49730.1	KIN	0	99.994	0.0004	0.0047	0.0008	0	0	0
AT5G40440.2	KIN	0.0058	82.4129	0.0109	0.8408	16.5614	0.1337	0.0289	0.0056
AT5G40440.1	KIN	0.0062	73.7933	0.0175	1.4985	24.4816	0.1764	0.0224	0.0041
AT1G72300.1	RLK	1e-04	0.0002	1e-04	0.0014	99.9711	0.0271	0	1e-04
AT4G22830.2	RLP	0	46.2379	0	0	0.1324	51.891	1.7376	0.001
AT4G00955.1	KIN	0	99.5225	0.138	0.0012	0.0005	0.3376	0.0002	0
AT4G00955.2	KIN	0.001	83.8354	6.8206	0.001	0.0072	9.3316	0.0028	0.0004
AT4G28880.4	KIN	0	99.0137	0	0.9814	1e-04	0.0009	0.0038	1e-04
AT2G23080.2	KIN	0	99.8173	0	0.0011	0	0.0008	0.1797	0.001
AT2G23080.1	KIN	1e-04	99.1019	0	1e-04	0	0.0016	0.893	0.0032
AT5G10520.2	KIN	0	99.9571	0.0068	0.021	0	0	0.0151	0
AT5G10520.1	KIN	0	99.9961	0.0017	0.0009	0.0003	0	0.0009	0
AT4G02420.1	LECRK	0	0.0028	0	99.9972	0	0	0	0
AT1G15740.1	RLP	1e-04	0	0	0	0.009	99.9907	0	1e-04
AT1G29720.1	RLK	0.0002	0.0012	0	0.0004	99.995	0.0025	0	0.0007
AT1G61320.1	RLP	0.0453	6.7537	0.0427	0.0197	2.9109	70.671	9.9253	9.6313
AT5G04720.1	CNL	51.7607	0.0035	0.0008	0.0003	0.0019	0.061	0.0021	48.1696
AT1G78530.1	KIN	0	99.9994	0	0.0002	0.0004	0	0	0
AT4G31490.2	KIN	0.133	99.5572	0.0028	0.0003	0.0943	0.1019	0.1104	1e-04
AT4G01370.1	KIN	0	99.9936	0.0028	0.0002	0.0032	0.0003	0	0
AT2G18890.1	KIN	0	99.9996	0	0.0004	0	0	0	0
AT2G18890.3	KIN	0	99.9992	0	0.0008	0	0	0	0
AT2G18890.2	KIN	0	99.9934	0	0.0066	0	0	0	0
AT5G59700.1	KIN	0	93.7771	0.0313	0.4342	5.7537	0.0032	0.0002	0.0002
AT2G17120.1	LYK	0.0015	12.0768	85.8396	0.0017	0.12	1.8984	0.0618	0.0002
AT2G31010.2	KIN	0	99.9724	0.0002	0.0043	0.0025	0.0007	0.0199	0
AT5G64960.1	KIN	0.0013	99.7363	0	0.0004	0.1715	0.089	0.0009	0.0005
AT5G64960.2	KIN	0.0007	99.335	0	1e-04	0.1465	0.5165	0.0009	0.0003
AT4G03945.2	RLP	0.0046	48.4775	0.1528	0.0007	0.0136	51.2435	0.1073	0.0002
AT5G50320.1	KIN	0	99.9998	0	0	0	0	0	0
AT5G19680.1	RLP	0.0077	0	0	0	0.001	99.9913	0	0
AT4G10010.2	KIN	0.0004	99.8771	0.0007	0.1122	0.0014	0.0041	0.0028	0.0012
AT4G30300.1	KIN	0.0003	87.746	0.0003	0.0027	0.0071	0.0224	12.2211	1e-04
AT4G33300.1	CNL	97.8317	0.0006	0.0003	0.0009	0.0016	0.1256	0.0006	2.0387
AT5G10020.2	RLK	0.0014	0.0067	0.0002	0.0265	77.1096	22.8424	0.0004	0.0129
AT5G10020.1	RLK	0.0011	0.0038	0.0002	0.0127	87.2864	12.6904	0.0002	0.0051
AT4G37250.1	RLK	0	0.0044	0.0002	0.0133	99.9649	0.0164	0.0003	0.0004
AT4G14675.1	TIR	1e-04	6.0083	0	0	0.002	0.517	93.4725	0
AT1G66920.2	KIN	0.0009	98.773	0.3224	0.4948	0.3836	0.0103	0.0113	0.0038
AT1G66920.1	KIN	0.0013	98.3256	0.2045	1.1103	0.3251	0.0148	0.0139	0.0045
AT1G66920.3	KIN	0.0007	98.5451	0.3702	0.843	0.2176	0.0089	0.0106	0.0039
AT1G12220.2	CNL	99.9985	0	0	0	0	0	0	0.0015
AT3G17765.1	KIN	0	99.3421	0.0002	0	0.0138	0.6433	0.0006	0
AT5G41260.1	KIN	0.0002	99.7295	1e-04	0	0.2611	0.009	0	0
AT5G40170.1	RLP	0	0	0	0	0.0023	99.9976	0	0
AT3G51630.2	KIN	0.0002	99.9584	0.0002	0.0124	0.0258	0.0013	0.0016	0
AT5G09890.1	KIN	0	99.9931	0	1e-04	0	0	0.0067	0
AT5G09890.2	KIN	0	99.9939	0	1e-04	0	0	0.006	0
AT5G13240.2	KIN	0.0025	83.45	1e-04	9.4698	0.0064	6.8432	0.225	0.0029
AT4G23230.1	KIN	0	99.564	1e-04	0.4345	0.0009	1e-04	0.0004	0
AT1G58080.1	KIN	0.9294	89.4688	0.8335	0.1612	3.4872	4.8128	0.2458	0.0613
AT1G51940.1	LYK	0	0.001	99.9989	0	0	0	0	0
AT3G49640.3	KIN	0	99.9986	0.0008	0	1e-04	1e-04	0.0004	0
AT1G72950.1	TNL	0.0347	0.6567	1e-04	0.0018	0.004	0.6106	33.6597	65.0324
AT2G33050.1	RLP	1e-04	0	0	0	0.0781	99.9218	0	0
AT5G23400.1	RLP	0	0	0	0	0.0143	99.9857	0	0
AT4G23140.2	KIN	0	99.9906	0.0002	0.0089	1e-04	0	0.0002	0
AT4G23140.1	KIN	0	99.996	0.0002	0.0036	1e-04	0	1e-04	0
AT3G05360.1	RLP	1e-04	0.0004	0	1e-04	0.117	99.882	0	0.0004
AT1G65190.1	KIN	0	99.8122	0.0014	0.1003	0.0009	0.0076	0.0775	0
AT5G43470.1	CNL	99.9983	0	0	0	0	1e-04	0	0.0016
AT3G61960.1	KIN	0.0066	59.6737	0.0081	0.1494	39.7766	0.3684	0.0164	0.0007
AT3G61960.2	KIN	0.0034	76.5261	0.0064	0.5215	22.6879	0.2379	0.0162	0.0006
AT3G46760.1	KIN	1e-04	74.1602	0	25.8231	0.0151	0.0013	1e-04	1e-04
AT3G20200.1	KIN	0	99.9992	0	0	0.0006	1e-04	0	0
AT3G20200.4	KIN	0	99.9951	0	0	0.0048	0	0	0
AT4G22940.1	KIN	0.0002	99.7167	0.0009	0.2549	0.0033	0.0186	0.0053	0.0002
AT4G22940.2	KIN	1e-04	99.9654	0.0002	0.0136	0.0002	0.0109	0.0094	1e-04
AT4G02630.1	KIN	0	99.9613	0	0.0142	0.0242	0.0002	0	0
AT3G02300.2	KIN	0.0084	94.8598	0.0246	0.0786	0.1714	4.8243	0.0286	0.0042
AT5G38260.1	KIN	0.0021	99.017	0.0038	0.9151	0.0394	0.0133	0.0007	0.0085
AT2G39690.3	RLP	0.5393	2.3536	0.0073	0.0003	0.2254	77.395	1.5492	17.9298
AT2G39690.5	RLP	11.4446	3.7881	0.0506	1e-04	0.1057	52.3198	10.7869	21.5041
AT2G39690.7	RLP	1.1447	17.8168	0.0653	0.001	0.5029	69.9826	3.7161	6.7706
AT2G39690.6	RLP	1.3562	24.731	0.0709	0.0013	0.4313	62.4003	4.8562	6.1528
AT2G39690.1	RLP	10.188	2.5887	0.0456	1e-04	0.1174	59.3471	7.0134	20.6997
AT3G27560.1	KIN	0	99.9981	0	1e-04	0.0013	0.0002	0.0003	0
AT3G24660.1	RLK	1e-04	0.0058	0	0.0002	99.9928	0.0009	0	0.0002
AT3G44400.3	TNL	0	0	0	0	0	0	0	100
AT3G54160.1	RLP	0.5148	0.6647	0.0048	0.0303	0.0536	98.0259	0.3199	0.3861
AT5G66890.1	RLP	5.9714	0.003	0	0.0008	0.0025	93.9555	0.0108	0.056
AT4G13820.1	RLP	0.0024	0.0008	1e-04	0.0005	0.0168	99.9773	0.0005	0.0015
AT5G66710.1	KIN	0	99.8962	0.0168	0.0079	0.0389	0.0016	0.0385	1e-04
AT3G16220.2	RLP	0.0005	1.0005	0.0005	0.0002	0.007	94.9031	4.0186	0.0695
AT2G19210.1	RLK	0.0018	0.0712	0.0002	0.0304	99.8379	0.0581	1e-04	1e-04
AT2G21210.2	RLP	1e-04	21.1173	0.032	0.0003	0.2363	75.4786	3.1321	0.0032
AT1G66830.1	RLK	1e-04	0.0004	1e-04	0.0009	99.9851	0.0132	0	1e-04
AT5G03700.1	LECRK	1e-04	14.0607	0	85.9009	0.0005	0.0232	0.0136	0.0009
AT5G38240.1	KIN	0.0015	99.3914	0.0885	0.115	0.3798	0.0186	0.0016	0.0036
AT5G38240.3	KIN	0.0011	99.77	0.0211	0.087	0.105	0.0132	0.0004	0.0022
AT5G38240.2	KIN	0.0014	99.2117	0.0293	0.1881	0.5268	0.0356	0.0009	0.0063
AT5G40000.1	KIN	0.9586	95.1504	0.3626	0.0273	0.755	0.7526	1.9032	0.0902
AT5G66630.1	KIN	0.7048	98.9366	0.0085	0.0009	1e-04	0.0806	0.2684	0.0002
AT5G14640.2	KIN	0	99.997	0.0006	0	0	0.0004	0.002	0
AT3G06770.4	KIN	0	81.2504	0.0052	0.0016	18.6335	0.1067	0.0005	0.002
AT5G01810.2	KIN	0.0021	99.9977	0	0	0	0	1e-04	0
AT5G01810.3	KIN	0	100	0	0	0	0	0	0
AT1G33612.1	RLP	0	0	0	0	0	100	0	0
AT4G32300.1	LECRK	0.0014	3.6613	0.0014	96.3142	0.012	0.0039	0.0017	0.004
AT5G39720.2	KIN	0	99.9855	1e-04	0	0.0062	0.0054	0.0028	0
AT1G48490.1	KIN	0.0055	99.1076	0.0014	0.0134	0.0169	0.8481	0.0047	0.0023
AT1G48490.4	KIN	0.0062	99.0366	0.0016	0.0109	0.0126	0.9252	0.0046	0.0023
AT3G07040.1	CNL	99.9651	0.0002	0.0026	0	0.0017	0.0155	0.0036	0.0112
AT5G60310.1	LECRK	0	0.0047	0	99.9953	0	0	0	0
AT1G59780.2	CNL	99.9762	0.0012	1e-04	0	0.0009	0.0168	0.0009	0.0038
AT1G59780.1	CNL	99.9718	0.0018	1e-04	1e-04	0.0016	0.0195	0.001	0.0041
AT1G06640.2	KIN	0.0012	89.6008	0.0061	0.0067	0.4389	3.659	2.6012	3.686
AT1G51910.1	RLK	0.0093	0.009	0.0147	0.0399	99.9143	0.0127	1e-04	0
AT3G43740.1	RLP	0	0	0	0	0.0162	99.9838	0	0
AT3G43740.2	RLP	0	0	0	0	0.0264	99.9736	0	0
AT1G76370.1	KIN	0	99.7802	0.0003	0.12	0.0995	0	0	0
AT5G06740.2	LECRK	1e-04	0.2233	0	99.7212	0.0498	0	1e-04	0.0055
AT1G29740.2	RLK	0	0.0012	1e-04	0.0002	99.9959	0.0024	0	0.0002
AT1G29740.1	RLK	0.0002	0.0022	0.0002	0.0004	99.993	0.0037	0	0.0003
AT3G12070.4	TIR	1.0262	29.9499	0.1546	1.1792	0.1034	22.9055	44.6267	0.0545
AT1G66090.1	TNL	0	0.0028	0	0	0.0002	0.0002	0.2728	99.7239
AT5G41550.1	TNL	1e-04	0	0	0	0	0	0	99.9999
AT5G40100.1	TNL	0.0008	0	0	0	0	0	0	99.9991
AT2G03030.1	TIR	0	0	0	0	0	0	100	0
AT5G12940.1	RLP	0	0	0	0	0.0102	99.9898	0	0
AT2G17050.2	TNL	0.0027	0	0	0	0.0002	0.0002	0	99.9968
AT2G17050.1	TNL	0.0011	0	0	0	0.0002	0.0002	0	99.9985
AT2G17050.3	TNL	0.0072	1e-04	0	0	0.0005	0.0014	0	99.9909
AT1G55030.2	RLP	0.5651	0.5106	0.0098	0.1251	0.7338	97.7703	0.1694	0.1158
AT5G11250.2	TNL	0.2116	1e-04	0.0009	0.0003	0.001	0.0024	1e-04	99.7836
AT4G23310.1	KIN	0.0003	99.7196	0.0424	0.2351	0.0007	0.0005	0.0013	1e-04
AT4G23310.2	KIN	0.0003	99.7254	0.042	0.2292	0.0006	0.0006	0.0018	1e-04
AT2G01210.1	RLK	0	0.0003	0	1e-04	99.9995	1e-04	0	0
AT2G05940.1	KIN	0	99.9266	0	0.0025	0.0708	1e-04	0	0
AT4G36180.1	RLK	0	0	0	0	99.9876	0.0124	0	0
AT4G12020.7	TNL	0.6582	21.0824	0.2797	0.002	3.8282	1.1205	0.0135	73.0156
AT4G12020.4	KIN	0.4677	44.3625	0.1694	0.0046	12.1616	1.2574	0.0093	41.5676
AT4G12020.3	KIN	0.4788	49.9445	0.2418	0.0043	12.4708	1.1326	0.0107	35.7165
AT4G12020.8	TNL	0.5056	30.1006	0.5281	0.0021	4.1347	1.1176	0.018	63.5933
AT4G12020.9	TNL	0.6079	25.7009	0.348	0.0028	3.7978	1.0922	0.0127	68.4378
AT4G12020.10	KIN	0.5199	46.8146	0.2093	0.0039	13.2907	1.2248	0.0111	37.9257
AT4G12020.2	KIN	0.4465	46.0822	0.1969	0.005	11.3366	1.1091	0.009	40.8147
AT4G11340.1	TIR	0.0064	0.1204	0	1e-04	1e-04	0.2826	99.578	0.0124
AT4G02010.1	KIN	0	99.9743	0.0014	0.018	0.0061	0.0002	0	0
AT4G32180.1	KIN	0.1295	99.2686	1e-04	0.0343	0.4233	0.1181	0.0025	0.0238
AT4G21390.1	LECRK	0	1.0692	1e-04	98.928	0.0024	0	0.0002	1e-04
AT4G21390.2	LECRK	0	1.1792	1e-04	98.8132	0.0066	1e-04	0.0004	0.0003
AT1G35215.1	TIR	0.0013	0.4112	0.1101	0.0018	0.0004	2.2693	97.2048	0.0012
AT1G47885.1	RLP	0	0.0333	0	0	0.0068	99.9598	1e-04	0
AT3G02800.1	KIN	0.0003	91.5551	0.0003	2.7925	0.019	0.3299	5.2866	0.0163
AT5G55910.1	KIN	0	99.999	0.0002	1e-04	0.0002	0.0003	0.0003	0
AT2G41970.2	KIN	0	99.5956	0	0	0.3962	0.0081	0	0
AT2G41970.1	KIN	0	99.0402	0	0	0.9594	0.0004	0	0
AT2G16750.1	KIN	0	99.9081	0.0804	0	0.0069	0.0031	0.0013	0.0002
AT5G62230.2	RLK	0	0	0	0	99.9995	0.0005	0	0
AT5G62230.1	RLK	0	0	0	0	99.9997	0.0003	0	0
AT5G58150.1	RLK	0	0.0004	0	0	99.9829	0.0166	0	0
AT2G39180.1	KIN	0	98.8898	1e-04	0.6658	0.444	0.0003	0	1e-04
AT5G44490.2	RLP	0.6165	12.2014	0.0325	0.1135	0.9735	83.4658	0.6056	1.9912
AT5G44490.1	RLP	1.029	4.028	0.0295	0.039	0.3378	93.2209	0.4942	0.8216
AT4G00330.2	KIN	0	99.9971	0.0004	0.0006	0.0019	0	0	0
AT1G02940.2	KIN	0	99.6718	0.019	0.0081	0.0037	0.0002	0.2971	0.0002
AT5G45000.1	TIR	0	0	0	0	0	0	99.9999	0
AT1G47450.1	KIN	0	60.2285	1e-04	1e-04	0.0002	0.0796	39.6915	0
AT3G20400.1	TIR	0.0004	14.4499	0.0006	0.0029	0.0793	1.1338	84.3314	0.0018
AT3G56760.1	KIN	0	99.992	0.0002	0	0.0071	1e-04	0.0006	0
AT2G23200.1	KIN	0	99.953	0	0.0391	0.0078	0	0	0
AT1G17910.1	KIN	0	99.9506	1e-04	0.0356	0.0068	0.0062	0	0.0007
AT1G04760.1	KIN	0	99.9824	1e-04	1e-04	0.0006	0.0134	0.0035	0
AT3G63260.1	KIN	0	100	0	0	0	0	0	0
AT3G63260.2	KIN	0	99.9994	1e-04	0	0.0002	0.0003	0	0
AT5G16590.1	RLK	0	0.0118	1e-04	1e-04	99.9861	0.0016	0	0.0002
AT3G07070.1	KIN	0	99.9989	1e-04	0	0.0006	1e-04	0.0002	0
AT1G67720.1	RLK	0.0002	1.2221	0.02	1e-04	98.7528	0.0047	0	0
AT5G66790.1	KIN	0	99.9422	0.0009	0.0431	0.0131	0.0005	1e-04	0
AT1G08590.1	RLK	0	0	0	0	99.9999	1e-04	0	0
AT5G57565.7	KIN	0	99.9997	0	0	0	0	0.0002	0
AT5G57565.4	KIN	0	99.753	0	0	0.2317	0.0153	1e-04	0
AT5G57565.6	KIN	0	99.979	0	0	0.0041	0.0162	0.0007	0
AT5G57565.1	KIN	0	99.9893	0	0	0.0096	0.001	0	0
AT2G25780.1	KIN	0	99.8902	0	1e-04	0.0003	0.1094	1e-04	0
AT5G55090.2	KIN	0.1239	76.9184	1e-04	0.0262	0.0057	21.4782	1.4456	0.0019
AT3G08720.2	KIN	0	99.9997	0	0	0.0002	0	1e-04	0
AT3G05775.1	RLP	0.0005	31.1098	1e-04	0	0.5044	68.2495	0.1356	0
AT2G25220.1	KIN	0	99.9561	0	0.0377	0.0061	0	0	0
AT2G25220.3	KIN	0	99.723	0	0.2345	0.0421	0.0002	1e-04	0
AT2G25220.6	KIN	0	99.908	0	0.0908	0.0012	0	0	0
AT2G25220.2	KIN	0	99.8662	0	0.1161	0.0177	0	0	0
AT1G71530.3	KIN	0	99.8669	0.0022	0.1192	0	0.0024	0.0092	0
AT1G71530.4	KIN	0	99.9686	0.0054	0.02	0	0.0042	0.0019	0
AT1G71530.1	KIN	0.0006	99.9308	0.0009	0.0169	0.0002	0.0265	0.0241	1e-04
[truncated: 513 more rows]

## Sheet: Rice_Phase I
SampleID	Prediction	Non-Rgene	Rgene
cds-CAA33989.1	Non-Rgene	99.3372	0.6628
cds-CAA33920.1	Non-Rgene	99.9295	0.0705
cds-CAA33981.1	Non-Rgene	100	0
cds-CAA33987.1	Non-Rgene	99.9918	0.0082
cds-CAA33967.1	Non-Rgene	100	0
cds-CAA34007.1	Non-Rgene	99.9976	0.0024
cds-CAA34014.1	Non-Rgene	100	0
cds-CAA33980.1	Non-Rgene	100	0
cds-CAA33970.1	Non-Rgene	100	0
cds-CAA33919.1	Non-Rgene	100	0
cds-CAA33953.1	Non-Rgene	100	0
cds-CAA33954.1	Non-Rgene	99.9999	0.0001
cds-CAA33993.1	Non-Rgene	100	0
cds-CAA33975.1	Non-Rgene	94.4173	5.5827
cds-CAA33955.1	Rgene	3.7343	96.2657
cds-CAA33935.1	Non-Rgene	99.9471	0.0529
cds-CAA33971.1	Non-Rgene	99.9952	0.0048
cds-CAA33912.1	Non-Rgene	73.1596	26.8404
cds-CAA33931.1	Non-Rgene	97.2227	2.7773
cds-CAA33923.1	Non-Rgene	100	0
cds-CAA33984.1	Non-Rgene	100	0
cds-CAA34013.1	Non-Rgene	100	0
cds-CAA33963.1	Non-Rgene	100	0
cds-CAA33908.1	Non-Rgene	100	0
cds-CAA33990.1	Non-Rgene	99.9998	0.0002
cds-CAA34011.1	Non-Rgene	100	0
cds-CAA33996.1	Non-Rgene	100	0
cds-CAA33929.1	Non-Rgene	100	0
cds-CAA33976.1	Non-Rgene	99.9949	0.0051
cds-CAA33927.1	Non-Rgene	100	0
cds-CAA33986.1	Non-Rgene	99.9916	0.0084
cds-CAA33965.1	Non-Rgene	99.8928	0.1072
cds-CAA33988.1	Non-Rgene	99.9233	0.0767
cds-CAA33979.1	Non-Rgene	75.3407	24.6593
cds-CAA33930.1	Non-Rgene	100	0
cds-CAA33924.1	Non-Rgene	99.7135	0.2865
cds-CAA33918.1	Non-Rgene	97.2492	2.7508
cds-CAA33995.1	Non-Rgene	100	0
cds-CAA33950.1	Non-Rgene	100	0
cds-CAA33932.1	Non-Rgene	78.8098	21.1902
cds-CAA33992.1	Non-Rgene	99.7861	0.2139
cds-CAA33994.1	Non-Rgene	99.9967	0.0033
cds-CAA33910.1	Non-Rgene	99.9996	0.0004
cds-CAA33973.1	Non-Rgene	100	0
cds-CAA34010.1	Non-Rgene	100	0
cds-CAA33991.1	Non-Rgene	100	0
cds-CAA33961.1	Non-Rgene	99.7099	0.2901
cds-CAA33934.1	Non-Rgene	99.8226	0.1774
cds-CAA33964.1	Non-Rgene	100	0
cds-CAA34009.1	Non-Rgene	100	0
cds-BAC19862.2	Non-Rgene	100	0
cds-BAC19858.1	Non-Rgene	99.9999	0.0001
cds-BAC19873.1	Non-Rgene	99.9205	0.0795
cds-BAC19882.2	Non-Rgene	100	0
cds-BAC19886.1	Non-Rgene	92.8938	7.1062
cds-BAC19895.1	Non-Rgene	97.1964	2.8036
cds-BAC19885.1	Non-Rgene	100	0
cds-BAC19857.2	Non-Rgene	98.9807	1.0193
cds-BAC19876.1	Non-Rgene	100	0
cds-BAC19861.1	Non-Rgene	99.7461	0.2539
cds-BAC19899.2	Non-Rgene	99.7226	0.2774
cds-BAC19900.2	Non-Rgene	100	0
cds-BAC19860.2	Rgene	0.0122	99.9878
cds-BAC19880.3	Non-Rgene	100	0
cds-BAC19892.2	Non-Rgene	99.9654	0.0346
cds-BAC19871.2	Non-Rgene	99.9348	0.0652
cds-BAC19877.1	Non-Rgene	99.7573	0.2427
cds-BAC19903.2	Non-Rgene	99.9997	0.0003
cds-BAC19888.1	Non-Rgene	99.9986	0.0014
cds-BAC19875.1	Non-Rgene	100	0
cds-BAC19859.1	Non-Rgene	99.9993	0.0007
cds-BAC19901.1	Non-Rgene	100	0
cds-BAC19878.1	Non-Rgene	99.9652	0.0348
cds-BAC19867.1	Non-Rgene	100	0
cds-BAC19865.2	Non-Rgene	99.9992	0.0009
cds-BAC19881.1	Non-Rgene	99.9938	0.0062
cds-BAC19883.2	Non-Rgene	99.9995	0.0005
cds-BAC19884.1	Non-Rgene	100	0
cds-BAC19887.2	Non-Rgene	100	0
cds-BAC19894.1	Non-Rgene	99.3151	0.6849
cds-BAC19853.2	Non-Rgene	100	0
cds-BAC19893.2	Non-Rgene	99.9385	0.0615
cds-BAC19904.1	Non-Rgene	99.9997	0.0003
cds-BAC19864.1	Non-Rgene	100	0
cds-BAC19852.2	Non-Rgene	99.9999	0.0001
cds-BAC19863.2	Non-Rgene	100	0
cds-BAC19898.2	Non-Rgene	99.9999	0.0001
cds-BAC19868.1	Non-Rgene	99.9924	0.0076
cds-BAC19854.2	Non-Rgene	100	0
cds-BAC19889.1	Non-Rgene	100	0
cds-BAC19890.2	Non-Rgene	100	0
cds-BAC19855.1	Non-Rgene	100	0
cds-BAC19856.3	Non-Rgene	99.9995	0.0005
cds-BAC19902.1	Non-Rgene	99.9314	0.0686
cds-BAC19879.1	Non-Rgene	99.9995	0.0006
cds-BAC19872.1	Non-Rgene	100	0
cds-BAC19874.2	Non-Rgene	99.9999	0.0001
cds-BAC19866.1	Non-Rgene	99.9999	0.0001
cds-BAC19896.1	Non-Rgene	99.8079	0.1921
cds-BAC19891.1	Non-Rgene	99.7896	0.2104
cds-BAC19869.1	Non-Rgene	100	0
Os09t0508300-01	Non-Rgene	99.9947	0.0053
Os03t0181550-00	Non-Rgene	99.9999	0.0001
Os07t0593000-01	Non-Rgene	99.9999	0.0001
Os04t0597700-01	Non-Rgene	100	0
Os06t0608300-01	Non-Rgene	100	0
Os04t0618100-01	Non-Rgene	99.999	0.001
Os06t0225600-01	Non-Rgene	100	0
Os01t0873800-01	Non-Rgene	99.0987	0.9013
Os06t0237950-00	Non-Rgene	99.9931	0.0069
Os12t0149700-01	Rgene	0	100
Os12t0141800-01	Non-Rgene	99.6922	0.3078
Os06t0492750-00	Non-Rgene	99.9574	0.0426
Os07t0544900-01	Non-Rgene	100	0
Os06t0662225-00	Non-Rgene	99.9928	0.0072
Os12t0510900-01	Non-Rgene	99.9996	0.0004
Os03t0782300-01	Rgene	5.8347	94.1653
Os09t0427100-01	Non-Rgene	100	0
Os05t0167600-01	Non-Rgene	99.9926	0.0074
Os04t0452100-02	Non-Rgene	100	0
Os08t0248000-00	Non-Rgene	99.9996	0.0004
Os08t0471850-00	Non-Rgene	68.3663	31.6337
Os07t0176600-01	Rgene	0	100
Os06t0230801-00	Rgene	0.5684	99.4316
Os01t0734100-01	Non-Rgene	97.9673	2.0327
Os02t0607500-00	Non-Rgene	94.6771	5.3229
Os01t0563000-01	Non-Rgene	99.9474	0.0526
Os01t0563000-04	Non-Rgene	97.7693	2.2307
Os01t0563000-03	Non-Rgene	92.1827	7.8173
Os01t0563000-02	Non-Rgene	99.9861	0.0139
Os01t0973300-01	Non-Rgene	99.1007	0.8993
Os01t0889800-01	Non-Rgene	99.9989	0.0011
Os06t0635500-00	Non-Rgene	100	0
Os06t0303501-00	Non-Rgene	99.9602	0.0398
Os08t0260400-00	Non-Rgene	99.6877	0.3123
Os03t0729000-01	Non-Rgene	99.728	0.272
Os08t0538600-01	Non-Rgene	99.9925	0.0075
Os10t0534700-01	Non-Rgene	100	0
Os12t0248600-01	Non-Rgene	100	0.0001
Os04t0659200-01	Non-Rgene	99.9992	0.0008
Os09t0465800-01	Non-Rgene	99.6598	0.3402
Os12t0128900-00	Non-Rgene	84.7137	15.2863
Os05t0433900-00	Non-Rgene	99.9999	0.0001
Os04t0569300-02	Non-Rgene	100	0
Os05t0400800-01	Non-Rgene	99.9925	0.0075
Os05t0400800-02	Non-Rgene	97.9838	2.0162
Os03t0226800-01	Non-Rgene	99.9991	0.0009
Os01t0878400-01	Non-Rgene	100	0
Os08t0359050-00	Non-Rgene	99.9998	0.0002
Os01t0544450-01	Non-Rgene	99.846	0.154
Os08t0549450-00	Non-Rgene	99.9824	0.0176
Os02t0749900-01	Non-Rgene	99.2693	0.7307
Os04t0570125-00	Non-Rgene	99.9999	0.0001
Os06t0528600-01	Non-Rgene	100	0
Os02t0832400-02	Non-Rgene	100	0
Os08t0162900-00	Non-Rgene	100	0
Os01t0810300-01	Non-Rgene	100	0
Os12t0124000-05	Non-Rgene	97.9149	2.0851
Os12t0124000-01	Non-Rgene	99.9831	0.0169
Os12t0124000-02	Non-Rgene	99.9027	0.0973
Os08t0265500-01	Non-Rgene	99.9207	0.0793
Os04t0525900-01	Non-Rgene	99.9995	0.0005
Os09t0351800-00	Non-Rgene	99.993	0.007
Os05t0533450-00	Non-Rgene	93.6572	6.3428
Os06t0488125-00	Non-Rgene	100	0
Os06t0520733-00	Non-Rgene	99.9948	0.0052
Os06t0102600-01	Non-Rgene	100	0
Os06t0707400-02	Non-Rgene	96.7579	3.2421
Os07t0546200-01	Non-Rgene	100	0
Os03t0744650-00	Non-Rgene	98.3539	1.6461
Os12t0190000-01	Non-Rgene	99.9817	0.0183
Os06t0141133-00	Non-Rgene	100	0
Os01t0855700-01	Non-Rgene	99.6435	0.3565
Os08t0543500-01	Rgene	0	100
Os08t0485600-04	Non-Rgene	97.8265	2.1734
Os08t0485600-01	Non-Rgene	98.5077	1.4923
Os02t0298100-01	Non-Rgene	94.8679	5.1321
Os01t0932500-01	Non-Rgene	100	0
Os09t0494200-01	Non-Rgene	99.9999	0.0001
Os01t0923000-01	Non-Rgene	100	0
Os09t0347900-01	Rgene	47.0846	52.9154
Os02t0671400-02	Non-Rgene	99.5939	0.4061
Os02t0671400-01	Rgene	15.5221	84.4779
Os12t0568500-01	Non-Rgene	100	0
Os09t0521100-01	Non-Rgene	100	0
Os05t0592350-00	Non-Rgene	100	0
Os12t0637000-00	Non-Rgene	99.9973	0.0027
Os06t0225100-01	Non-Rgene	99.9397	0.0603
Os07t0432100-00	Non-Rgene	98.8918	1.1082
Os06t0522100-00	Non-Rgene	99.9899	0.0101
Os03t0142900-01	Non-Rgene	99.4124	0.5876
Os06t0571800-01	Non-Rgene	100	0
Os06t0571800-03	Non-Rgene	100	0
Os06t0571800-02	Non-Rgene	100	0
Os04t0127800-01	Non-Rgene	99.9959	0.0041
Os02t0119400-01	Non-Rgene	83.8925	16.1075
Os06t0251700-01	Non-Rgene	100	0
Os03t0744200-01	Non-Rgene	100	0
Os04t0632750-00	Non-Rgene	99.9966	0.0034
Os09t0482100-01	Non-Rgene	93.286	6.714
Os10t0108700-01	Non-Rgene	100	0
Os05t0127200-01	Non-Rgene	100	0
Os11t0594700-00	Non-Rgene	99.9701	0.0299
Os07t0120300-00	Non-Rgene	99.9331	0.0669
Os04t0121300-00	Non-Rgene	99.9999	0.0001
Os06t0731800-01	Non-Rgene	99.9996	0.0004
Os04t0615500-01	Non-Rgene	99.991	0.009
Os01t0606200-00	Non-Rgene	100	0.0001
Os01t0647700-01	Non-Rgene	99.8425	0.1575
Os04t0280251-00	Non-Rgene	100	0
Os05t0451100-01	Non-Rgene	100	0
Os04t0516200-01	Non-Rgene	100	0
Os03t0799300-01	Non-Rgene	100	0
Os08t0556300-01	Non-Rgene	99.9919	0.0081
Os02t0128800-01	Non-Rgene	99.6203	0.3797
Os06t0298700-00	Non-Rgene	99.8191	0.1809
Os04t0572100-01	Non-Rgene	100	0
Os10t0558400-00	Non-Rgene	100	0
Os01t0816400-02	Non-Rgene	99.7819	0.2181
Os09t0569700-01	Non-Rgene	99.9876	0.0124
Os01t0848475-00	Non-Rgene	100	0
Os04t0481050-01	Non-Rgene	100	0
Os01t0688200-01	Non-Rgene	99.943	0.057
Os08t0324600-00	Non-Rgene	99.9999	0.0001
Os05t0237100-01	Non-Rgene	99.9877	0.0123
Os02t0177800-02	Non-Rgene	99.8438	0.1562
Os02t0571300-01	Non-Rgene	99.9998	0.0002
Os09t0524300-00	Non-Rgene	100	0
Os06t0176000-01	Non-Rgene	92.86	7.14
Os09t0409000-01	Non-Rgene	100	0
Os02t0106966-00	Non-Rgene	99.9672	0.0328
Os12t0180600-00	Non-Rgene	99.0022	0.9978
Os04t0510200-01	Non-Rgene	99.9998	0.0002
Os01t0596600-00	Non-Rgene	98.6627	1.3373
Os12t0534200-01	Non-Rgene	100	0
Os11t0596000-00	Rgene	0.0251	99.9749
Os12t0609600-01	Non-Rgene	100	0
Os02t0698100-01	Non-Rgene	100	0
Os03t0780600-01	Non-Rgene	99.9586	0.0414
Os02t0208675-00	Non-Rgene	99.9635	0.0366
Os05t0465400-01	Non-Rgene	99.9968	0.0032
Os11t0528300-01	Non-Rgene	99.9969	0.0031
Os03t0793950-00	Non-Rgene	100	0
Os10t0567900-01	Non-Rgene	99.9993	0.0007
Os06t0472700-01	Non-Rgene	100	0
Os10t0351200-00	Non-Rgene	99.9996	0.0004
Os01t0646700-03	Non-Rgene	99.921	0.079
Os01t0646700-02	Non-Rgene	79.7985	20.2015
Os01t0646700-01	Non-Rgene	99.9933	0.0067
Os03t0626800-01	Non-Rgene	99.8037	0.1963
Os04t0403400-01	Rgene	18.6644	81.3356
Os10t0410600-02	Non-Rgene	99.9991	0.0009
Os10t0410600-01	Non-Rgene	99.9998	0.0002
Os09t0306800-01	Non-Rgene	99.9674	0.0326
Os03t0818000-00	Non-Rgene	100	0
Os04t0578800-02	Non-Rgene	100	0
Os05t0447500-00	Non-Rgene	94.0135	5.9865
Os11t0702700-02	Non-Rgene	100	0
Os12t0165700-01	Non-Rgene	99.9362	0.0638
Os03t0575200-01	Non-Rgene	99.999	0.001
Os04t0348400-01	Non-Rgene	100	0
Os02t0694800-01	Non-Rgene	99.1471	0.8529
Os01t0633900-01	Non-Rgene	87.5228	12.4772
Os04t0581000-01	Non-Rgene	99.9968	0.0032
Os07t0495200-01	Non-Rgene	100	0
Os01t0852100-01	Non-Rgene	100	0
Os01t0127200-01	Non-Rgene	99.9559	0.0441
Os01t0604000-01	Non-Rgene	100	0
Os02t0744650-00	Non-Rgene	99.9996	0.0004
Os09t0455900-01	Non-Rgene	100	0
Os04t0521900-01	Non-Rgene	100	0
Os01t0510500-01	Non-Rgene	100	0
Os05t0214100-01	Non-Rgene	100	0
Os05t0214100-02	Rgene	0	100
Os06t0529800-01	Non-Rgene	99.9998	0.0002
Os04t0502200-01	Non-Rgene	99.9148	0.0852
Os05t0445100-01	Non-Rgene	99.9879	0.0121
Os06t0598900-02	Non-Rgene	99.9475	0.0525
Os06t0598900-01	Non-Rgene	100	0
Os08t0481100-01	Non-Rgene	100	0
Os09t0508200-01	Non-Rgene	99.9998	0.0002
Os01t0116900-00	Rgene	0	100
Os06t0332450-00	Non-Rgene	100	0
Os03t0765100-01	Non-Rgene	91.2725	8.7275
Os06t0134400-01	Non-Rgene	73.4591	26.5409
Os01t0934900-00	Non-Rgene	99.9998	0.0002
Os07t0656100-01	Non-Rgene	100	0
Os04t0692200-01	Non-Rgene	99.9994	0.0006
Os11t0552600-01	Non-Rgene	100	0
Os05t0503100-00	Non-Rgene	99.999	0.001
Os01t0823951-00	Non-Rgene	100	0
Os01t0661000-01	Non-Rgene	99.9562	0.0438
Os01t0382200-01	Non-Rgene	99.9769	0.0231
Os09t0474800-01	Non-Rgene	98.8176	1.1824
Os08t0384100-01	Non-Rgene	100	0
Os01t0362533-01	Non-Rgene	99.9942	0.0058
Os12t0230200-01	Non-Rgene	96.3924	3.6076
Os12t0230200-02	Rgene	0.0065	99.9935
Os03t0341000-01	Non-Rgene	100	0
Os09t0423400-01	Non-Rgene	100	0
Os05t0116800-00	Non-Rgene	99.9997	0.0003
Os02t0582400-01	Non-Rgene	99.9825	0.0175
Os02t0582400-02	Non-Rgene	99.9777	0.0223
Os07t0516300-01	Non-Rgene	100	0
Os07t0206700-02	Non-Rgene	99.9928	0.0072
Os07t0206700-01	Non-Rgene	99.9961	0.0039
Os02t0749300-02	Non-Rgene	99.6042	0.3958
Os02t0749300-01	Non-Rgene	99.6026	0.3974
Os02t0753000-01	Non-Rgene	99.999	0.001
Os09t0453300-01	Non-Rgene	99.9642	0.0358
Os09t0453300-02	Non-Rgene	99.9911	0.0089
Os03t0647500-02	Non-Rgene	99.3523	0.6477
Os03t0647500-01	Non-Rgene	99.9998	0.0002
Os11t0579100-01	Rgene	0.0648	99.9352
Os10t0131500-00	Non-Rgene	99.9991	0.0009
Os07t0580500-01	Non-Rgene	99.9851	0.0148
Os10t0571900-00	Non-Rgene	100	0
Os03t0652050-00	Non-Rgene	100	0
Os01t0229600-01	Non-Rgene	100	0
Os09t0476401-00	Non-Rgene	99.9533	0.0467
Os01t0699950-01	Non-Rgene	99.9989	0.0011
Os08t0338900-01	Non-Rgene	100	0
Os10t0372100-01	Non-Rgene	100	0
Os03t0777100-01	Non-Rgene	99.9967	0.0033
Os09t0411900-01	Non-Rgene	100	0
Os02t0164400-00	Non-Rgene	100	0
Os07t0546600-01	Non-Rgene	100	0
Os05t0144300-01	Non-Rgene	99.9977	0.0023
Os04t0404000-01	Non-Rgene	100	0
Os06t0542200-01	Non-Rgene	99.1368	0.8632
Os08t0107700-01	Non-Rgene	99.961	0.039
Os01t0750666-00	Non-Rgene	99.9994	0.0006
Os12t0135200-01	Non-Rgene	99.9992	0.0008
Os05t0169900-01	Non-Rgene	100	0
Os07t0567801-01	Non-Rgene	100	0
Os03t0194300-01	Non-Rgene	99.9682	0.0318
Os11t0194600-01	Non-Rgene	99.9996	0.0004
Os03t0107100-00	Non-Rgene	88.4072	11.5928
Os07t0249700-01	Non-Rgene	100	0
Os09t0545051-00	Non-Rgene	100	0
Os03t0796700-00	Non-Rgene	99.7924	0.2076
Os05t0391200-01	Non-Rgene	100	0
Os02t0719700-01	Non-Rgene	99.9994	0.0006
Os02t0699150-00	Non-Rgene	100	0
Os07t0547700-00	Non-Rgene	98.3681	1.6319
Os04t0543900-01	Non-Rgene	78.859	21.141
Os04t0543900-02	Non-Rgene	91.7059	8.2941
Os02t0257100-01	Non-Rgene	100	0
Os04t0415000-01	Non-Rgene	99.9998	0.0002
Os11t0449600-01	Non-Rgene	100	0
Os02t0805400-01	Non-Rgene	100	0
Os02t0183500-00	Non-Rgene	99.9695	0.0305
Os01t0833700-01	Non-Rgene	99.9883	0.0117
Os04t0599800-02	Non-Rgene	99.9188	0.0812
Os04t0599800-01	Non-Rgene	99.2063	0.7937
Os06t0248200-01	Non-Rgene	100	0
Os03t0405100-01	Non-Rgene	99.9904	0.0096
Os12t0153433-00	Non-Rgene	100	0
Os05t0418000-01	Non-Rgene	99.927	0.073
Os02t0765400-01	Non-Rgene	100	0
Os06t0696566-01	Non-Rgene	100	0
Os01t0329800-01	Non-Rgene	100	0
Os01t0205100-01	Non-Rgene	99.8391	0.1609
Os12t0112500-01	Non-Rgene	99.5255	0.4745
Os07t0622700-01	Non-Rgene	100	0
Os12t0141000-01	Non-Rgene	100	0
Os01t0275900-00	Non-Rgene	99.9971	0.0029
Os01t0127450-00	Non-Rgene	99.9423	0.0577
Os06t0503400-01	Non-Rgene	99.9999	0.0001
Os02t0621850-01	Non-Rgene	100	0
Os02t0669700-01	Non-Rgene	92.2183	7.7817
Os03t0727800-01	Non-Rgene	99.9999	0.0001
Os01t0570700-01	Non-Rgene	99.9996	0.0004
Os12t0153600-00	Non-Rgene	92.3054	7.6946
Os01t0226600-02	Non-Rgene	100	0
Os01t0226600-01	Non-Rgene	100	0
Os10t0456400-02	Non-Rgene	99.9481	0.0519
Os05t0150400-01	Non-Rgene	99.9939	0.0061
Os07t0488400-01	Rgene	0	100
Os01t0881966-02	Rgene	0.0002	99.9998
Os01t0881966-01	Rgene	0.0005	99.9995
Os11t0152700-01	Non-Rgene	100	0
Os07t0439000-01	Non-Rgene	100	0
Os03t0403501-00	Non-Rgene	99.99	0.01
Os09t0110100-01	Rgene	0	100
Os04t0636200-01	Non-Rgene	100	0
Os03t0577000-01	Non-Rgene	100	0
Os01t0564600-00	Non-Rgene	99.9886	0.0114
Os11t0512000-01	Non-Rgene	100	0
Os01t0164800-01	Non-Rgene	99.9763	0.0237
Os07t0693500-02	Non-Rgene	99.9713	0.0287
Os07t0693500-01	Non-Rgene	99.8375	0.1625
Os02t0813083-00	Non-Rgene	95.2061	4.7939
Os08t0192950-00	Non-Rgene	100	0
Os10t0181600-01	Non-Rgene	99.9971	0.0029
Os11t0109950-00	Non-Rgene	99.9097	0.0903
Os02t0510400-01	Non-Rgene	99.9997	0.0003
Os02t0668900-00	Non-Rgene	99.9493	0.0507
Os03t0379100-01	Non-Rgene	99.9917	0.0083
Os05t0579200-01	Non-Rgene	100	0
Os02t0689550-00	Non-Rgene	99.9997	0.0003
Os12t0612400-01	Non-Rgene	99.9996	0.0004
Os03t0143000-01	Non-Rgene	100	0
Os08t0547900-01	Non-Rgene	99.9722	0.0278
Os01t0837600-01	Non-Rgene	100	0
Os04t0357300-01	Non-Rgene	99.1228	0.8772
Os02t0282600-01	Non-Rgene	99.1087	0.8913
Os05t0190000-00	Non-Rgene	100	0
Os04t0480600-01	Non-Rgene	100	0
Os07t0250100-00	Non-Rgene	99.9994	0.0006
Os01t0221700-00	Non-Rgene	99.9961	0.0039
Os03t0196900-01	Non-Rgene	99.9981	0.0019
Os03t0182700-02	Non-Rgene	99.9998	0.0002
Os05t0324100-01	Non-Rgene	99.6288	0.3712
Os01t0290700-01	Non-Rgene	100	0
Os07t0212200-01	Non-Rgene	100	0
Os07t0530300-01	Non-Rgene	99.6541	0.3459
Os11t0208800-01	Rgene	0.0008	99.9992
Os07t0559550-00	Non-Rgene	100	0
Os03t0804500-01	Non-Rgene	100	0
Os03t0158000-01	Non-Rgene	99.9999	0.0001
Os07t0561800-01	Non-Rgene	99.9997	0.0003
Os02t0118400-02	Non-Rgene	99.6631	0.3369
Os08t0372166-00	Non-Rgene	99.977	0.023
Os03t0701000-02	Non-Rgene	98.567	1.433
Os03t0701000-01	Non-Rgene	99.9974	0.0026
Os05t0378900-01	Non-Rgene	99.9736	0.0264
Os01t0200400-01	Non-Rgene	99.9981	0.0019
Os10t0560200-01	Non-Rgene	99.9997	0.0003
Os02t0551900-01	Non-Rgene	100	0
Os08t0150150-01	Rgene	0.0165	99.9835
Os08t0238500-00	Non-Rgene	100	0
Os05t0127300-02	Rgene	7.6786	92.3214
Os05t0127300-01	Rgene	0	100
Os03t0756300-01	Non-Rgene	99.9999	0.0001
Os09t0494800-00	Non-Rgene	99.9987	0.0013
Os02t0737300-00	Non-Rgene	99.9992	0.0008
Os01t0976600-01	Non-Rgene	98.694	1.306
Os02t0213100-01	Non-Rgene	100	0
Os12t0244100-01	Non-Rgene	100	0
Os03t0756000-01	Non-Rgene	99.9999	0.0001
Os06t0139200-02	Non-Rgene	100	0
Os06t0139200-01	Non-Rgene	100	0
Os05t0205050-00	Non-Rgene	100	0
Os04t0507950-01	Non-Rgene	99.9999	0.0001
Os05t0258000-00	Non-Rgene	100	0
Os09t0499600-01	Non-Rgene	99.9745	0.0255
Os12t0614800-00	Non-Rgene	99.8973	0.1027
Os12t0533800-01	Non-Rgene	99.9935	0.0065
Os01t0668100-01	Non-Rgene	99.9995	0.0005
Os03t0803000-01	Non-Rgene	94.4006	5.5994
Os11t0600900-01	Non-Rgene	99.9998	0.0002
Os03t0790500-01	Non-Rgene	99.6217	0.3783
Os12t0607800-01	Non-Rgene	100	0
Os06t0260250-00	Non-Rgene	99.8471	0.1529
Os02t0118200-01	Rgene	0	100
Os08t0498400-01	Non-Rgene	99.9993	0.0007
Os08t0498400-02	Non-Rgene	99.9696	0.0304
Os01t0676900-01	Non-Rgene	100	0
Os05t0486200-01	Non-Rgene	100	0
Os03t0639233-00	Non-Rgene	98.1907	1.8093
Os05t0519600-01	Non-Rgene	99.9209	0.0791
Os05t0519600-02	Non-Rgene	99.8249	0.1751
Os05t0230501-01	Non-Rgene	100	0
Os04t0382700-01	Non-Rgene	98.5245	1.4755
Os03t0267100-01	Non-Rgene	99.4004	0.5996
Os07t0525100-01	Non-Rgene	100	0
Os03t0563600-01	Non-Rgene	97.96	2.04
Os03t0178200-02	Non-Rgene	99.9704	0.0296
Os07t0102100-02	Non-Rgene	100	0
Os07t0102100-01	Non-Rgene	99.0762	0.9238
Os08t0179900-01	Non-Rgene	99.9999	0.0001
Os02t0176900-00	Non-Rgene	99.9753	0.0247
Os07t0692900-01	Non-Rgene	68.9434	31.0566
Os12t0239900-01	Non-Rgene	99.4975	0.5025
Os04t0560200-01	Non-Rgene	99.8694	0.1306
Os08t0531200-01	Non-Rgene	99.0149	0.9851
Os11t0689100-01	Rgene	0.014	99.986
Os12t0577900-00	Non-Rgene	100	0
Os01t0172900-00	Non-Rgene	99.6478	0.3521
Os03t0193700-00	Non-Rgene	99.9998	0.0002
Os11t0575200-00	Non-Rgene	99.9956	0.0044
Os01t0159600-01	Non-Rgene	100	0
Os05t0403400-01	Non-Rgene	99.6828	0.3172
Os01t0217400-00	Non-Rgene	97.3717	2.6283
Os11t0543900-01	Non-Rgene	99.9976	0.0024
Os11t0111800-00	Non-Rgene	100	0
Os09t0380200-01	Non-Rgene	99.004	0.996
Os08t0193100-02	Non-Rgene	99.999	0.001
Os08t0193100-01	Non-Rgene	98.8591	1.1409
Os08t0154250-01	Non-Rgene	99.9979	0.002
Os09t0453100-01	Non-Rgene	100	0
Os03t0644000-01	Non-Rgene	99.7295	0.2705
Os12t0284800-00	Non-Rgene	100	0
Os11t0160700-01	Non-Rgene	99.836	0.164
Os01t0764300-01	Non-Rgene	99.8668	0.1332
Os03t0113000-02	Rgene	0	100
Os09t0494300-02	Non-Rgene	99.8263	0.1737
Os09t0494300-01	Non-Rgene	84.4119	15.5881
Os09t0503700-01	Non-Rgene	99.6789	0.3211
Os03t0348200-00	Non-Rgene	99.997	0.003
Os02t0817050-00	Non-Rgene	73.4009	26.5991
Os08t0554699-00	Non-Rgene	99.9756	0.0244
Os01t0514700-01	Rgene	0	100
Os04t0544100-01	Non-Rgene	99.9977	0.0023
Os09t0526800-02	Non-Rgene	100	0
Os09t0526800-01	Non-Rgene	98.7954	1.2046
Os03t0321000-01	Non-Rgene	99.9996	0.0004
Os03t0821000-00	Non-Rgene	99.9868	0.0132
Os04t0174850-00	Non-Rgene	100	0
Os05t0588700-01	Non-Rgene	99.9914	0.0086
Os04t0456100-01	Non-Rgene	100	0
Os10t0357700-01	Non-Rgene	99.944	0.056
Os08t0282200-01	Non-Rgene	100	0
Os11t0617800-01	Non-Rgene	100	0
Os03t0128500-01	Non-Rgene	95.5556	4.4444
Os02t0763900-01	Non-Rgene	99.9999	0.0001
Os09t0568700-01	Non-Rgene	100	0
Os09t0279400-01	Non-Rgene	99.9998	0.0002
Os01t0228300-01	Non-Rgene	99.9984	0.0016
Os01t0727200-00	Non-Rgene	100	0
Os02t0208500-01	Non-Rgene	100	0
Os03t0347500-01	Non-Rgene	100	0
Os06t0667400-01	Non-Rgene	100	0
Os04t0684300-02	Non-Rgene	100	0
Os01t0818400-03	Non-Rgene	100	0
Os07t0112100-00	Non-Rgene	99.9999	0.0001
Os04t0525700-01	Non-Rgene	100	0
Os11t0220400-01	Non-Rgene	99.9104	0.0896
Os06t0332700-00	Non-Rgene	100	0
Os08t0156600-01	Non-Rgene	100	0
Os01t0329075-00	Non-Rgene	100	0
Os02t0575800-01	Non-Rgene	99.9999	0.0001
Os04t0415401-01	Non-Rgene	99.9191	0.0809
Os08t0295200-00	Non-Rgene	100	0
Os03t0253100-01	Non-Rgene	99.9778	0.0222
Os08t0290500-03	Non-Rgene	100	0
Os08t0290500-01	Non-Rgene	99.993	0.007
Os03t0821250-00	Non-Rgene	95.8524	4.1476
Os12t0574000-01	Non-Rgene	99.8494	0.1506
Os03t0139100-00	Non-Rgene	100	0
Os06t0202300-01	Non-Rgene	99.955	0.045
Os05t0519000-00	Non-Rgene	100	0
Os10t0370600-01	Non-Rgene	100	0
Os03t0806500-01	Non-Rgene	99.5716	0.4284
Os07t0155600-01	Non-Rgene	99.9838	0.0162
Os02t0638200-01	Non-Rgene	100	0
Os01t0351300-01	Non-Rgene	100	0
Os03t0762800-01	Non-Rgene	99.9995	0.0005
Os07t0486400-01	Rgene	13.1441	86.8559
Os10t0409400-01	Non-Rgene	99.0186	0.9814
Os05t0436400-01	Non-Rgene	99.9999	0.0001
Os05t0436400-02	Non-Rgene	99.9986	0.0014
Os05t0436400-03	Non-Rgene	100	0
Os04t0398000-02	Non-Rgene	100	0
Os02t0125566-00	Non-Rgene	97.5011	2.4989
Os12t0597700-01	Non-Rgene	99.9976	0.0024
Os07t0194400-00	Non-Rgene	99.9908	0.0092
Os12t0272800-01	Rgene	0	100
Os08t0169300-00	Non-Rgene	99.9036	0.0964
Os04t0688300-01	Non-Rgene	100	0
Os04t0587100-01	Non-Rgene	99.9998	0.0002
Os05t0386201-00	Non-Rgene	100	0
Os11t0234001-01	Non-Rgene	99.7852	0.2148
Os09t0110151-00	Non-Rgene	99.9772	0.0228
Os09t0361366-00	Non-Rgene	99.9998	0.0002
Os12t0112251-00	Non-Rgene	100	0
Os02t0316800-01	Non-Rgene	99.9841	0.0159
Os05t0415900-00	Non-Rgene	99.9997	0.0003
Os03t0226700-01	Non-Rgene	99.9605	0.0395
Os03t0110700-00	Non-Rgene	100	0
Os07t0153400-01	Non-Rgene	99.9995	0.0005
Os02t0733300-01	Non-Rgene	99.9889	0.0111
Os12t0209000-00	Non-Rgene	99.9447	0.0553
Os11t0104300-01	Non-Rgene	99.9691	0.0309
Os03t0185500-01	Non-Rgene	99.4876	0.5124
Os02t0291400-01	Non-Rgene	99.9147	0.0853
Os02t0691800-01	Non-Rgene	100	0
Os09t0423700-01	Non-Rgene	99.9996	0.0004
Os03t0770800-01	Non-Rgene	100	0
Os03t0598150-00	Non-Rgene	99.9845	0.0155
Os02t0330200-01	Non-Rgene	98.4963	1.5037
Os06t0160800-02	Non-Rgene	99.9995	0.0005
Os06t0160800-01	Non-Rgene	99.9982	0.0018
Os04t0483400-01	Non-Rgene	100	0
Os04t0616200-01	Rgene	0	100
Os11t0115100-01	Non-Rgene	100	0
Os08t0366000-01	Non-Rgene	86.1367	13.8633
Os02t0687200-01	Non-Rgene	100	0
Os03t0338800-01	Non-Rgene	98.1476	1.8524
Os01t0337160-00	Non-Rgene	99.9661	0.0339
Os02t0234700-01	Non-Rgene	99.8952	0.1048
Os11t0124300-01	Non-Rgene	99.5349	0.4651
Os08t0101800-01	Non-Rgene	100	0
Os12t0218300-01	Non-Rgene	99.9743	0.0257
Os11t0244100-00	Non-Rgene	99.9955	0.0045
Os03t0191700-01	Non-Rgene	99.9132	0.0869
Os07t0105300-01	Non-Rgene	100	0
Os01t0620400-01	Non-Rgene	99.9996	0.0004
Os05t0475625-00	Non-Rgene	98.4852	1.5148
Os06t0152000-01	Non-Rgene	100	0
Os01t0299300-00	Non-Rgene	99.6358	0.3642
Os03t0167700-01	Non-Rgene	99.9985	0.0015
Os03t0167700-02	Non-Rgene	99.9775	0.0225
Os03t0421300-00	Non-Rgene	100	0
Os06t0201200-01	Non-Rgene	100	0
Os04t0448900-01	Non-Rgene	99.9884	0.0116
Os11t0265800-00	Non-Rgene	99.9992	0.0008
Os02t0697700-01	Non-Rgene	99.9997	0.0003
Os03t0712300-01	Non-Rgene	99.9974	0.0026
Os01t0967700-01	Non-Rgene	99.9985	0.0015
Os07t0688100-01	Non-Rgene	99.9777	0.0223
Os01t0772900-01	Non-Rgene	98.9742	1.0258
Os06t0688300-00	Non-Rgene	99.999	0.001
Os01t0175733-00	Non-Rgene	99.8353	0.1647
Os04t0509600-01	Non-Rgene	100	0
Os11t0109933-01	Non-Rgene	99.9912	0.0088
Os11t0109933-02	Non-Rgene	99.6728	0.3272
Os05t0354300-01	Non-Rgene	66.1551	33.8449
Os10t0326900-00	Rgene	0	100
Os01t0700100-01	Non-Rgene	100	0
Os03t0801600-01	Non-Rgene	98.0365	1.9635
Os02t0179100-01	Non-Rgene	99.9989	0.0011
Os09t0327550-00	Non-Rgene	99.7792	0.2209
Os03t0261900-02	Non-Rgene	100	0
Os07t0262200-02	Non-Rgene	99.9996	0.0004
Os02t0165100-01	Rgene	0	100
Os04t0397100-01	Non-Rgene	100	0
Os06t0713300-01	Non-Rgene	99.3971	0.6029
Os01t0354175-00	Non-Rgene	100	0
Os02t0528900-01	Non-Rgene	100	0
Os01t0566100-01	Non-Rgene	100	0
Os01t0566100-02	Non-Rgene	100	0
Os04t0405800-01	Non-Rgene	99.5547	0.4453
Os02t0203000-01	Non-Rgene	100	0
Os02t0162766-01	Non-Rgene	99.9964	0.0036
Os07t0615000-01	Non-Rgene	99.8783	0.1217
Os06t0183200-01	Non-Rgene	99.8512	0.1488
Os08t0488700-00	Non-Rgene	99.8788	0.1212
Os08t0403300-00	Non-Rgene	100	0
Os11t0519500-00	Non-Rgene	98.1846	1.8154
Os12t0538600-00	Non-Rgene	79.8703	20.1297
Os05t0577800-01	Non-Rgene	99.9874	0.0126
Os06t0620700-00	Non-Rgene	100	0
Os01t0742766-01	Non-Rgene	99.8148	0.1852
Os05t0115600-01	Non-Rgene	100	0
Os05t0159501-00	Non-Rgene	99.9992	0.0008
Os06t0472950-00	Non-Rgene	100	0
Os04t0559700-01	Non-Rgene	100	0
Os05t0444500-00	Non-Rgene	99.9999	0.0001
Os06t0128500-01	Non-Rgene	100	0
Os09t0107400-00	Non-Rgene	99.9986	0.0014
Os04t0338100-01	Non-Rgene	99.9945	0.0055
Os09t0444900-02	Non-Rgene	100	0
Os09t0444900-01	Non-Rgene	100	0
Os10t0416350-00	Non-Rgene	99.9999	0.0001
Os05t0441750-00	Non-Rgene	99.9984	0.0016
Os03t0232800-02	Non-Rgene	99.9527	0.0473
Os06t0583501-00	Non-Rgene	100	0
Os07t0608800-01	Non-Rgene	99.9711	0.0289
Os06t0661900-01	Non-Rgene	99.9986	0.0014
Os12t0136900-00	Non-Rgene	100	0
Os09t0492700-01	Non-Rgene	99.9976	0.0024
Os07t0545001-00	Non-Rgene	100	0
Os09t0392050-00	Non-Rgene	100	0
Os04t0589800-01	Non-Rgene	100	0
Os01t0512400-01	Non-Rgene	97.3073	2.6927
Os05t0379300-01	Non-Rgene	100	0
Os01t0854800-01	Non-Rgene	100	0
Os10t0503600-01	Non-Rgene	100	0
Os09t0444550-00	Non-Rgene	93.8918	6.1082
Os07t0241800-01	Non-Rgene	100	0
Os11t0256600-00	Non-Rgene	99.9969	0.0031
Os11t0103150-00	Non-Rgene	50.5089	49.4911
Os05t0566500-02	Non-Rgene	100	0
Os01t0766966-00	Non-Rgene	99.8991	0.1009
Os09t0485500-01	Non-Rgene	99.9956	0.0044
Os02t0814100-00	Non-Rgene	98.3945	1.6055
Os08t0141000-00	Non-Rgene	99.9997	0.0003
Os04t0376400-01	Non-Rgene	99.8281	0.1719
Os06t0712600-00	Non-Rgene	100	0
Os03t0386700-00	Non-Rgene	99.9844	0.0156
Os09t0124100-00	Non-Rgene	79.8396	20.1604
Os02t0472700-00	Rgene	0	100
Os10t0437700-01	Non-Rgene	99.9999	0.0001
Os03t0220700-02	Non-Rgene	97.9505	2.0495
Os10t0337400-01	Rgene	0	100
Os03t0151500-01	Non-Rgene	100	0
Os07t0242700-00	Non-Rgene	79.5849	20.4151
Os03t0136450-00	Non-Rgene	99.9834	0.0166
Os03t0810300-01	Non-Rgene	99.7712	0.2288
Os07t0584366-00	Non-Rgene	100	0
Os02t0206833-01	Non-Rgene	100	0
Os03t0161302-00	Non-Rgene	100	0
Os06t0120732-01	Non-Rgene	99.9953	0.0047
Os08t0159900-02	Non-Rgene	100	0
Os08t0159900-01	Non-Rgene	100	0
Os03t0274800-01	Rgene	0	100
Os02t0631801-01	Non-Rgene	94.1986	5.8014
Os05t0574550-00	Non-Rgene	59.511	40.489
Os09t0268000-00	Rgene	0	100
Os11t0120725-00	Non-Rgene	100	0
Os11t0560900-00	Rgene	0	100
Os01t0938200-01	Non-Rgene	100	0
Os06t0172101-00	Non-Rgene	99.9999	0.0001
Os02t0281150-01	Rgene	0.0159	99.9841
Os01t0327500-01	Non-Rgene	100	0
Os03t0158600-00	Non-Rgene	99.9134	0.0866
Os05t0484000-01	Non-Rgene	100	0
Os05t0557000-01	Non-Rgene	100	0
Os03t0636300-01	Non-Rgene	99.9999	0.0001
Os08t0188151-00	Non-Rgene	100	0
Os12t0283100-01	Non-Rgene	97.5738	2.4262
Os09t0253775-00	Non-Rgene	100	0
Os03t0140900-00	Non-Rgene	100	0.0001
Os03t0681000-00	Non-Rgene	98.9583	1.0417
Os01t0868900-01	Non-Rgene	99.9961	0.0039
Os09t0481650-00	Non-Rgene	100	0
Os04t0617600-01	Non-Rgene	98.4196	1.5804
Os02t0474000-01	Non-Rgene	99.1714	0.8286
Os02t0833000-01	Rgene	0	100
Os10t0339400-01	Non-Rgene	99.1831	0.8169
Os03t0262300-01	Non-Rgene	99.9978	0.0022
Os04t0581300-01	Non-Rgene	99.9906	0.0094
Os03t0591600-00	Non-Rgene	100	0
Os02t0606800-01	Non-Rgene	99.8744	0.1256
Os05t0414200-01	Non-Rgene	97.3928	2.6072
Os04t0460200-01	Non-Rgene	100	0
Os03t0708500-00	Non-Rgene	98.164	1.836
Os06t0305400-01	Non-Rgene	97.5265	2.4735
Os06t0172675-00	Non-Rgene	100	0
Os02t0128600-01	Non-Rgene	99.9883	0.0117
Os02t0529900-01	Non-Rgene	100	0
Os06t0623300-01	Non-Rgene	99.9986	0.0014
Os02t0729500-00	Non-Rgene	100	0
Os06t0122600-00	Non-Rgene	99.9812	0.0188
Os01t0545550-00	Non-Rgene	100	0
Os03t0803700-01	Non-Rgene	99.0322	0.9678
Os04t0414100-01	Non-Rgene	99.9954	0.0046
Os04t0674750-00	Non-Rgene	99.9676	0.0324
Os03t0240900-01	Non-Rgene	98.0436	1.9564
Os04t0206850-00	Non-Rgene	99.9999	0.0001
Os10t0406800-01	Non-Rgene	99.9902	0.0098
Os08t0527400-01	Non-Rgene	99.9966	0.0034
Os04t0378575-00	Rgene	0	100
Os08t0293400-01	Non-Rgene	100	0
Os03t0309300-00	Non-Rgene	100	0
Os06t0472400-01	Non-Rgene	99.9323	0.0677
Os09t0528100-01	Non-Rgene	100	0
Os09t0314300-01	Non-Rgene	95.85	4.15
Os09t0314300-02	Non-Rgene	99.9999	0.0001
Os08t0233600-01	Non-Rgene	100	0
Os02t0469900-01	Non-Rgene	99.9768	0.0232
Os09t0511500-01	Non-Rgene	99.9997	0.0003
Os01t0911200-01	Non-Rgene	100	0
Os12t0528300-01	Non-Rgene	80.8194	19.1806
Os04t0636500-01	Non-Rgene	97.4847	2.5153
Os03t0196250-00	Non-Rgene	80.5434	19.4566
Os12t0130300-00	Rgene	0	100
Os04t0413600-01	Non-Rgene	99.4948	0.5052
Os06t0505202-00	Non-Rgene	99.9962	0.0038
Os02t0586400-01	Non-Rgene	100	0
Os05t0510932-00	Non-Rgene	99.9999	0.0001
Os06t0579100-01	Non-Rgene	100	0
Os06t0687450-01	Non-Rgene	99.8737	0.1263
Os11t0282300-01	Non-Rgene	99.8115	0.1885
Os06t0144000-01	Non-Rgene	99.9985	0.0015
Os10t0492600-01	Non-Rgene	100	0
Os06t0587200-00	Rgene	0	100
Os05t0104150-01	Rgene	0	100
Os11t0629300-01	Non-Rgene	100	0
Os08t0103900-01	Non-Rgene	99.9995	0.0005
Os01t0898800-00	Non-Rgene	99.7907	0.2093
Os11t0556433-00	Non-Rgene	99.9991	0.0009
Os07t0496000-01	Non-Rgene	99.9999	0.0001
Os03t0168200-01	Non-Rgene	98.698	1.302
Os06t0698300-01	Non-Rgene	99.9915	0.0085
Os09t0548066-00	Non-Rgene	81.9634	18.0366
Os03t0240700-01	Non-Rgene	99.8725	0.1274
Os01t0240600-01	Non-Rgene	100	0
Os01t0898600-01	Non-Rgene	99.9509	0.0491
Os01t0926400-03	Non-Rgene	100	0
Os01t0929000-01	Rgene	49.8016	50.1984
Os05t0449200-01	Non-Rgene	100	0
Os08t0416033-00	Non-Rgene	99.4785	0.5215
Os01t0840700-00	Non-Rgene	100	0
Os03t0777000-01	Non-Rgene	100	0
Os06t0608550-00	Non-Rgene	99.8863	0.1137
Os02t0595400-01	Non-Rgene	99.9998	0.0002
Os01t0839500-00	Non-Rgene	100	0
Os10t0159800-01	Non-Rgene	99.999	0.001
Os10t0159800-03	Non-Rgene	99.9999	0.0001
Os07t0443700-00	Rgene	0.0004	99.9996
Os04t0622400-00	Non-Rgene	100	0
Os07t0213800-01	Non-Rgene	100	0
Os02t0297132-00	Non-Rgene	99.9131	0.0869
Os06t0514700-01	Non-Rgene	99.9995	0.0005
Os03t0178550-01	Non-Rgene	100	0
Os03t0577300-00	Non-Rgene	100	0
Os03t0368000-00	Non-Rgene	100	0
Os08t0550301-00	Non-Rgene	100	0
Os08t0468901-00	Non-Rgene	100	0
Os05t0492500-01	Rgene	47.8218	52.1782
Os09t0501600-01	Non-Rgene	99.9999	0.0001
Os08t0413100-00	Non-Rgene	99.7919	0.2081
Os06t0692800-01	Non-Rgene	99.9971	0.0029
Os11t0636600-01	Non-Rgene	100	0
Os03t0752400-00	Non-Rgene	100	0
Os07t0416900-01	Non-Rgene	100	0
Os05t0474600-03	Non-Rgene	100	0
Os05t0474600-02	Non-Rgene	99.8106	0.1894
Os03t0271100-02	Non-Rgene	99.9997	0.0003
Os07t0599500-01	Non-Rgene	100	0
Os09t0569300-01	Non-Rgene	97.2449	2.7551
Os02t0608400-01	Non-Rgene	100	0
Os01t0207700-00	Non-Rgene	99.9995	0.0004
Os06t0701200-01	Non-Rgene	100	0
Os01t0176000-01	Non-Rgene	100	0
Os03t0730400-01	Non-Rgene	99.9988	0.0012
Os06t0348800-02	Non-Rgene	99.9758	0.0242
Os06t0348800-03	Non-Rgene	99.9927	0.0073
Os03t0235700-01	Non-Rgene	99.9074	0.0926
Os07t0653900-01	Non-Rgene	99.9898	0.0102
Os04t0498400-01	Non-Rgene	99.9999	0.0001
Os08t0547550-00	Non-Rgene	99.7841	0.2159
Os03t0781700-01	Non-Rgene	99.3306	0.6694
Os04t0410300-01	Non-Rgene	99.9999	0.0001
Os05t0587200-01	Non-Rgene	99.9998	0.0002
Os06t0105400-02	Non-Rgene	99.8846	0.1154
Os06t0105400-01	Non-Rgene	99.7799	0.2201
Os08t0332100-01	Non-Rgene	99.9907	0.0093
Os02t0477100-01	Non-Rgene	100	0
Os07t0671400-01	Non-Rgene	100	0
Os01t0834200-03	Non-Rgene	99.997	0.003
Os02t0116000-01	Non-Rgene	99.201	0.799
Os11t0168000-01	Non-Rgene	100	0
Os09t0529300-01	Non-Rgene	99.9783	0.0217
Os09t0529300-02	Non-Rgene	99.9802	0.0198
Os05t0148600-01	Non-Rgene	100	0
Os07t0610200-00	Non-Rgene	100	0
Os02t0270900-00	Non-Rgene	99.9997	0.0003
Os04t0221800-00	Non-Rgene	100	0
Os01t0868200-01	Non-Rgene	99.9902	0.0098
Os05t0513400-01	Non-Rgene	100	0
Os05t0513400-02	Non-Rgene	100	0
Os10t0537450-00	Non-Rgene	100	0
Os03t0230500-01	Rgene	19.7854	80.2146
Os03t0808900-01	Non-Rgene	99.993	0.007
Os11t0686400-00	Rgene	0	100
Os02t0826700-00	Non-Rgene	95.8087	4.1913
Os06t0612951-00	Non-Rgene	99.9912	0.0088
Os08t0326400-01	Non-Rgene	100	0
Os08t0173300-01	Non-Rgene	99.9993	0.0007
Os08t0462700-01	Non-Rgene	100	0
Os07t0673000-01	Non-Rgene	99.9913	0.0087
Os10t0162838-00	Non-Rgene	100	0
Os09t0321900-01	Non-Rgene	99.7621	0.2378
Os04t0613200-01	Non-Rgene	99.9312	0.0688
Os02t0108302-01	Non-Rgene	99.9995	0.0005
Os06t0232233-01	Non-Rgene	99.9999	0.0001
Os04t0594000-01	Non-Rgene	100	0
Os02t0608300-01	Non-Rgene	99.9971	0.0029
Os03t0102700-01	Non-Rgene	100	0
Os10t0438000-00	Non-Rgene	99.9649	0.0351
Os04t0607150-00	Non-Rgene	99.9998	0.0002
Os12t0284000-03	Non-Rgene	99.2272	0.7728
Os12t0284000-02	Non-Rgene	98.2016	1.7984
Os04t0445900-00	Non-Rgene	100	0
Os02t0125400-01	Non-Rgene	99.9804	0.0196
Os02t0800800-01	Non-Rgene	99.8092	0.1908
Os03t0112700-02	Non-Rgene	99.5351	0.4649
Os03t0112700-01	Non-Rgene	99.2975	0.7025
Os01t0137550-01	Non-Rgene	99.9051	0.0949
Os01t0182100-01	Non-Rgene	99.8416	0.1584
Os01t0904200-02	Non-Rgene	99.9997	0.0003
Os01t0904200-01	Non-Rgene	99.9752	0.0248
Os03t0805500-01	Non-Rgene	99.9743	0.0257
Os01t0825500-01	Non-Rgene	100	0
Os07t0276050-00	Non-Rgene	100	0
Os11t0544866-01	Non-Rgene	97.0883	2.9117
Os08t0489800-01	Non-Rgene	99.2272	0.7728
Os02t0714200-01	Non-Rgene	99.9915	0.0085
Os08t0378250-00	Non-Rgene	100	0
Os03t0102366-00	Rgene	14.5162	85.4838
Os02t0616800-01	Non-Rgene	99.9897	0.0103
Os07t0662550-00	Non-Rgene	99.9905	0.0096
Os10t0360100-02	Non-Rgene	99.9987	0.0013
Os10t0360100-01	Non-Rgene	100	0
Os11t0211400-01	Rgene	20.0373	79.9627
Os07t0523150-00	Non-Rgene	100	0
Os10t0165000-01	Non-Rgene	99.2384	0.7616
Os12t0542000-01	Non-Rgene	100	0
Os04t0609300-01	Non-Rgene	99.899	0.101
Os06t0264800-01	Non-Rgene	100	0
Os10t0425400-01	Non-Rgene	99.9856	0.0144
Os01t0833500-01	Non-Rgene	100	0
Os03t0655400-01	Non-Rgene	100	0
Os06t0584000-00	Non-Rgene	99.9738	0.0262
Os07t0249900-01	Non-Rgene	100	0
Os02t0627750-00	Non-Rgene	100	0
Os07t0243150-01	Non-Rgene	99.5528	0.4472
Os09t0421200-01	Non-Rgene	100	0
Os01t0190400-02	Non-Rgene	99.9992	0.0008
Os06t0175500-01	Non-Rgene	100	0
Os01t0901900-01	Non-Rgene	100	0
Os01t0974600-00	Non-Rgene	92.3127	7.6873
Os03t0807600-00	Non-Rgene	99.9778	0.0222
Os02t0314925-00	Non-Rgene	100	0
Os04t0185500-01	Non-Rgene	99.9939	0.0061
Os10t0135650-00	Non-Rgene	100	0
Os05t0390550-00	Non-Rgene	99.986	0.014
Os01t0274201-00	Non-Rgene	99.7665	0.2335
Os09t0535900-01	Non-Rgene	99.9755	0.0245
Os02t0198300-01	Non-Rgene	98.3604	1.6396
Os02t0198300-02	Non-Rgene	99.5929	0.4071
Os04t0678300-01	Non-Rgene	99.9714	0.0286
Os11t0592400-01	Non-Rgene	99.9509	0.0491
Os01t0653350-00	Non-Rgene	99.998	0.002
Os09t0533100-01	Non-Rgene	99.5569	0.4431
Os05t0530300-01	Non-Rgene	98.7131	1.2869
Os04t0204300-02	Non-Rgene	100	0
Os04t0204300-01	Non-Rgene	99.7552	0.2448
Os03t0271500-01	Non-Rgene	100	0
Os08t0542500-00	Non-Rgene	100	0
Os05t0346100-01	Non-Rgene	100	0
Os01t0743150-00	Non-Rgene	99.9993	0.0007
Os06t0487300-01	Non-Rgene	100	0
Os06t0640599-00	Non-Rgene	99.6891	0.3109
Os02t0798400-01	Non-Rgene	100	0
Os07t0456700-01	Non-Rgene	99.8283	0.1717
Os04t0513100-01	Non-Rgene	99.9877	0.0123
Os07t0274400-01	Non-Rgene	99.997	0.003
Os04t0692750-01	Non-Rgene	95.5221	4.4779
Os02t0779500-01	Non-Rgene	99.9997	0.0003
Os11t0544800-01	Non-Rgene	99.9988	0.0012
Os10t0162834-01	Non-Rgene	99.9851	0.0149
Os10t0369950-00	Non-Rgene	100	0
Os02t0603000-00	Rgene	42.3156	57.6844
Os04t0129900-01	Non-Rgene	99.9281	0.072
Os01t0134700-01	Non-Rgene	99.9992	0.0008
Os09t0392100-01	Non-Rgene	99.6906	0.3094
Os06t0340001-00	Non-Rgene	100	0
Os05t0581800-01	Non-Rgene	99.9902	0.0098
Os06t0635700-01	Non-Rgene	99.9999	0.0001
Os08t0564750-00	Non-Rgene	100	0
Os08t0113200-01	Non-Rgene	100	0
Os07t0273700-00	Rgene	0	100
Os10t0578200-01	Non-Rgene	100	0
Os03t0105700-01	Non-Rgene	98.696	1.304
Os12t0131000-01	Non-Rgene	99.9992	0.0008
Os03t0269700-01	Non-Rgene	99.7464	0.2536
Os09t0507550-00	Non-Rgene	100	0
Os10t0380100-01	Non-Rgene	99.9654	0.0346
Os12t0601200-01	Non-Rgene	99.9996	0.0004
Os10t0550200-01	Non-Rgene	99.9997	0.0003
Os12t0595300-01	Non-Rgene	99.777	0.223
Os09t0490200-01	Non-Rgene	99.9999	0.0001
Os09t0490200-02	Non-Rgene	100	0
Os01t0784000-01	Rgene	6.0309	93.9691
Os03t0266900-02	Non-Rgene	100	0
Os08t0171000-01	Non-Rgene	99.9992	0.0008
Os04t0470300-02	Non-Rgene	100	0
Os04t0212200-01	Non-Rgene	99.5776	0.4224
Os06t0618300-01	Non-Rgene	100	0
Os01t0275600-01	Non-Rgene	99.9656	0.0344
Os01t0229800-00	Non-Rgene	99.8855	0.1145
Os01t0829400-01	Non-Rgene	96.8613	3.1387
Os11t0154900-01	Non-Rgene	100	0
Os04t0626900-01	Non-Rgene	99.9998	0.0002
Os11t0303300-00	Non-Rgene	99.9703	0.0297
Os02t0602400-01	Rgene	38.8392	61.1608
Os03t0303100-01	Non-Rgene	99.9856	0.0145
Os06t0574700-01	Non-Rgene	100	0
Os06t0574700-02	Non-Rgene	99.983	0.0169
Os03t0792500-01	Non-Rgene	99.9999	0.0001
Os04t0584100-01	Rgene	0	100
Os09t0358700-01	Non-Rgene	99.8701	0.1299
Os01t0303401-00	Non-Rgene	100	0
Os10t0574800-01	Non-Rgene	99.9937	0.0063
Os08t0207300-01	Non-Rgene	100	0
Os11t0148600-01	Non-Rgene	100	0
Os06t0231350-00	Non-Rgene	100	0
Os07t0531400-01	Non-Rgene	100	0
Os03t0372900-01	Non-Rgene	99.9847	0.0153
Os10t0136400-00	Rgene	0	100
Os10t0131850-00	Non-Rgene	100	0
Os09t0568500-01	Non-Rgene	99.9947	0.0053
Os01t0779400-02	Non-Rgene	99.7701	0.2299
Os01t0779400-01	Non-Rgene	99.5968	0.4032
Os03t0401300-01	Non-Rgene	99.9676	0.0324
Os07t0564100-01	Non-Rgene	100	0
Os05t0486100-01	Rgene	0	100
Os08t0563450-00	Non-Rgene	69.8591	30.1409
Os12t0580400-01	Non-Rgene	100	0
Os01t0808950-00	Non-Rgene	100	0
Os03t0572925-00	Non-Rgene	99.9994	0.0006
Os11t0236100-01	Non-Rgene	99.9914	0.0086
Os02t0814200-01	Non-Rgene	99.9949	0.0051
Os11t0181800-01	Non-Rgene	97.7182	2.2818
Os12t0169700-01	Non-Rgene	99.8752	0.1248
Os07t0452400-01	Non-Rgene	99.9601	0.0399
Os11t0704100-00	Rgene	0	100
Os08t0203150-00	Non-Rgene	87.4815	12.5185
Os01t0867900-02	Non-Rgene	99.9971	0.0029
Os01t0867900-01	Non-Rgene	99.7864	0.2136
Os12t0433200-01	Non-Rgene	97.3489	2.6511
Os08t0474800-01	Non-Rgene	99.6184	0.3816
Os02t0809700-01	Non-Rgene	100	0
Os09t0510200-01	Non-Rgene	99.9829	0.0171
Os10t0511400-01	Non-Rgene	99.9025	0.0975
Os02t0551100-01	Rgene	0	100
Os11t0689400-00	Non-Rgene	99.5948	0.4053
Os03t0292800-01	Non-Rgene	100	0
Os05t0531100-01	Non-Rgene	99.9976	0.0024
Os12t0265701-00	Non-Rgene	100	0
Os03t0589100-00	Non-Rgene	100	0
Os03t0666100-03	Non-Rgene	99.9902	0.0098
Os03t0666100-01	Non-Rgene	98.871	1.129
Os07t0481200-01	Non-Rgene	97.5316	2.4684
Os12t0516400-00	Non-Rgene	100	0
Os06t0337200-00	Non-Rgene	100	0
Os01t0734150-00	Non-Rgene	100	0
Os05t0434600-00	Non-Rgene	100	0
Os08t0561800-01	Non-Rgene	100	0
Os01t0937800-00	Non-Rgene	99.9937	0.0063
Os04t0381100-02	Non-Rgene	99.9527	0.0473
Os04t0381100-01	Non-Rgene	99.9083	0.0917
Os01t0734000-01	Non-Rgene	99.9983	0.0017
Os02t0537200-01	Non-Rgene	99.4191	0.5809
Os07t0167200-01	Non-Rgene	100	0
Os10t0479500-01	Non-Rgene	99.9997	0.0003
Os08t0192900-01	Non-Rgene	100	0
Os08t0324300-01	Non-Rgene	100	0
Os02t0768100-01	Non-Rgene	100	0
Os06t0603300-00	Non-Rgene	100	0
Os03t0670100-01	Non-Rgene	99.4957	0.5043
Os04t0157300-00	Non-Rgene	100	0
Os10t0144000-00	Non-Rgene	99.7843	0.2157
Os05t0522500-01	Non-Rgene	99.9988	0.0012
Os06t0647400-02	Non-Rgene	99.9989	0.0011
Os01t0870500-02	Rgene	0	100
Os01t0762300-01	Non-Rgene	100	0
Os01t0689900-04	Rgene	0	100
Os01t0689900-03	Rgene	0	100
Os01t0689900-02	Rgene	0	100
Os01t0689900-01	Non-Rgene	66.0343	33.9657
Os11t0437800-01	Non-Rgene	94.166	5.8341
Os01t0720500-01	Non-Rgene	100	0
Os01t0548900-00	Non-Rgene	100	0
Os02t0216200-01	Non-Rgene	99.7624	0.2376
Os04t0531600-01	Non-Rgene	100	0
Os07t0513000-01	Non-Rgene	99.9993	0.0007
Os06t0594100-02	Non-Rgene	86.4581	13.5419
Os06t0594100-01	Non-Rgene	99.9796	0.0204
Os01t0957600-01	Non-Rgene	99.9605	0.0395
Os02t0168800-02	Non-Rgene	99.982	0.018
Os02t0168800-01	Non-Rgene	99.7334	0.2666
Os06t0549337-00	Non-Rgene	99.9915	0.0085
Os04t0441600-00	Non-Rgene	99.9915	0.0085
Os04t0382900-01	Non-Rgene	100	0
Os08t0444100-01	Non-Rgene	99.9137	0.0863
Os03t0376600-01	Non-Rgene	99.984	0.016
Os05t0568000-02	Non-Rgene	95.8332	4.1668
Os12t0617900-02	Non-Rgene	98.7021	1.2979
Os02t0479100-00	Non-Rgene	100	0
Os04t0605500-01	Non-Rgene	99.9838	0.0162
Os02t0656200-01	Non-Rgene	99.9779	0.0221
Os06t0185300-01	Non-Rgene	100	0
Os08t0514300-00	Non-Rgene	100	0
Os05t0431333-00	Non-Rgene	99.9719	0.0281
Os01t0677000-01	Non-Rgene	99.9179	0.0821
Os06t0109200-01	Non-Rgene	100	0
Os02t0296800-01	Non-Rgene	99.9893	0.0107
Os07t0466000-00	Non-Rgene	98.4464	1.5536
Os07t0605350-00	Non-Rgene	100	0
Os07t0272900-01	Non-Rgene	100	0
Os01t0504950-01	Non-Rgene	100	0
Os06t0109400-01	Non-Rgene	98.0155	1.9845
Os04t0446750-01	Non-Rgene	100	0
Os10t0578000-01	Non-Rgene	99.9991	0.0009
Os05t0420900-01	Non-Rgene	100	0
Os02t0481700-01	Non-Rgene	99.9999	0.0001
Os09t0467300-02	Non-Rgene	100	0
Os09t0467300-01	Non-Rgene	100	0
Os03t0357500-01	Non-Rgene	100	0
Os03t0689300-01	Non-Rgene	100	0
Os04t0565450-00	Non-Rgene	100	0
Os09t0340400-01	Non-Rgene	87.4743	12.5257
Os09t0491820-01	Non-Rgene	99.972	0.028
Os09t0491820-02	Non-Rgene	98.8094	1.1906
Os10t0109066-00	Non-Rgene	100	0
Os03t0689350-00	Non-Rgene	99.9998	0.0002
Os09t0538500-01	Non-Rgene	100	0
Os01t0668200-00	Non-Rgene	99.4142	0.5858
Os05t0423400-01	Non-Rgene	99.999	0.001
Os02t0175800-01	Non-Rgene	99.9963	0.0037
Os12t0107300-01	Non-Rgene	100	0
Os06t0118075-00	Non-Rgene	100	0
Os10t0499700-01	Non-Rgene	100	0
Os03t0692350-00	Non-Rgene	100	0
Os04t0532800-01	Non-Rgene	100	0
Os09t0460350-01	Non-Rgene	94.6317	5.3683
Os06t0727500-00	Non-Rgene	71.9333	28.0667
Os07t0101200-01	Non-Rgene	99.9995	0.0005
Os07t0490500-01	Non-Rgene	93.6118	6.3882
Os08t0555800-00	Non-Rgene	99.9699	0.0301
Os03t0146400-02	Non-Rgene	99.9999	0.0001
Os01t0698200-00	Non-Rgene	100	0
Os04t0382250-00	Non-Rgene	99.9998	0.0002
Os01t0341000-00	Non-Rgene	100	0
Os02t0285900-00	Non-Rgene	100	0
Os04t0243700-01	Non-Rgene	100	0
Os02t0173800-01	Non-Rgene	99.9529	0.0471
Os01t0882400-01	Non-Rgene	99.9992	0.0008
Os10t0548900-01	Non-Rgene	99.5857	0.4143
Os07t0244100-00	Non-Rgene	100	0
Os02t0786500-01	Non-Rgene	100	0
Os03t0211800-01	Non-Rgene	99.9993	0.0007
Os01t0138300-02	Rgene	0	100
Os01t0138300-01	Non-Rgene	97.9845	2.0155
Os03t0392050-01	Non-Rgene	100	0
Os09t0412900-01	Non-Rgene	99.9986	0.0014
Os09t0564600-01	Non-Rgene	100	0
Os05t0251900-00	Non-Rgene	100	0
Os03t0650200-01	Non-Rgene	99.995	0.005
Os03t0142800-01	Non-Rgene	99.9963	0.0037
Os06t0560300-00	Non-Rgene	100	0
Os01t0862300-01	Non-Rgene	99.995	0.005
Os01t0957100-01	Rgene	0	100
Os10t0481150-00	Non-Rgene	100	0
Os03t0757600-01	Non-Rgene	100	0
Os05t0305300-00	Non-Rgene	100	0
Os02t0668000-01	Non-Rgene	100	0
Os08t0534400-01	Non-Rgene	97.7857	2.2143
Os10t0551700-01	Non-Rgene	99.9878	0.0122
Os07t0439750-00	Non-Rgene	100	0
Os01t0836600-01	Non-Rgene	100	0
Os04t0493400-01	Non-Rgene	100	0
Os03t0307333-01	Non-Rgene	100	0
Os04t0571600-01	Non-Rgene	100	0
Os02t0752300-01	Non-Rgene	99.6744	0.3256
Os03t0109700-01	Non-Rgene	99.2426	0.7574
Os03t0109700-02	Non-Rgene	99.9991	0.0009
Os05t0433800-00	Non-Rgene	100	0
Os02t0641100-00	Non-Rgene	100	0
Os08t0255140-00	Non-Rgene	100	0
Os11t0303400-01	Non-Rgene	100	0
Os11t0303400-02	Non-Rgene	99.9722	0.0278
Os07t0159600-00	Non-Rgene	100	0.0001
Os03t0726200-02	Non-Rgene	92.1574	7.8426
Os03t0726200-01	Non-Rgene	99.908	0.092
Os10t0518300-01	Non-Rgene	99.9953	0.0047
Os01t0218350-00	Non-Rgene	99.1869	0.8131
Os09t0565400-01	Non-Rgene	100	0
Os02t0678601-01	Non-Rgene	100	0
Os05t0487100-00	Non-Rgene	99.9915	0.0085
Os06t0274300-01	Rgene	0	100
Os01t0203300-01	Non-Rgene	99.9994	0.0006
Os04t0659400-01	Non-Rgene	100	0
Os10t0467800-01	Non-Rgene	100	0.0001
Os02t0805200-01	Non-Rgene	99.2531	0.7469
Os12t0496700-00	Non-Rgene	99.9052	0.0948
Os08t0115200-01	Non-Rgene	99.9999	0.0001
Os08t0163900-00	Non-Rgene	99.9927	0.0073
Os08t0109150-00	Non-Rgene	98.8565	1.1435
Os04t0117150-00	Non-Rgene	100	0
Os01t0686400-01	Non-Rgene	99.9961	0.0039
Os02t0731400-01	Non-Rgene	100	0
Os03t0400700-01	Rgene	22.0234	77.9766
Os12t0510750-00	Non-Rgene	99.9849	0.0151
Os11t0688200-01	Non-Rgene	99.9952	0.0048
Os10t0422500-01	Non-Rgene	100	0
Os02t0761200-01	Non-Rgene	100	0
Os09t0351700-00	Rgene	0	100
Os01t0823300-00	Non-Rgene	99.4075	0.5925
Os03t0659400-01	Non-Rgene	99.9895	0.0105
Os02t0117700-01	Non-Rgene	99.9995	0.0005
Os07t0546150-00	Non-Rgene	100	0
Os11t0117900-01	Non-Rgene	99.9989	0.0011
Os06t0530300-01	Non-Rgene	67.9163	32.0837
Os10t0572500-01	Non-Rgene	100	0
Os08t0138600-01	Non-Rgene	100	0
Os07t0438550-01	Non-Rgene	99.5836	0.4163
Os09t0343400-01	Rgene	11.4037	88.5963
Os03t0376000-01	Non-Rgene	99.7966	0.2034
Os12t0511200-01	Non-Rgene	100	0
Os02t0255400-00	Non-Rgene	99.9997	0.0003
Os10t0508050-00	Non-Rgene	99.9996	0.0004
Os02t0214633-00	Rgene	0	100
Os02t0791400-01	Non-Rgene	100	0
Os01t0216400-00	Non-Rgene	99.9859	0.0141
Os01t0673800-01	Non-Rgene	100	0
Os01t0673800-02	Non-Rgene	100	0
Os05t0153200-01	Non-Rgene	99.9982	0.0018
Os06t0179100-00	Non-Rgene	100	0
Os06t0228600-01	Non-Rgene	100	0
Os09t0572301-00	Non-Rgene	100	0
Os04t0690500-04	Non-Rgene	100	0
Os02t0795000-01	Non-Rgene	99.9128	0.0872
Os04t0597900-00	Non-Rgene	100	0
Os06t0549950-00	Non-Rgene	99.9997	0.0003
Os04t0433800-01	Non-Rgene	99.9061	0.0939
Os03t0638900-01	Non-Rgene	100	0
Os01t0571800-00	Non-Rgene	99.9553	0.0447
Os04t0402200-00	Non-Rgene	99.3231	0.6769
Os08t0501088-00	Rgene	9.6965	90.3035
Os02t0172000-00	Non-Rgene	100	0
Os01t0308300-00	Rgene	0	100
Os08t0557400-01	Non-Rgene	99.9926	0.0074
Os06t0559400-02	Non-Rgene	99.9999	0.0001
Os08t0283000-00	Rgene	33.8661	66.1339
Os08t0527100-01	Non-Rgene	100	0
Os03t0441601-01	Non-Rgene	99.9992	0.0008
Os12t0631200-01	Non-Rgene	99.7585	0.2415
Os01t0172400-02	Non-Rgene	100	0
Os09t0124300-00	Non-Rgene	99.9601	0.0399
Os02t0632850-00	Non-Rgene	99.9857	0.0143
Os06t0192500-01	Non-Rgene	100	0
Os06t0192500-02	Non-Rgene	99.8409	0.1591
Os10t0576600-02	Non-Rgene	99.9989	0.0011
Os10t0576600-01	Non-Rgene	99.9998	0.0002
Os11t0442380-01	Non-Rgene	100	0
Os10t0439100-00	Non-Rgene	99.9999	0.0001
Os06t0563000-01	Non-Rgene	97.3816	2.6184
Os05t0530350-00	Non-Rgene	99.9923	0.0077
Os01t0664200-01	Rgene	0	100
Os04t0345400-01	Non-Rgene	99.9744	0.0255
Os04t0345400-02	Non-Rgene	69.5909	30.4091
Os08t0413000-01	Non-Rgene	99.9999	0.0001
Os01t0338200-01	Non-Rgene	99.4567	0.5433
Os03t0594600-00	Non-Rgene	99.6754	0.3246
Os09t0135700-01	Non-Rgene	99.8503	0.1497
Os04t0614700-01	Non-Rgene	100	0
Os02t0489525-00	Non-Rgene	68.9511	31.0489
Os01t0795300-01	Non-Rgene	99.9756	0.0244
Os08t0439900-01	Non-Rgene	100	0
Os01t0212700-01	Non-Rgene	99.9983	0.0017
Os05t0489800-01	Non-Rgene	99.9399	0.0601
Os10t0537100-00	Non-Rgene	100	0
Os02t0533200-00	Non-Rgene	100	0
Os06t0223800-01	Non-Rgene	99.8696	0.1304
Os01t0860900-01	Non-Rgene	100	0
Os06t0666400-01	Non-Rgene	99.99	0.01
Os03t0840800-01	Non-Rgene	99.9866	0.0134
Os09t0561500-01	Rgene	0	100
Os04t0107300-01	Non-Rgene	99.3749	0.6251
Os01t0760400-01	Non-Rgene	95.9414	4.0586
Os08t0512400-02	Non-Rgene	99.9995	0.0005
Os08t0512400-01	Non-Rgene	99.9846	0.0154
Os01t0853000-01	Non-Rgene	99.2301	0.7699
Os02t0179800-00	Non-Rgene	99.9986	0.0014
Os02t0668400-00	Non-Rgene	99.9979	0.0021
Os05t0457800-02	Non-Rgene	100	0
Os03t0772800-01	Non-Rgene	100	0
Os12t0198700-01	Non-Rgene	99.9964	0.0036
Os10t0535575-00	Non-Rgene	100	0
Os04t0152000-00	Non-Rgene	99.9975	0.0025
Os06t0660400-01	Non-Rgene	99.9815	0.0186
Os03t0818400-02	Non-Rgene	99.7749	0.2251
Os04t0505400-01	Non-Rgene	99.9811	0.0189
Os09t0544900-01	Non-Rgene	99.2033	0.7967
Os05t0458600-01	Non-Rgene	100	0
Os06t0570650-00	Non-Rgene	90.8893	9.1107
Os10t0408700-04	Non-Rgene	99.3264	0.6736
Os10t0408700-03	Non-Rgene	81.2557	18.7443
Os10t0408700-01	Non-Rgene	99.9912	0.0088
Os06t0685700-01	Non-Rgene	99.8576	0.1424
Os04t0638300-01	Non-Rgene	100	0
Os07t0497500-00	Non-Rgene	99.9998	0.0002
Os12t0223300-02	Non-Rgene	99.9653	0.0347
Os12t0223300-01	Non-Rgene	100	0
Os02t0725600-01	Non-Rgene	100	0
Os09t0284800-00	Non-Rgene	99.2342	0.7658
Os11t0564800-01	Non-Rgene	99.711	0.289
Os04t0112300-02	Non-Rgene	99.985	0.015
Os05t0148700-01	Non-Rgene	100	0
Os09t0441250-00	Non-Rgene	100	0
Os09t0461500-01	Non-Rgene	100	0
Os01t0532700-01	Non-Rgene	99.991	0.009
Os01t0724700-00	Non-Rgene	99.9999	0.0001
Os01t0114700-00	Rgene	0	100
Os06t0724650-00	Non-Rgene	100	0
Os03t0824650-00	Non-Rgene	100	0
Os06t0174900-00	Non-Rgene	99.9941	0.0059
Os01t0153700-01	Non-Rgene	96.5928	3.4072
Os07t0660200-01	Non-Rgene	99.9991	0.0009
Os07t0660200-02	Non-Rgene	99.6738	0.3262
Os03t0576400-00	Non-Rgene	96.48	3.52
Os03t0741000-00	Non-Rgene	100	0
Os10t0213100-01	Non-Rgene	100	0
Os01t0624500-01	Non-Rgene	100	0
Os11t0112650-01	Non-Rgene	100	0
Os02t0823400-01	Non-Rgene	100	0
Os06t0149801-01	Non-Rgene	100	0
Os01t0279800-01	Rgene	0	100
Os03t0335500-01	Rgene	0	100
Os01t0842200-01	Non-Rgene	100	0
Os06t0119100-01	Non-Rgene	99.4097	0.5903
Os01t0878900-01	Non-Rgene	99.9983	0.0017
Os03t0708400-01	Non-Rgene	100	0
Os06t0725300-01	Non-Rgene	99.9998	0.0002
Os01t0366501-01	Non-Rgene	99.9856	0.0144
Os01t0746000-00	Non-Rgene	99.9902	0.0098
Os07t0540000-00	Non-Rgene	100	0
Os01t0818100-00	Non-Rgene	99.9469	0.0531
Os01t0745300-00	Non-Rgene	99.9998	0.0002
Os02t0184600-00	Rgene	17.3461	82.6539
Os08t0411200-01	Non-Rgene	99.9962	0.0037
Os01t0392100-01	Non-Rgene	100	0
Os05t0362000-01	Non-Rgene	100	0
Os06t0104100-01	Non-Rgene	99.9906	0.0094
Os12t0446300-00	Non-Rgene	71.9018	28.0982
Os02t0272600-01	Non-Rgene	100	0
Os04t0543200-01	Non-Rgene	100	0
Os02t0217800-00	Non-Rgene	99.9084	0.0916
Os07t0195200-01	Non-Rgene	99.9997	0.0003
Os06t0609900-01	Non-Rgene	100	0
Os02t0531900-00	Non-Rgene	99.2916	0.7084
Os03t0201700-01	Non-Rgene	99.6992	0.3008
Os01t0699900-01	Non-Rgene	100	0
Os04t0640600-03	Non-Rgene	99.9999	0.0001
Os04t0640600-02	Non-Rgene	100	0
Os04t0640600-01	Non-Rgene	99.9995	0.0005
Os03t0837700-00	Non-Rgene	100	0
Os07t0515200-01	Non-Rgene	100	0
Os02t0503400-01	Non-Rgene	99.9999	0.0001
Os02t0486500-00	Non-Rgene	100	0
Os12t0109900-02	Non-Rgene	99.4337	0.5663
Os12t0109900-01	Non-Rgene	100	0
Os01t0535400-01	Rgene	0	100
Os06t0303700-00	Non-Rgene	99.9999	0.0001
Os12t0566700-03	Non-Rgene	99.9983	0.0017
Os12t0566700-02	Non-Rgene	99.9936	0.0064
Os10t0437525-00	Non-Rgene	99.9998	0.0002
Os11t0266800-01	Non-Rgene	99.9997	0.0003
Os04t0118500-01	Non-Rgene	99.9269	0.0731
Os01t0915350-00	Non-Rgene	99.9843	0.0157
Os01t0810200-01	Non-Rgene	100	0
Os04t0443500-01	Non-Rgene	79.575	20.425
Os07t0659500-01	Non-Rgene	99.9508	0.0492
Os04t0614500-01	Non-Rgene	99.8717	0.1283
Os08t0557600-01	Non-Rgene	100	0
Os11t0302500-01	Non-Rgene	100	0
Os01t0891300-01	Non-Rgene	71.4269	28.5731
Os05t0363600-01	Non-Rgene	100	0
Os04t0574500-01	Non-Rgene	99.3567	0.6433
Os12t0109800-00	Non-Rgene	99.3141	0.6859
Os03t0389000-00	Non-Rgene	90.1582	9.8418
Os12t0112800-00	Non-Rgene	99.6669	0.3331
Os12t0432600-01	Non-Rgene	100	0
Os04t0259200-01	Non-Rgene	100	0
Os12t0418600-01	Non-Rgene	100	0
Os04t0689400-01	Rgene	0	100
Os08t0494200-01	Non-Rgene	98.0184	1.9816
Os07t0503700-00	Non-Rgene	100	0
Os08t0230600-01	Non-Rgene	100	0
Os04t0487200-01	Rgene	0	100
Os06t0240600-00	Non-Rgene	99.9843	0.0157
Os06t0316000-01	Non-Rgene	100	0
Os02t0826500-01	Non-Rgene	99.9959	0.0041
Os02t0826500-02	Non-Rgene	100	0
Os05t0375400-01	Non-Rgene	99.9994	0.0006
Os07t0485600-01	Non-Rgene	99.9997	0.0003
Os01t0283100-02	Non-Rgene	99.9998	0.0002
Os02t0622500-01	Non-Rgene	100	0
Os06t0176200-01	Non-Rgene	92.9272	7.0728
Os05t0318100-00	Rgene	0	100
Os02t0184200-01	Non-Rgene	100	0
Os07t0183200-01	Non-Rgene	100	0
Os07t0190900-01	Non-Rgene	100	0
Os07t0282500-01	Rgene	0.3175	99.6825
Os01t0280600-01	Non-Rgene	100	0
Os03t0788200-01	Non-Rgene	99.9654	0.0346
Os05t0399700-01	Non-Rgene	99.4646	0.5354
Os02t0734101-00	Non-Rgene	100	0
Os12t0615400-01	Non-Rgene	100	0
Os03t0372650-00	Non-Rgene	99.9999	0.0001
Os02t0156700-01	Non-Rgene	98.6103	1.3897
Os03t0792800-01	Non-Rgene	100	0
Os07t0508101-01	Non-Rgene	100	0
Os01t0709400-01	Non-Rgene	99.8691	0.1309
Os01t0511300-01	Non-Rgene	99.9947	0.0053
Os04t0538100-01	Non-Rgene	100	0
Os12t0541400-02	Non-Rgene	100	0
Os12t0119700-01	Non-Rgene	99.9947	0.0053
Os05t0170200-01	Non-Rgene	99.4896	0.5103
Os05t0170200-02	Non-Rgene	99.9987	0.0013
Os07t0267400-01	Non-Rgene	100	0
Os05t0153400-01	Non-Rgene	99.9974	0.0026
Os03t0180400-01	Non-Rgene	100	0
Os06t0141950-00	Non-Rgene	66.2616	33.7384
Os05t0128200-02	Non-Rgene	100	0
Os05t0128200-01	Non-Rgene	99.9993	0.0007
Os03t0368351-00	Non-Rgene	100	0
Os04t0686000-01	Non-Rgene	99.9287	0.0713
Os12t0562300-01	Non-Rgene	93.1665	6.8335
Os04t0381000-01	Non-Rgene	99.8166	0.1834
Os05t0107700-01	Non-Rgene	85.8772	14.1228
Os08t0139000-02	Non-Rgene	100	0
Os08t0139000-01	Non-Rgene	99.9996	0.0004
Os07t0256866-00	Non-Rgene	100	0
Os01t0829000-01	Non-Rgene	98.085	1.915
Os07t0637200-01	Non-Rgene	99.9231	0.0769
Os10t0103622-00	Non-Rgene	99.9849	0.0151
Os06t0109000-00	Non-Rgene	100	0
Os07t0492966-00	Non-Rgene	99.8377	0.1623
Os06t0526400-00	Non-Rgene	99.9931	0.0069
Os06t0184200-00	Non-Rgene	100	0
Os10t0111400-00	Rgene	0	100
Os03t0322600-01	Non-Rgene	99.9388	0.0612
Os05t0445000-01	Non-Rgene	100	0
Os05t0493400-01	Non-Rgene	94.9759	5.0241
Os11t0171400-01	Non-Rgene	99.9823	0.0177
Os03t0170100-00	Non-Rgene	100	0
Os07t0110650-00	Non-Rgene	99.8196	0.1804
Os02t0566500-01	Non-Rgene	99.9554	0.0446
Os07t0437000-01	Non-Rgene	100	0
Os06t0499100-00	Non-Rgene	100	0
Os10t0130600-00	Rgene	0	100
Os10t0320400-01	Non-Rgene	99.9945	0.0055
Os03t0262100-01	Non-Rgene	99.8105	0.1895
Os01t0235800-01	Non-Rgene	98.8804	1.1196
Os02t0309500-00	Non-Rgene	99.9997	0.0003
Os04t0634700-01	Non-Rgene	96.7703	3.2297
Os04t0411651-00	Non-Rgene	100	0
Os04t0637000-01	Non-Rgene	100	0
Os04t0637000-02	Non-Rgene	100	0
Os09t0304400-00	Non-Rgene	99.9925	0.0075
Os03t0663800-01	Non-Rgene	99.9885	0.0115
Os06t0154800-01	Non-Rgene	100	0
Os05t0468750-00	Non-Rgene	100	0
Os02t0779400-00	Non-Rgene	100	0
Os03t0247100-01	Non-Rgene	99.9949	0.0051
Os06t0105500-01	Non-Rgene	99.8131	0.1869
Os03t0785800-01	Non-Rgene	100	0
Os12t0592400-00	Non-Rgene	99.9996	0.0004
Os06t0661200-00	Non-Rgene	99.998	0.002
Os08t0334900-01	Non-Rgene	99.9997	0.0003
Os08t0116700-01	Non-Rgene	60.5652	39.4348
Os12t0105300-03	Non-Rgene	99.9977	0.0023
Os01t0589500-01	Non-Rgene	100	0
Os03t0300100-01	Non-Rgene	99.9995	0.0005
Os05t0252801-00	Non-Rgene	98.3222	1.6778
Os11t0641500-01	Non-Rgene	99.9969	0.0031
Os07t0148600-00	Non-Rgene	100	0
Os07t0184200-01	Non-Rgene	100	0
Os10t0456500-02	Non-Rgene	99.8475	0.1525
Os03t0718600-00	Non-Rgene	99.9722	0.0278
Os04t0461050-00	Non-Rgene	100	0
Os03t0583800-01	Non-Rgene	100	0
Os09t0284400-01	Non-Rgene	99.4962	0.5038
Os07t0169700-01	Non-Rgene	100	0
Os08t0492600-00	Non-Rgene	100	0
Os07t0556000-01	Non-Rgene	100	0
Os05t0561400-00	Non-Rgene	100	0
Os03t0196800-01	Non-Rgene	100	0
Os08t0153750-00	Non-Rgene	100	0
Os10t0473875-00	Non-Rgene	99.926	0.074
Os01t0942900-01	Non-Rgene	99.8218	0.1782
Os12t0221700-00	Rgene	0	100
Os06t0308800-01	Non-Rgene	100	0
Os06t0188875-00	Non-Rgene	100	0
Os03t0201000-01	Non-Rgene	99.9915	0.0085
Os01t0298400-01	Non-Rgene	99.9998	0.0002
Os09t0255101-00	Non-Rgene	100	0
Os03t0104100-01	Non-Rgene	98.1279	1.8721
Os01t0519100-01	Non-Rgene	100	0
Os01t0162101-00	Non-Rgene	100	0
Os08t0173700-01	Non-Rgene	100	0
Os03t0556600-01	Rgene	0	100
Os05t0302916-00	Non-Rgene	67.3012	32.6988
Os07t0519450-00	Non-Rgene	100	0
Os02t0168600-01	Non-Rgene	99.9714	0.0286
Os08t0244400-02	Non-Rgene	75.3811	24.6189
Os08t0244400-01	Non-Rgene	98.1511	1.8489
Os08t0493900-02	Non-Rgene	99.9964	0.0036
Os01t0281200-01	Non-Rgene	99.9998	0.0002
Os05t0593550-01	Non-Rgene	100	0
Os10t0527800-01	Non-Rgene	100	0
Os02t0121600-01	Non-Rgene	99.9654	0.0346
Os06t0531600-02	Non-Rgene	100	0
Os06t0531600-01	Non-Rgene	100	0
Os02t0103200-00	Non-Rgene	99.9994	0.0006
Os04t0540401-00	Non-Rgene	96.7089	3.2911
Os11t0598900-00	Non-Rgene	100	0
Os08t0443600-00	Non-Rgene	99.844	0.156
Os05t0491800-00	Non-Rgene	99.9976	0.0024
Os07t0160000-00	Non-Rgene	97.6684	2.3316
Os06t0719500-00	Non-Rgene	100	0
Os11t0141400-01	Non-Rgene	99.993	0.007
Os06t0201000-01	Non-Rgene	100	0
Os05t0506450-00	Non-Rgene	100	0
Os04t0641200-01	Non-Rgene	97.49	2.51
Os10t0493900-01	Non-Rgene	100	0
Os04t0109500-01	Non-Rgene	99.9999	0.0001
Os01t0339400-00	Non-Rgene	99.8939	0.1061
Os04t0545600-01	Non-Rgene	100	0
Os07t0602000-01	Non-Rgene	100	0
Os07t0170016-01	Non-Rgene	99.9997	0.0003
Os02t0825650-01	Non-Rgene	100	0
Os10t0410700-01	Non-Rgene	99.997	0.003
Os04t0206100-00	Non-Rgene	100	0
Os01t0660900-00	Non-Rgene	99.5437	0.4563
Os03t0744501-00	Non-Rgene	100	0
Os02t0497500-01	Non-Rgene	99.9997	0.0002
Os02t0497500-02	Non-Rgene	100	0
Os07t0534100-00	Rgene	0	100
Os07t0415200-01	Non-Rgene	100	0
Os07t0644200-01	Non-Rgene	99.7937	0.2063
Os07t0687100-01	Non-Rgene	99.8697	0.1303
Os07t0687100-02	Non-Rgene	99.9546	0.0454
Os04t0671900-01	Non-Rgene	99.9341	0.0659
Os04t0636700-01	Non-Rgene	100	0
Os07t0556300-01	Non-Rgene	99.9732	0.0268
Os01t0843800-00	Non-Rgene	99.9237	0.0763
Os03t0291500-01	Non-Rgene	100	0
Os10t0564300-01	Non-Rgene	99.9919	0.0081
Os02t0282301-01	Non-Rgene	100	0
Os11t0676650-00	Non-Rgene	99.6015	0.3985
Os02t0796700-01	Non-Rgene	82.3495	17.6505
Os04t0617050-01	Non-Rgene	99.9987	0.0013
Os01t0372700-01	Non-Rgene	100	0
Os02t0765800-00	Non-Rgene	99.8813	0.1187
Os05t0273500-01	Non-Rgene	99.9983	0.0017
Os07t0132400-01	Non-Rgene	99.9808	0.0192
Os05t0553000-02	Non-Rgene	100	0
Os01t0885700-01	Rgene	0	100
Os05t0537700-01	Non-Rgene	100	0
Os01t0937366-00	Non-Rgene	99.9814	0.0186
Os05t0138300-01	Non-Rgene	99.9891	0.0109
Os05t0138300-03	Non-Rgene	100	0
Os02t0802250-00	Non-Rgene	100	0
Os02t0818700-00	Non-Rgene	99.6681	0.3319
Os06t0622300-01	Non-Rgene	100	0
Os06t0622300-02	Non-Rgene	100	0
Os07t0121800-01	Rgene	1.8629	98.1371
Os01t0965800-01	Non-Rgene	100	0
Os01t0125850-00	Non-Rgene	99.8553	0.1447
Os02t0125000-01	Non-Rgene	100	0
Os09t0249100-01	Non-Rgene	99.0578	0.9422
Os06t0184500-01	Non-Rgene	99.8027	0.1973
Os01t0748300-00	Non-Rgene	99.9991	0.0009
Os03t0220300-04	Non-Rgene	99.9964	0.0036
Os03t0220300-01	Non-Rgene	97.7994	2.2006
Os03t0220300-03	Non-Rgene	96.6144	3.3856
Os06t0125500-03	Non-Rgene	100	0
Os06t0125500-02	Non-Rgene	100	0
Os06t0125500-01	Non-Rgene	100	0
Os01t0208600-01	Non-Rgene	99.9482	0.0518
Os03t0821200-00	Non-Rgene	100	0
Os05t0472400-01	Non-Rgene	100	0
Os10t0489100-01	Non-Rgene	99.9603	0.0397
Os03t0415750-01	Non-Rgene	100	0
Os10t0580001-01	Non-Rgene	100	0
Os03t0417833-00	Non-Rgene	99.9989	0.0011
Os11t0451700-00	Non-Rgene	100	0
Os10t0529400-01	Non-Rgene	100	0
Os12t0625000-01	Non-Rgene	100	0
Os10t0492101-00	Non-Rgene	100	0
Os01t0284900-01	Non-Rgene	100	0
Os04t0518800-01	Non-Rgene	99.9998	0.0002
Os02t0281101-00	Non-Rgene	100	0
Os06t0116600-01	Non-Rgene	100	0.0001
Os01t0612600-01	Non-Rgene	100	0
Os07t0603700-01	Non-Rgene	99.9999	0.0001
Os07t0572100-01	Non-Rgene	99.9984	0.0016
Os03t0691050-01	Non-Rgene	99.9387	0.0613
Os09t0453500-01	Non-Rgene	99.9906	0.0094
Os01t0781600-01	Non-Rgene	99.9947	0.0053
Os03t0790900-01	Non-Rgene	99.972	0.028
Os02t0787300-01	Rgene	0	100
Os10t0350200-00	Non-Rgene	100	0
Os12t0621832-00	Non-Rgene	99.9989	0.0011
Os03t0832500-01	Non-Rgene	98.278	1.722
Os01t0820700-00	Non-Rgene	100	0
Os09t0360500-01	Non-Rgene	99.9801	0.0199
Os11t0157100-02	Non-Rgene	100	0
Os11t0157100-01	Non-Rgene	99.6375	0.3625
Os01t0754100-01	Non-Rgene	99.9566	0.0434
Os12t0276100-01	Non-Rgene	100	0
Os12t0460800-02	Non-Rgene	99.3721	0.6279
Os12t0460800-03	Rgene	0	100
Os05t0357850-01	Non-Rgene	98.3371	1.6629
Os02t0521700-01	Non-Rgene	99.9987	0.0013
Os01t0150800-01	Non-Rgene	100	0
Os10t0545500-00	Non-Rgene	100	0
Os10t0363100-01	Non-Rgene	99.9892	0.0108
Os10t0363100-02	Non-Rgene	99.9971	0.0029
Os11t0136300-00	Non-Rgene	96.3729	3.6271
Os02t0631100-01	Non-Rgene	99.9997	0.0003
Os06t0244700-01	Non-Rgene	100	0
Os05t0460475-00	Non-Rgene	99.9687	0.0313
Os06t0145400-00	Non-Rgene	83.5737	16.4263
Os12t0116900-01	Non-Rgene	99.9824	0.0176
Os06t0176125-00	Non-Rgene	100	0
Os09t0420900-01	Non-Rgene	99.3636	0.6364
Os10t0561000-00	Non-Rgene	100	0
Os01t0916350-01	Non-Rgene	79.0626	20.9374
Os02t0293900-00	Non-Rgene	99.9349	0.0651
Os07t0618266-00	Non-Rgene	100	0
Os10t0522601-01	Non-Rgene	99.7313	0.2687
Os02t0822200-02	Non-Rgene	90.3462	9.6538
Os02t0822200-01	Non-Rgene	99.996	0.004
Os03t0626750-00	Non-Rgene	99.9995	0.0005
Os11t0152600-01	Non-Rgene	100	0
Os03t0575950-00	Non-Rgene	99.9955	0.0045
Os03t0217900-01	Non-Rgene	100	0
Os05t0549000-01	Non-Rgene	99.9988	0.0012
Os01t0550300-02	Non-Rgene	99.9976	0.0024
Os01t0550300-01	Non-Rgene	100	0.0001
Os02t0491600-00	Non-Rgene	99.9998	0.0002
Os05t0359700-01	Non-Rgene	100	0
Os03t0119300-01	Non-Rgene	100	0
Os04t0572600-02	Non-Rgene	98.2089	1.7911
Os03t0213100-01	Non-Rgene	99.9989	0.0011
Os03t0713150-00	Non-Rgene	99.985	0.015
Os10t0199500-01	Non-Rgene	100	0
Os04t0447700-01	Non-Rgene	99.9549	0.0451
Os07t0567250-00	Non-Rgene	100	0
Os05t0466200-01	Non-Rgene	100	0
Os03t0855500-00	Non-Rgene	99.9997	0.0003
Os07t0117200-00	Non-Rgene	99.9947	0.0053
Os07t0626400-01	Non-Rgene	100	0
Os03t0843200-01	Non-Rgene	99.9742	0.0258
Os01t0207200-01	Non-Rgene	99.4575	0.5425
Os03t0713500-00	Rgene	0	100
Os06t0171700-01	Non-Rgene	100	0
Os12t0245100-01	Non-Rgene	100	0
Os10t0578050-01	Non-Rgene	100	0
Os02t0584300-01	Non-Rgene	100	0
Os01t0167700-01	Non-Rgene	100	0
Os01t0167700-02	Non-Rgene	100	0
Os11t0702300-00	Non-Rgene	100	0
Os07t0141600-01	Non-Rgene	99.9846	0.0154
Os07t0686500-01	Non-Rgene	99.9426	0.0574
Os04t0561950-00	Non-Rgene	100	0
Os11t0607200-01	Rgene	0	100
Os01t0784200-00	Rgene	0	100
Os12t0184033-00	Non-Rgene	99.858	0.142
Os01t0331100-01	Non-Rgene	99.9969	0.0031
Os05t0461000-02	Non-Rgene	99.9999	0.0001
Os02t0457600-01	Non-Rgene	100	0
Os07t0421932-00	Non-Rgene	99.0174	0.9826
Os09t0549425-00	Non-Rgene	100	0
Os04t0478600-01	Non-Rgene	97.9693	2.0307
Os04t0431800-01	Non-Rgene	100	0
Os04t0110000-00	Non-Rgene	100	0
Os07t0153150-01	Non-Rgene	99.9907	0.0093
Os07t0153150-02	Rgene	46.1269	53.8731
Os03t0703100-01	Non-Rgene	99.9178	0.0822
Os08t0158800-01	Non-Rgene	99.9995	0.0005
Os03t0413250-00	Rgene	0.1577	99.8423
Os02t0117550-01	Non-Rgene	99.9998	0.0002
Os03t0301550-01	Non-Rgene	99.9999	0.0001
Os06t0103800-01	Non-Rgene	99.9932	0.0068
Os10t0462300-01	Non-Rgene	99.949	0.051
Os10t0122500-00	Non-Rgene	100	0
Os03t0280750-01	Non-Rgene	100	0
Os04t0295400-02	Non-Rgene	99.9955	0.0045
Os04t0295400-01	Non-Rgene	98.7562	1.2438
Os10t0442900-01	Non-Rgene	99.7484	0.2516
Os08t0207000-01	Non-Rgene	100	0
Os07t0191500-01	Non-Rgene	100	0
Os08t0432000-02	Rgene	1.9684	98.0316
Os08t0432000-01	Non-Rgene	100	0
Os11t0651166-00	Non-Rgene	100	0
Os03t0158300-01	Non-Rgene	87.3431	12.6569
Os07t0668700-01	Non-Rgene	99.4886	0.5114
Os04t0600500-01	Non-Rgene	100	0
Os04t0600500-02	Non-Rgene	100	0
Os11t0684100-01	Rgene	0.0001	99.9999
Os09t0281800-01	Non-Rgene	100	0
Os02t0644100-01	Non-Rgene	100	0
Os11t0675200-00	Rgene	0.0888	99.9112
Os01t0844400-01	Non-Rgene	99.9996	0.0004
Os01t0844400-02	Non-Rgene	99.9766	0.0234
Os09t0530275-00	Non-Rgene	100	0
Os03t0717200-00	Non-Rgene	100	0
Os08t0349300-01	Non-Rgene	100	0
Os12t0634800-01	Non-Rgene	99.9976	0.0024
Os06t0687500-01	Non-Rgene	99.9907	0.0093
Os03t0144300-01	Non-Rgene	99.9987	0.0013
Os07t0674500-01	Non-Rgene	99.977	0.023
Os03t0604401-00	Non-Rgene	100	0
Os06t0651100-02	Non-Rgene	100	0
Os05t0202300-01	Non-Rgene	100	0
Os06t0157500-01	Non-Rgene	99.9927	0.0073
Os07t0124100-01	Non-Rgene	100	0
Os02t0741500-02	Non-Rgene	100	0
Os10t0466800-01	Non-Rgene	100	0
Os02t0833600-01	Non-Rgene	100	0
Os07t0598900-02	Non-Rgene	96.3542	3.6458
Os07t0598900-01	Rgene	8.293	91.707
Os11t0158350-00	Non-Rgene	99.9999	0.0001
Os02t0100050-00	Non-Rgene	100	0
Os02t0754300-01	Non-Rgene	100	0
Os02t0640500-01	Rgene	0	100
Os04t0567700-01	Non-Rgene	100	0
Os05t0566800-01	Non-Rgene	100	0
Os02t0604800-00	Non-Rgene	100	0
Os11t0180800-01	Non-Rgene	99.9982	0.0018
Os07t0669700-01	Non-Rgene	100	0
Os08t0549950-00	Non-Rgene	100	0
Os02t0217425-00	Non-Rgene	100	0
Os11t0290600-01	Non-Rgene	100	0
Os12t0578300-01	Non-Rgene	99.9999	0.0001
Os03t0281300-01	Non-Rgene	100	0.0001
Os02t0155900-00	Rgene	0	100
Os09t0287500-01	Non-Rgene	99.7983	0.2017
Os04t0110700-01	Non-Rgene	100	0
Os01t0935350-00	Non-Rgene	67.6413	32.3587
Os01t0114402-00	Non-Rgene	99.9613	0.0387
Os01t0943100-00	Non-Rgene	100	0
Os10t0423800-00	Non-Rgene	100	0
Os04t0609700-01	Non-Rgene	99.9998	0.0002
Os01t0761400-01	Non-Rgene	100	0
Os12t0543650-00	Non-Rgene	100	0
Os06t0732000-00	Non-Rgene	99.9994	0.0006
Os01t0313600-01	Non-Rgene	99.9357	0.0643
Os01t0619900-01	Non-Rgene	99.9995	0.0006
Os10t0420200-01	Non-Rgene	99.9405	0.0595
Os01t0558500-01	Non-Rgene	99.9333	0.0667
Os06t0258500-00	Non-Rgene	100	0
Os07t0153300-01	Non-Rgene	100	0
Os11t0558400-00	Rgene	0	100
Os01t0909150-00	Non-Rgene	89.3383	10.6617
Os09t0566600-00	Non-Rgene	91.4773	8.5227
Os01t0576100-01	Non-Rgene	100	0
Os11t0202450-00	Non-Rgene	99.9942	0.0058
Os04t0443850-00	Non-Rgene	99.9992	0.0008
Os11t0275900-00	Non-Rgene	100	0
Os12t0420000-01	Non-Rgene	99.9703	0.0297
Os03t0125700-01	Non-Rgene	99.9997	0.0002
Os09t0135200-01	Non-Rgene	100	0
Os12t0117850-00	Non-Rgene	99.9983	0.0017
Os09t0441400-01	Non-Rgene	92.4653	7.5347
Os01t0233400-01	Non-Rgene	100	0
Os08t0539900-00	Rgene	0	100
Os03t0163000-01	Non-Rgene	58.0175	41.9825
Os11t0172350-00	Rgene	0	100
Os03t0730301-00	Non-Rgene	100	0
Os06t0674000-01	Non-Rgene	100	0
Os12t0533700-01	Non-Rgene	99.9928	0.0072
Os07t0129800-00	Rgene	0	100
Os04t0390500-02	Non-Rgene	100	0
Os04t0390500-01	Non-Rgene	100	0
Os09t0339300-00	Rgene	0.0002	99.9998
Os04t0101550-00	Non-Rgene	99.9997	0.0003
Os03t0291200-01	Non-Rgene	100	0
Os02t0576900-00	Non-Rgene	99.9999	0.0001
Os12t0594600-01	Non-Rgene	99.9893	0.0107
Os05t0143550-01	Non-Rgene	100	0
Os07t0178100-01	Non-Rgene	99.9964	0.0036
Os01t0143400-00	Non-Rgene	99.9356	0.0644
Os12t0619100-00	Non-Rgene	99.9576	0.0424
Os09t0499500-01	Non-Rgene	99.8772	0.1228
Os01t0589300-01	Non-Rgene	100	0
Os08t0227400-00	Non-Rgene	100	0
Os07t0109400-01	Non-Rgene	99.996	0.004
Os08t0481950-01	Non-Rgene	99.2156	0.7844
Os08t0465000-00	Non-Rgene	100	0
Os02t0267832-00	Non-Rgene	100	0
Os05t0373400-02	Non-Rgene	100	0
Os05t0373400-01	Non-Rgene	100	0
Os01t0153950-00	Non-Rgene	99.4353	0.5647
Os02t0167300-01	Non-Rgene	99.9705	0.0295
Os12t0555901-00	Non-Rgene	100	0.0001
Os04t0415200-01	Non-Rgene	99.996	0.004
Os02t0125300-01	Non-Rgene	100	0
Os07t0221300-01	Rgene	3.8399	96.1601
Os05t0464200-00	Non-Rgene	100	0
Os04t0165300-01	Non-Rgene	100	0.0001
Os06t0129100-01	Non-Rgene	100	0
Os08t0332150-00	Non-Rgene	99.9995	0.0005
Os01t0824000-01	Non-Rgene	99.9853	0.0147
Os09t0380450-01	Non-Rgene	99.9999	0.0001
Os01t0817400-00	Non-Rgene	99.9895	0.0105
Os12t0581350-00	Non-Rgene	98.922	1.078
Os03t0128700-01	Rgene	0	100
Os02t0606000-01	Non-Rgene	99.9989	0.0011
Os02t0739100-01	Non-Rgene	99.9915	0.0085
Os04t0488200-00	Non-Rgene	99.9995	0.0005
Os02t0265300-01	Non-Rgene	98.2946	1.7054
Os02t0186800-00	Non-Rgene	100	0
Os11t0575600-01	Non-Rgene	99.9738	0.0262
Os03t0293400-01	Non-Rgene	99.8845	0.1155
Os04t0169300-01	Non-Rgene	99.9807	0.0193
Os06t0113800-00	Non-Rgene	99.9992	0.0008
Os09t0416800-01	Non-Rgene	99.9994	0.0006
Os08t0208400-01	Non-Rgene	100	0
Os08t0208400-02	Non-Rgene	99.9906	0.0094
Os01t0801700-01	Non-Rgene	100	0
Os09t0384900-01	Non-Rgene	99.9673	0.0327
Os02t0217250-00	Non-Rgene	99.9964	0.0035
Os11t0473100-01	Non-Rgene	100	0
Os03t0377300-01	Non-Rgene	100	0
Os11t0428500-01	Non-Rgene	100	0
Os04t0597816-00	Non-Rgene	99.6039	0.3961
Os06t0539100-00	Non-Rgene	99.9988	0.0012
Os10t0374600-00	Rgene	0	100
Os01t0856850-00	Non-Rgene	99.995	0.005
Os09t0563300-01	Non-Rgene	100	0
Os09t0563300-02	Non-Rgene	100	0
Os01t0314100-01	Non-Rgene	99.5962	0.4038
Os01t0147900-01	Non-Rgene	99.9896	0.0104
Os04t0648600-01	Non-Rgene	99.8742	0.1258
Os07t0565200-01	Non-Rgene	98.4702	1.5298
Os04t0182600-00	Non-Rgene	99.9847	0.0153
Os08t0359300-01	Non-Rgene	98.5898	1.4102
Os02t0518800-01	Non-Rgene	99.9985	0.0015
Os03t0577100-01	Non-Rgene	99.9998	0.0002
Os03t0187100-00	Non-Rgene	100	0
Os05t0382550-01	Non-Rgene	100	0
Os02t0564400-01	Non-Rgene	99.0014	0.9986
Os08t0406400-01	Non-Rgene	100	0
Os03t0361700-00	Non-Rgene	100	0
Os12t0291000-00	Non-Rgene	98.6732	1.3268
Os03t0831550-00	Non-Rgene	100	0
Os01t0705700-01	Non-Rgene	99.9632	0.0368
Os01t0182600-01	Non-Rgene	99.2322	0.7678
Os01t0651500-00	Non-Rgene	100	0
Os01t0813400-01	Non-Rgene	98.5031	1.4969
Os09t0538450-01	Non-Rgene	100	0
Os04t0182650-00	Non-Rgene	93.1766	6.8234
Os08t0256000-01	Non-Rgene	100	0
Os12t0447466-00	Non-Rgene	100	0
Os09t0407300-02	Non-Rgene	99.9783	0.0217
Os03t0411600-00	Non-Rgene	100	0
Os06t0549700-01	Non-Rgene	100	0
Os06t0574100-00	Non-Rgene	99.992	0.008
Os03t0743900-01	Non-Rgene	100	0
Os07t0496200-01	Non-Rgene	91.5399	8.4601
Os02t0819450-00	Non-Rgene	95.3137	4.6863
Os01t0623200-01	Non-Rgene	99.9976	0.0024
Os04t0329200-00	Non-Rgene	87.5736	12.4264
Os01t0584100-01	Non-Rgene	100	0
Os01t0159250-00	Non-Rgene	100	0
Os03t0146000-01	Non-Rgene	94.7167	5.2833
Os03t0176800-01	Non-Rgene	99.9964	0.0036
Os04t0454250-00	Non-Rgene	99.9996	0.0004
Os05t0481400-01	Non-Rgene	100	0
Os08t0519100-02	Non-Rgene	100	0
Os08t0519100-01	Non-Rgene	100	0
Os06t0710700-01	Non-Rgene	100	0
Os11t0304050-00	Non-Rgene	99.3672	0.6328
Os04t0511700-01	Non-Rgene	99.9999	0.0001
Os02t0225000-01	Non-Rgene	100	0
Os02t0730500-01	Non-Rgene	100	0
Os04t0396500-01	Non-Rgene	100	0
Os12t0465800-00	Non-Rgene	100	0
Os04t0308400-00	Non-Rgene	99.0513	0.9487
Os11t0295900-01	Non-Rgene	100	0
Os01t0834125-00	Non-Rgene	100	0
Os04t0618400-01	Non-Rgene	100	0.0001
Os08t0421100-00	Non-Rgene	99.9996	0.0004
Os03t0222600-01	Non-Rgene	99.9997	0.0002
Os11t0114000-00	Non-Rgene	99.9998	0.0002
Os01t0655400-03	Non-Rgene	99.572	0.428
Os01t0655400-01	Non-Rgene	99.9991	0.0009
Os05t0490000-01	Non-Rgene	100	0
Os08t0309300-01	Non-Rgene	100	0
Os10t0518900-01	Non-Rgene	61.0233	38.9767
Os06t0700750-01	Non-Rgene	100	0
Os11t0605900-01	Non-Rgene	99.946	0.054
Os08t0502101-01	Non-Rgene	83.5137	16.4863
Os01t0868400-01	Non-Rgene	95.4495	4.5505
Os06t0661600-01	Non-Rgene	99.9788	0.0212
Os06t0149133-00	Non-Rgene	99.7679	0.2321
Os01t0649200-01	Rgene	0.3696	99.6304
Os01t0687850-00	Non-Rgene	99.5694	0.4306
Os02t0528550-00	Non-Rgene	100	0
Os07t0419200-01	Non-Rgene	99.8198	0.1802
Os01t0668500-01	Non-Rgene	99.9981	0.0019
Os04t0293600-01	Non-Rgene	100	0
Os11t0284900-01	Non-Rgene	99.9387	0.0613
Os01t0117500-00	Rgene	0	100
Os05t0159000-01	Non-Rgene	98.103	1.897
Os01t0156300-01	Non-Rgene	100	0
Os02t0533000-00	Non-Rgene	99.9956	0.0044
Os04t0627300-00	Non-Rgene	99.9999	0.0001
Os03t0750700-01	Non-Rgene	99.9958	0.0042
Os04t0462300-01	Non-Rgene	100	0
Os04t0644750-00	Non-Rgene	100	0
Os10t0467600-01	Non-Rgene	100	0
Os04t0463700-02	Non-Rgene	100	0
Os06t0716000-01	Non-Rgene	97.8467	2.1533
Os02t0172850-01	Non-Rgene	98.8179	1.1821
Os08t0404900-00	Non-Rgene	99.3859	0.6141
Os02t0154200-01	Rgene	0	100
Os03t0212300-01	Non-Rgene	99.9996	0.0004
Os02t0799000-01	Non-Rgene	99.5941	0.4059
Os05t0533700-01	Non-Rgene	99.9958	0.0042
Os09t0517800-01	Rgene	12.6674	87.3326
Os06t0494000-02	Non-Rgene	99.9998	0.0002
Os06t0494000-01	Non-Rgene	99.0451	0.9549
Os05t0535100-01	Non-Rgene	100	0
Os09t0440851-01	Non-Rgene	99.9135	0.0865
Os02t0188400-01	Non-Rgene	100	0
Os07t0154900-01	Non-Rgene	100	0
Os07t0681250-00	Non-Rgene	99.8906	0.1094
Os12t0406200-01	Non-Rgene	91.9918	8.0082
Os10t0372800-01	Rgene	3.1852	96.8148
Os09t0507200-01	Non-Rgene	99.2082	0.7918
Os02t0269000-01	Non-Rgene	99.9987	0.0013
Os03t0803600-01	Non-Rgene	99.9999	0.0001
Os01t0858900-01	Non-Rgene	99.9766	0.0234
Os08t0300901-01	Non-Rgene	99.9999	0.0001
Os02t0734300-01	Non-Rgene	99.9772	0.0228
Os01t0308200-02	Non-Rgene	99.8997	0.1003
Os11t0694500-01	Non-Rgene	98.6891	1.311
Os09t0570500-01	Non-Rgene	100	0
Os09t0493500-01	Non-Rgene	99.9938	0.0062
Os09t0493500-02	Non-Rgene	76.1078	23.8922
Os06t0185700-01	Non-Rgene	99.9879	0.0121
Os02t0768200-02	Non-Rgene	99.7063	0.2937
Os02t0768200-01	Non-Rgene	99.9278	0.0722
Os05t0147400-01	Non-Rgene	99.9961	0.0039
Os09t0559200-01	Non-Rgene	99.8121	0.1879
Os04t0609600-01	Non-Rgene	100	0
Os12t0146500-01	Non-Rgene	99.998	0.002
Os08t0398400-01	Non-Rgene	100	0
Os11t0255200-01	Non-Rgene	99.9413	0.0587
Os07t0599300-01	Non-Rgene	100	0
Os07t0501700-01	Non-Rgene	99.9972	0.0028
Os04t0603100-01	Non-Rgene	99.9973	0.0027
Os08t0438501-00	Non-Rgene	100	0
Os11t0679900-01	Non-Rgene	90.2236	9.7764
Os06t0229200-01	Non-Rgene	100	0
Os07t0509200-01	Non-Rgene	99.9978	0.0022
Os04t0453300-00	Non-Rgene	99.9996	0.0004
Os07t0689950-00	Non-Rgene	99.9996	0.0004
Os04t0152975-00	Non-Rgene	99.9998	0.0002
Os04t0554200-01	Non-Rgene	99.9998	0.0002
Os04t0554200-02	Non-Rgene	100	0
Os02t0820700-03	Non-Rgene	98.8713	1.1287
Os02t0820700-01	Non-Rgene	94.9924	5.0076
Os09t0500600-01	Non-Rgene	99.4894	0.5106
Os11t0206850-00	Non-Rgene	100	0
Os01t0678100-01	Non-Rgene	99.9995	0.0005
Os05t0382400-01	Non-Rgene	100	0
Os08t0529901-00	Non-Rgene	100	0
Os05t0501200-00	Non-Rgene	99.9991	0.0009
Os08t0496200-00	Non-Rgene	99.9971	0.0029
Os12t0197200-01	Non-Rgene	98.1191	1.8809
Os12t0197200-02	Non-Rgene	99.9993	0.0007
Os05t0283200-01	Non-Rgene	99.9991	0.0009
Os06t0671900-01	Non-Rgene	99.9874	0.0126
Os01t0919400-01	Non-Rgene	99.9821	0.0179
Os11t0212300-00	Rgene	0	100
Os10t0336300-00	Rgene	0	100
Os07t0590500-00	Non-Rgene	99.9275	0.0725
Os02t0697200-01	Non-Rgene	100	0
Os03t0796301-00	Non-Rgene	100	0
Os06t0564800-01	Rgene	4.689	95.311
Os05t0155601-01	Non-Rgene	99.4252	0.5748
Os03t0673000-00	Non-Rgene	99.9765	0.0235
Os12t0111900-00	Non-Rgene	100	0
Os09t0515500-01	Non-Rgene	100	0
Os02t0608700-01	Non-Rgene	100	0
Os03t0808950-00	Non-Rgene	99.9886	0.0114
Os07t0232200-01	Non-Rgene	99.3575	0.6425
Os01t0627933-00	Rgene	0	100
Os09t0274100-01	Non-Rgene	99.9999	0.0001
Os01t0546900-01	Non-Rgene	99.9455	0.0545
Os03t0374900-00	Non-Rgene	100	0
Os11t0549695-01	Non-Rgene	100	0
Os01t0902200-01	Non-Rgene	99.9909	0.0091
Os08t0246550-00	Non-Rgene	99.9983	0.0017
Os05t0508300-01	Non-Rgene	99.0058	0.9942
Os04t0435500-02	Non-Rgene	100	0
Os05t0180600-02	Non-Rgene	99.9843	0.0157
Os05t0459000-01	Non-Rgene	99.9985	0.0015
Os11t0242800-01	Non-Rgene	98.1756	1.8244
Os04t0545300-00	Non-Rgene	100	0
Os03t0650000-01	Non-Rgene	99.9224	0.0776
Os02t0118950-00	Rgene	0	100
Os07t0679000-01	Non-Rgene	99.9976	0.0024
Os08t0530600-01	Non-Rgene	95.4271	4.5729
Os06t0590800-00	Non-Rgene	100	0
Os10t0340600-01	Non-Rgene	85.9826	14.0174
Os10t0518100-01	Non-Rgene	100	0
Os03t0816400-02	Non-Rgene	99.9991	0.0009
Os02t0672100-01	Non-Rgene	100	0
Os09t0443000-00	Non-Rgene	99.9343	0.0657
Os11t0671600-00	Non-Rgene	79.9095	20.0905
Os08t0528100-00	Non-Rgene	99.9761	0.0239
Os05t0542500-01	Non-Rgene	100	0
Os05t0542500-02	Non-Rgene	100	0
Os12t0462700-00	Non-Rgene	100	0
Os01t0871600-01	Non-Rgene	100	0
Os12t0108933-00	Non-Rgene	99.9159	0.0841
Os05t0437050-00	Non-Rgene	100	0
Os01t0773200-01	Non-Rgene	100	0
Os01t0773200-02	Non-Rgene	100	0
Os02t0594166-01	Non-Rgene	100	0
Os05t0347000-01	Non-Rgene	99.9989	0.0011
Os07t0440900-01	Non-Rgene	100	0
Os05t0559000-01	Non-Rgene	99.7168	0.2832
Os07t0159800-01	Non-Rgene	99.7373	0.2627
[truncated: 36,211 more rows]

## Sheet: Rice_Phase II
SampleID	Prediction	CNL	KIN	LYK	LECRK	RLK	RLP	TIR	TNL
cds-BAC19860.2	RLP	0.0026	26.1394	0	2.3665	0.0567	71.3457	0.0883	0.0007
cds-CAA33955.1	RLP	0	0.1177	0.0005	0	0.0407	99.4306	0.4104	0
Os01t0101850-00	KIN	0	81.9105	0.0021	0.0003	0.0256	18.0613	0.0002	0
Os01t0103600-01	RLP	0	0.001	0	0	0	99.999	0	0
Os01t0104000-01	KIN	0.0039	98.5448	0.1301	0.8419	0.0378	0.3668	0.0375	0.0372
Os01t0104000-02	KIN	0.0058	97.9889	0.1694	1.2237	0.0479	0.4719	0.0426	0.0496
Os01t0108200-01	KIN	0.0019	93.2467	0.0038	6.6072	0.0082	0.1087	0.0217	0.0018
Os01t0109201-01	KIN	0	91.8347	0	0	0.1241	8.0412	0	0
Os01t0110500-01	KIN	0	99.9992	0	0.0006	0.0001	0	0	0
Os01t0110800-01	RLP	0	0.0002	0	0.0003	0.0673	99.932	0.0001	0
Os01t0111300-01	KIN	0	64.3823	0	0	0	5.8076	29.8101	0
Os01t0112800-00	CNL	99.9966	0.001	0	0	0	0.0013	0	0.0009
Os01t0113150-00	CNL	99.8864	0.0108	0.0001	0.0004	0.0001	0.0105	0.0001	0.0918
Os01t0113200-01	KIN	0	99.9471	0	0.0514	0	0.0012	0.0002	0
Os01t0113300-01	KIN	0.0001	99.9423	0.019	0.0083	0.0203	0.0085	0.001	0.0004
Os01t0113350-00	KIN	0.0043	99.4828	0.0006	0.1134	0.3176	0.0806	0.0003	0.0005
Os01t0113400-01	KIN	0.0009	99.8025	0.0013	0.1668	0.0133	0.0112	0.0036	0.0004
Os01t0113500-01	KIN	0	99.9824	0.0014	0.004	0.0121	0.0001	0	0.0001
Os01t0113650-00	KIN	0.0006	97.6596	0.0003	2.1889	0.1307	0.0185	0.0009	0.0005
Os01t0113700-00	KIN	0.0056	97.5819	0.0165	2.1296	0.0027	0.0222	0.2405	0.0011
Os01t0113800-01	KIN	0	99.982	0.0002	0.0011	0.0166	0	0	0
Os01t0114100-01	KIN	0.0003	99.8828	0.0065	0.059	0.0432	0.0073	0.0008	0.0001
Os01t0114400-00	KIN	0	99.9995	0	0.0004	0.0001	0	0	0
Os01t0114600-00	KIN	0	99.9816	0.0017	0.0075	0.0081	0.0003	0.0009	0
Os01t0114700-00	KIN	0	97.8264	0.0004	1.9622	0.2105	0.0002	0	0.0003
Os01t0114900-00	KIN	0	100	0	0	0	0	0	0
Os01t0115500-00	KIN	0	99.9681	0	0.0319	0.0001	0	0	0
Os01t0115600-01	KIN	0	99.8867	0.0006	0.0618	0.0503	0.0005	0.0001	0.0001
Os01t0115700-01	KIN	0	99.9025	0.0047	0.091	0.0016	0.0001	0.0001	0
Os01t0115750-01	KIN	0	99.99	0.0078	0.0005	0.0013	0	0.0004	0
Os01t0115900-01	KIN	0	99.9961	0.0001	0.0018	0.0019	0	0	0
Os01t0116000-00	KIN	0	99.824	0.0002	0.007	0.1626	0.0041	0.0015	0.0006
Os01t0116200-01	KIN	0.0009	99.9537	0.0011	0.0181	0.0131	0.0036	0.0087	0.0008
Os01t0116400-01	KIN	0.0002	99.9713	0.0045	0.0167	0.0035	0.003	0.0008	0
Os01t0116800-00	KIN	0	99.9998	0	0	0.0001	0.0001	0.0001	0
Os01t0116900-00	KIN	0	99.998	0	0.0016	0.0004	0	0	0
Os01t0117000-00	KIN	0.0035	99.4859	0.0055	0.2312	0.0157	0.2404	0.0171	0.0007
Os01t0117100-00	KIN	0	99.9995	0	0.0005	0	0	0	0
Os01t0117200-01	KIN	0	99.9027	0.0003	0.0832	0.0009	0.0012	0.0113	0.0003
Os01t0117300-00	KIN	0	99.9993	0	0.0007	0.0001	0	0	0
Os01t0117400-00	KIN	0	100	0	0	0	0	0	0
Os01t0117500-00	KIN	0	99.9984	0.001	0	0.0005	0	0	0
Os01t0117600-01	KIN	0.0001	98.4651	0.0023	1.5263	0.0022	0.0023	0.0015	0.0002
Os01t0117700-00	KIN	0	86.1148	0.0047	13.8627	0.0173	0.0002	0.0002	0.0001
Os01t0118300-01	KIN	0	99.9927	0	0.001	0.0009	0.0052	0.0001	0
Os01t0132050-01	KIN	0.0018	96.8585	0	0.004	0.0084	2.9894	0.1379	0.0001
Os01t0132100-00	RLP	0.0001	0	0	0	0.0015	99.9984	0	0
Os01t0133900-00	KIN	0	92.4141	0.0145	0	0.0001	0.365	7.2063	0
Os01t0136400-01	KIN	0	99.9954	0	0.0044	0.0001	0	0	0
Os01t0136800-01	KIN	0	99.4607	0.0067	0.5249	0.0049	0.0016	0.0008	0.0003
Os01t0136900-00	KIN	0	99.8528	0.0304	0.1009	0.0145	0.0007	0.0005	0.0001
Os01t0137250-00	KIN	0	99.9792	0.0003	0	0.003	0.0011	0.0164	0
Os01t0137400-00	KIN	0	99.8688	0.0004	0.129	0.001	0.0006	0.0001	0
Os01t0137500-01	KIN	0	99.9994	0	0.0004	0.0001	0	0.0001	0
Os01t0137950-01	KIN	0	99.9991	0	0	0	0	0.0008	0
Os01t0138300-02	KIN	0	99.8613	0.0043	0.1328	0.0007	0.0003	0.0005	0.0001
Os01t0138400-01	KIN	0	99.8594	0.1203	0.0202	0	0.0001	0	0
Os01t0140400-02	RLP	0.0033	0.0276	0	0.0337	0.421	99.5106	0.0035	0.0002
Os01t0144100-01	RLP	0.0003	9.749	0	0	0.1113	90.1388	0.0005	0
Os01t0147300-01	KIN	0.0054	57.6244	0.0101	4.9806	0.0435	37.3313	0.003	0.0018
Os01t0149350-00	CNL	99.9598	0.0012	0.0001	0	0.0018	0.0219	0.0001	0.0151
Os01t0149500-01	CNL	99.9321	0.0011	0.0001	0	0.0008	0.0202	0.0005	0.0452
Os01t0149700-00	RLP	0	0	0	0	0.0005	99.9995	0	0
Os01t0152000-01	RLK	0	0	0	0	99.9978	0.0022	0	0
Os01t0152600-00	RLK	0.0005	0	0	0	99.9786	0.0207	0	0.0001
Os01t0152800-01	RLK	0.0005	0.0001	0	0.0002	99.9143	0.0847	0	0.0002
Os01t0153000-00	RLK	0.0001	0	0	0	99.9914	0.0083	0	0.0001
Os01t0155200-00	LECRK	0.0001	2.3235	0	97.6756	0	0.0006	0.0001	0
Os01t0155500-01	KIN	0.0012	93.0536	0	6.8983	0.004	0.0408	0.0021	0
Os01t0158600-01	RLP	0.0018	0	0	0	2.37	97.6276	0	0.0005
Os01t0160200-02	RLP	0.0001	0	0	0	0.3457	99.6542	0	0
Os01t0160700-00	RLP	0	0	0	0	0.0067	99.9933	0	0
Os01t0161000-00	RLP	0.0001	0	0	0	0.0275	99.9724	0	0
Os01t0161300-00	RLP	0.0001	0	0	0	0.0189	99.981	0	0
Os01t0162200-00	RLP	0.0001	0	0	0	0.0046	99.9951	0	0.0002
Os01t0162300-01	RLP	0.0001	0.0001	0	0	0.0081	99.9917	0	0
Os01t0162500-01	RLP	0.0001	0.0005	0	0	0.0007	99.9983	0.0004	0
Os01t0162800-00	RLP	0.0001	0	0	0	0.0008	99.9991	0	0
Os01t0163000-01	RLP	0	0	0	0	0.0016	99.9984	0	0
Os01t0170300-01	RLK	0	0	0	0	99.9509	0.0491	0	0
Os01t0171000-01	RLK	0	0.0092	0.0001	0.0021	99.9882	0	0	0.0003
Os01t0171000-02	RLK	0.0188	0.1909	0.0016	0.0482	99.4157	0.3164	0.0005	0.008
Os01t0174700-03	KIN	0	99.9999	0	0	0	0.0001	0	0
Os01t0178900-01	RLP	0.1506	0.001	0	0	0.0013	99.8407	0.0015	0.0048
Os01t0180000-01	RLP	0	0.0009	0	0	0.0002	99.9972	0.0016	0.0001
Os01t0183500-01	TIR	0.0017	15.9766	0	0.0701	0.0004	2.4209	81.4965	0.0337
Os01t0186700-01	KIN	0	99.9878	0	0.0001	0	0	0.012	0
Os01t0191400-01	KIN	0	92.161	0	0	0	7.838	0.0009	0
Os01t0191800-01	KIN	0	100	0	0	0	0	0	0
Os01t0193500-00	RLP	0.7691	0.0201	0.0001	0	0.0016	99.2079	0.0011	0
Os01t0195200-01	KIN	0	99.9932	0	0.0001	0.0067	0	0	0
Os01t0198200-01	KIN	0.0057	99.3476	0.0001	0.0619	0.003	0.4225	0.157	0.0023
Os01t0201200-01	KIN	0	99.9983	0.0003	0.0001	0.0001	0.0003	0.0009	0
Os01t0205700-01	KIN	0	99.9977	0.0007	0.0001	0.0002	0.0003	0.0011	0
Os01t0206300-00	KIN	0.0005	99.9898	0.0002	0.0057	0.0014	0.0019	0.0005	0
Os01t0206700-01	KIN	0	99.9994	0	0.0003	0.0003	0	0	0
Os01t0206800-01	RLK	0.0006	0.2296	0.0001	0.0004	99.6857	0.0807	0.0001	0.0029
Os01t0210750-00	KIN	0	98.8436	0.0117	0	0	1.1447	0	0
Os01t0222900-01	LECRK	0.0506	1.2177	0.0001	97.39	0.0019	1.262	0.0683	0.0094
Os01t0223600-01	RLK	0	0	0	0	99.9991	0.0009	0	0
Os01t0223700-01	LECRK	0.0021	1.9652	0.0001	96.3887	0.0043	1.5816	0.0577	0.0004
Os01t0223800-01	LECRK	0.0001	3.1957	0	96.802	0.002	0.0001	0.0001	0.0001
Os01t0223900-01	LECRK	0.0014	20.6997	0.0011	79.2841	0.0046	0.004	0.003	0.002
Os01t0224000-00	LECRK	0.0011	17.3804	0.0003	82.6093	0.0024	0.0018	0.0012	0.0035
Os01t0224400-01	KIN	0	88.2431	0.0003	0	0.0003	11.7545	0.0018	0
Os01t0227200-01	KIN	0	99.8624	0.0004	0.0001	0.1371	0	0	0
Os01t0233800-01	KIN	0	99.9816	0.0049	0.0002	0.0028	0.0078	0.0026	0
Os01t0239700-02	RLK	0	0	0	0	99.9992	0.0008	0	0
Os01t0242900-02	KIN	0	77.3361	0	0	0.0004	22.6624	0.0011	0
Os01t0247500-01	KIN	0	99.9172	0.0006	0.0013	0.0809	0	0	0
Os01t0252100-03	KIN	0	99.9967	0.0003	0	0.0001	0.0005	0.0023	0
Os01t0253000-01	KIN	0	99.9991	0	0.0001	0.0008	0	0	0
Os01t0253100-01	KIN	0	99.5809	0.0087	0.0132	0.3962	0.0009	0	0
Os01t0259200-01	KIN	0	99.9946	0	0.0002	0.0052	0	0	0
Os01t0259200-02	KIN	0	99.9972	0	0.0001	0.0027	0	0	0
Os01t0259400-01	KIN	0.0066	99.6373	0.0014	0.0183	0.2926	0.0271	0.0004	0.0163
Os01t0260500-01	CNL	99.9856	0	0.0001	0	0.0001	0.0089	0	0.0052
Os01t0261500-01	RLP	0.0006	19.9913	0.0016	0.0095	0.1404	79.8539	0.0025	0.0002
Os01t0265400-01	RLP	0.0002	0.8744	0.0088	0	0.006	99.0738	0.0368	0
Os01t0267800-00	KIN	0	99.9988	0	0	0.0011	0	0	0
Os01t0269800-00	RLP	46.5548	0.0907	0.0007	0.0052	0.108	53.0921	0.0936	0.055
Os01t0276200-00	KIN	0.0001	97.7205	0.0108	2.1183	0.1287	0.0021	0.0186	0.001
Os01t0278200-01	KIN	0	97.5023	0	0	0	0.0112	2.4865	0
Os01t0279800-01	RLP	0	0	0	0	0.0003	99.9997	0	0
Os01t0284300-00	KIN	0	99.9998	0	0	0	0.0001	0.0001	0
Os01t0285200-01	KIN	0.0001	92.3609	0.0042	0	0	7.4966	0.1381	0
Os01t0290000-01	KIN	0.027	74.1762	0.1321	25.5768	0.0151	0.0232	0.0338	0.016
Os01t0292200-01	KIN	0.0001	99.8823	0.0003	0.1046	0.0025	0.006	0.003	0.0012
Os01t0296000-01	KIN	0	100	0	0	0	0	0	0
Os01t0296100-01	KIN	0	99.9977	0.0006	0	0	0.0009	0.0008	0
Os01t0308300-00	CNL	99.9824	0.0002	0	0	0.0018	0.0138	0.0002	0.0015
Os01t0310500-01	KIN	0	99.9901	0	0.0007	0.009	0.0001	0	0
Os01t0310800-01	KIN	0	99.9999	0	0	0	0	0	0
Os01t0311800-02	RLP	0.0008	11.7901	0.0073	5.0324	0.8195	82.3417	0.008	0.0001
Os01t0318700-01	KIN	0.0006	97.2231	0.0131	2.0371	0.2118	0.3885	0.122	0.0038
Os01t0323000-01	KIN	0	99.9993	0	0	0.0003	0.0001	0.0003	0
Os01t0323100-01	KIN	0	99.9999	0	0	0.0001	0	0	0
Os01t0335700-01	CNL	99.9754	0.0007	0.0001	0.0003	0.0018	0.0076	0.0002	0.0137
Os01t0351100-00	KIN	0.0001	99.8412	0.0001	0.0002	0.0853	0.0186	0.0543	0.0002
Os01t0355600-01	KIN	0.1115	60.781	3.0596	8.9307	17.6915	9.2524	0.0538	0.1195
Os01t0356900-01	RLP	0	0.0001	0	0	0.0018	99.998	0.0001	0
Os01t0358551-00	RLP	0.3631	11.5426	0.5475	0.0715	1.5812	85.6422	0.1973	0.0547
Os01t0359600-00	CNL	99.9906	0.0002	0	0	0.0009	0.008	0.0001	0.0002
Os01t0359800-00	CNL	99.9703	0.0002	0	0	0.0002	0.0072	0.0002	0.0219
Os01t0361700-01	KIN	0	99.9928	0	0	0	0.0039	0.0033	0
Os01t0364100-00	KIN	0	99.9751	0.0196	0.0001	0.004	0.001	0.0001	0
Os01t0364400-00	KIN	0	96.3945	3.6003	0.0023	0.0025	0.0005	0	0
Os01t0364800-00	KIN	0	99.9979	0	0	0.0021	0	0	0
Os01t0365000-00	KIN	0	99.9971	0.0015	0.0001	0.0011	0	0	0.0001
Os01t0366300-01	KIN	0.0001	99.3503	0.0183	0.5902	0.0402	0.0005	0.0001	0.0003
Os01t0367500-00	KIN	0	99.9801	0	0.0002	0.0002	0.0032	0.0162	0
Os01t0367700-01	KIN	0	99.9983	0	0.0003	0.0003	0.0005	0.0005	0
Os01t0370900-00	TIR	0.0012	46.2169	0.0191	0.0045	0.0005	2.6209	51.0811	0.0558
Os01t0384300-00	KIN	0.0002	99.9564	0.0196	0.002	0.0143	0.0037	0.0037	0
Os01t0390900-02	KIN	0	99.9999	0	0	0	0	0.0001	0
Os01t0393400-00	KIN	0.0047	96.5221	0.0108	0.7455	0.0027	2.5613	0.1524	0.0005
Os01t0503400-04	KIN	0.001	99.3089	0.0002	0.0049	0.0987	0.5782	0.0063	0.0018
Os01t0510100-01	KIN	0.0002	99.817	0.0004	0.0003	0.0203	0.0025	0.1588	0.0003
Os01t0514700-01	RLK	0.0001	0.0012	0	0.0001	99.9564	0.0422	0	0
Os01t0515300-01	RLP	0	0	0	0	0.0118	99.9882	0	0
Os01t0518000-01	KIN	0	99.8376	0.0573	0	0.0741	0.0281	0.0028	0
Os01t0518651-00	RLP	0.451	0.1683	0.0163	0.1567	0.0259	99.0687	0.0053	0.1079
Os01t0520600-01	CNL	99.9044	0.0042	0.0001	0.0002	0.0045	0.0411	0.0004	0.045
Os01t0523100-00	RLK	0	0	0	0	99.9859	0.014	0	0
Os01t0523250-00	RLP	0	0.0001	0	0	0	99.9982	0.0017	0
Os01t0523600-00	KIN	0	80.2983	0	0	0	19.7017	0	0
Os01t0533100-00	KIN	0	99.7964	0.0003	0	0.0003	0.0015	0.2014	0.0001
Os01t0535400-01	KIN	0.0001	99.9902	0	0.0021	0.0007	0.007	0	0
Os01t0536000-01	KIN	0.0092	99.8864	0.0001	0.0001	0.0041	0.0737	0.0263	0.0002
Os01t0536466-00	RLP	0.0002	0.0009	0	0	0.0003	99.9985	0	0
Os01t0536501-00	CNL	99.9777	0.0002	0.0001	0	0	0.0216	0	0.0003
Os01t0539900-01	KIN	0.0044	88.9658	0	0.0009	0.0005	0.6596	10.3685	0.0003
Os01t0541900-01	KIN	0	99.9884	0.0019	0.0019	0.0017	0.0049	0.001	0
Os01t0545500-01	KIN	0	87.1705	0.0001	12.7603	0.0101	0.0004	0.0438	0.0147
Os01t0546000-01	LYK	0	0.0271	99.9655	0.0071	0	0	0.0002	0
Os01t0547000-01	CNL	99.9923	0	0	0	0	0.0001	0	0.0077
Os01t0548000-02	KIN	0.001	99.4007	0.0006	0	0.0019	0.5938	0.0019	0
Os01t0548600-01	KIN	0	99.9478	0.0007	0	0.0509	0.0006	0	0
Os01t0552000-01	KIN	0.004	94.4326	0.0039	1.0164	0.0463	4.4541	0.0421	0.0005
Os01t0559000-01	KIN	0.0001	99.1712	0.4844	0.0011	0.0004	0.0012	0.341	0.0005
Os01t0568400-00	KIN	0	99.9997	0	0.0002	0	0	0	0
Os01t0568800-00	KIN	0.0001	99.991	0	0.003	0.0017	0.0041	0.0001	0
Os01t0570500-02	KIN	0.0001	99.8359	0	0.1375	0.003	0.0146	0.0082	0.0007
Os01t0575400-00	KIN	0.0059	99.9685	0.0001	0.0002	0.0032	0.0117	0.0103	0
Os01t0577600-01	RLK	0	0.0001	0	0.0001	99.9882	0.0116	0	0
Os01t0580150-00	KIN	0.0004	99.9597	0.005	0	0.0001	0.0332	0.0015	0
Os01t0581400-01	KIN	0	99.999	0	0	0	0.0003	0.0006	0
Os01t0587400-01	LECRK	0.0041	15.0503	0.0002	84.9223	0.007	0.014	0.0007	0.0015
Os01t0588500-01	KIN	0	99.9965	0	0.0001	0.0006	0.0028	0	0
Os01t0589800-01	KIN	0	100	0	0	0	0	0	0
Os01t0590900-01	KIN	0	99.9978	0	0	0	0.0011	0.0011	0
Os01t0591250-00	KIN	0	99.9995	0	0	0	0.0003	0.0003	0
Os01t0594300-01	RLP	0	0.0262	0	0	0.0045	99.9692	0.0001	0
Os01t0594300-02	RLP	0	0.0484	0	0	0.0129	99.9385	0.0001	0.0001
Os01t0596500-00	KIN	0	99.8198	0	0	0.0002	0.1799	0	0
Os01t0596700-01	KIN	0.0445	82.3187	0.0044	0.0488	0.075	17.2629	0.2452	0.0005
Os01t0601200-01	KIN	0	99.9995	0	0.0001	0.0004	0	0	0
Os01t0601625-00	RLP	0	0	0	0	0.0003	99.9997	0	0
Os01t0601675-01	RLP	0	0	0	0	0.0015	99.9985	0	0
Os01t0601700-01	RLP	0.0004	0	0	0	0.0021	99.9975	0	0
Os01t0602800-01	KIN	0	99.9876	0.011	0.0002	0.0002	0.0003	0.0007	0
Os01t0603100-01	CNL	93.4875	0.3549	0.0207	0	0.0149	6.0538	0.0185	0.0497
Os01t0603500-00	RLP	0.0006	0	0	0	0.2068	99.7925	0	0
Os01t0603800-01	RLP	0.1036	0.0081	0.0003	0.0074	6.9869	92.8909	0.0003	0.0025
Os01t0604150-00	RLP	0.0003	0	0	0	0.1606	99.839	0	0
Os01t0607900-01	RLK	0	0	0	0	99.9999	0.0001	0	0
Os01t0616100-01	RLK	0.0068	9.4937	0.0148	0.0448	80.7485	9.534	0.1402	0.0172
Os01t0621600-01	KIN	0	99.9992	0	0	0	0.0007	0.0001	0
Os01t0622600-01	KIN	0	99.9915	0.0009	0.0007	0.0062	0.0002	0.0004	0
Os01t0623000-00	RLP	0	0	0	0	0.0388	99.9612	0	0
Os01t0627600-01	KIN	0.2109	86.7503	0.1886	0.2872	10.8368	1.5244	0.1805	0.0213
Os01t0627933-00	RLK	0.0724	14.1585	0.198	0.1586	83.8459	1.531	0.007	0.0286
Os01t0629900-01	KIN	0.0004	99.899	0.0822	0.0002	0.0019	0.007	0.0093	0
Os01t0630000-00	KIN	0	99.2042	0.009	0	0	0.0458	0.7409	0
Os01t0631700-01	KIN	0	99.9984	0	0.0007	0.0007	0.0001	0.0001	0
Os01t0636600-02	KIN	0	95.2728	0.0004	0	0.0003	0.0143	4.6599	0.0522
Os01t0640100-00	KIN	0	98.9177	0	0.5328	0.0014	0.3197	0.2284	0.0001
Os01t0641000-01	KIN	0	99.9999	0	0	0.0001	0	0	0
Os01t0642700-00	RLP	0.0801	26.9108	0.0033	30.2681	0.1318	42.4932	0.0916	0.021
Os01t0642801-00	KIN	0	99.9895	0	0.0048	0.0001	0.0055	0.0001	0
Os01t0643800-01	KIN	0	99.9994	0	0	0.0003	0.0001	0.0002	0
Os01t0648600-00	KIN	0	99.9637	0.0231	0.0094	0.0013	0.0002	0.0024	0
Os01t0649200-01	KIN	0	99.9999	0	0	0	0	0	0
Os01t0653800-02	KIN	0.0126	98.9771	0.0027	0.8226	0.0276	0.1326	0.0243	0.0006
Os01t0664200-01	KIN	0	100	0	0	0	0	0	0
Os01t0665200-01	KIN	0.0002	99.865	0.0403	0	0.0326	0.0048	0.0571	0
Os01t0665200-02	KIN	0	99.9956	0	0	0	0	0.0043	0
Os01t0668400-00	LECRK	0	0.1685	0	99.8285	0.0011	0.0011	0.0003	0.0004
Os01t0668600-00	LECRK	0	0.1444	0	99.854	0.0014	0	0.0001	0
Os01t0668901-00	LECRK	0	0.0708	0	99.9291	0.0001	0	0	0
Os01t0669100-01	LECRK	0	0.1039	0.0001	99.8931	0.0023	0.0003	0.0003	0
Os01t0670100-01	LECRK	0.0004	11.4934	0.0313	88.3169	0.1449	0.0013	0.011	0.0007
Os01t0670300-00	LECRK	0.0001	7.3348	0.0086	92.2939	0.3507	0.0007	0.0047	0.0064
Os01t0670600-01	LECRK	0	0.0649	0	99.9351	0	0	0	0
Os01t0674100-02	KIN	0.0076	99.7331	0.0781	0.0136	0.0702	0.0826	0.0141	0.0006
Os01t0674800-01	KIN	0	82.8087	0.0039	0.1328	17.0421	0.0118	0.0006	0.0001
Os01t0679550-00	KIN	0	99.965	0.0003	0.002	0.01	0.0226	0.0001	0
Os01t0681650-00	RLP	0.072	0.6225	0.0002	0.2336	0.2386	98.8272	0.0058	0.0001
Os01t0685100-01	RLP	0	2.544	0	0	0.0053	91.6891	5.7616	0
Os01t0689900-02	KIN	0	99.7957	0.1965	0.0007	0.0045	0.0002	0.0012	0.0012
Os01t0689900-03	KIN	0	99.8048	0.189	0.0009	0.004	0.0001	0.0006	0.0006
Os01t0689900-04	KIN	0	100	0	0	0	0	0	0
Os01t0690800-01	KIN	0	99.8206	0.0112	0.1502	0.0175	0.0001	0.0003	0.0001
Os01t0691050-00	KIN	0	99.989	0.0005	0	0.0013	0.0007	0.0084	0
Os01t0694000-01	RLK	0	0.0029	0.0002	0.0053	99.9896	0.0014	0	0.0007
Os01t0694100-01	RLP	0	0	0	0	0.0563	99.9437	0	0
Os01t0698100-01	KIN	0	99.9936	0	0	0	0.0004	0.006	0
Os01t0699100-01	KIN	0.0001	99.919	0.0001	0.0001	0.0001	0.0788	0.0018	0
Os01t0699400-01	KIN	0.0001	99.7784	0.0001	0	0	0.1674	0.0539	0
Os01t0699500-01	KIN	0	99.911	0	0	0.0001	0.0883	0.0005	0
Os01t0699500-02	KIN	0	99.3943	0	0.0002	0.0008	0.5916	0.0131	0
Os01t0699600-01	KIN	0	99.8939	0	0	0.0002	0.0693	0.0365	0
Os01t0706266-00	RLP	0.0712	2.15	0.0001	0.0001	0.0064	97.7722	0.0001	0.0001
Os01t0708300-01	RLP	0.0146	0.2947	0.0052	0	0.0002	96.699	2.9863	0
Os01t0709500-01	RLP	0	37.2175	0.0001	0.0001	0.0133	62.7636	0.0051	0.0003
Os01t0709500-02	KIN	0.0001	80.7867	0.0005	0.0007	0.0392	19.169	0.0035	0.0004
Os01t0709500-03	KIN	0	99.9481	0	0.0009	0.0509	0	0.0001	0
Os01t0711200-01	RLK	0.0002	0.0574	0.0001	0.0005	99.9328	0.0091	0.0001	0
Os01t0718300-02	RLK	0.0002	0	0.0001	0	99.9959	0.0038	0	0
Os01t0720800-01	KIN	0	99.977	0	0.0196	0.0001	0.003	0.0002	0
Os01t0728400-01	KIN	0	98.4853	0	0.0001	0	0.1895	1.3251	0
Os01t0729400-01	RLP	0	0	0	0	0.0007	99.9993	0	0
Os01t0732100-00	KIN	0	99.9993	0	0	0	0.0002	0.0005	0
Os01t0738300-01	KIN	0	99.998	0.0006	0	0.0009	0.0004	0.0001	0
Os01t0741200-01	KIN	0	72.192	27.8071	0	0.0008	0	0.0001	0
Os01t0742400-01	RLK	0.0005	0.0002	0.0001	0.0001	99.3324	0.6666	0	0
Os01t0742400-02	RLK	0	0.0001	0	0	99.9956	0.0042	0	0
Os01t0744300-01	KIN	0.0012	99.0681	0.0015	0.4071	0.0002	0.1614	0.3595	0.001
Os01t0747400-01	KIN	0.0001	99.9712	0.0045	0.0046	0.0065	0.0092	0.0038	0
Os01t0748600-01	KIN	0	99.9931	0	0	0	0.0001	0.0068	0
Os01t0748600-02	KIN	0	99.889	0	0	0	0.0001	0.1108	0.0001
Os01t0750400-00	RLP	0	0	0	0	0.0078	99.9922	0	0
Os01t0750600-01	KIN	0	99.9998	0	0	0	0.0001	0	0
Os01t0759200-01	KIN	0	99.9998	0	0.0002	0	0	0	0
Os01t0759400-02	KIN	0	99.9981	0	0.0003	0.0007	0.0008	0.0001	0
Os01t0760000-01	KIN	0.0001	85.0474	0	0.0016	0	4.8673	10.0832	0.0004
Os01t0760701-00	RLP	0	4.3418	0.0001	0	0	95.6536	0.0045	0
Os01t0764000-02	KIN	0	99.9102	0	0.0002	0.0015	0.0843	0.0036	0
Os01t0767966-00	RLP	0	4.732	0.0007	0	0.004	95.2603	0.0029	0
Os01t0768700-01	KIN	0.0252	88.1948	0.4663	0.0561	3.0837	7.9263	0.2465	0.0013
Os01t0769700-01	KIN	0.0001	99.8409	0.0403	0.0624	0.0526	0.0031	0.0004	0.0002
Os01t0771350-01	KIN	0	81.842	0.0021	0	0.2592	17.8952	0.0014	0
Os01t0772600-02	KIN	0.0021	99.126	0.0046	0.3183	0.0203	0.408	0.1183	0.0024
Os01t0779300-01	LECRK	0	2.187	0	97.8129	0	0.0001	0	0
Os01t0781100-01	CNL	99.9953	0	0.0001	0	0.0001	0.0024	0	0.002
Os01t0781200-01	CNL	99.967	0	0	0	0.0001	0.0011	0	0.0317
Os01t0781700-01	CNL	99.9797	0.0001	0	0	0.0004	0.0069	0	0.0128
Os01t0782100-01	CNL	99.9884	0	0	0	0.0002	0.0042	0	0.0072
Os01t0783800-01	LECRK	0.0095	18.9601	0.0188	80.2537	0.716	0.0129	0.0039	0.0251
Os01t0783900-00	LECRK	0.0083	2.5102	0.0021	96.8496	0.0024	0.5786	0.047	0.0019
Os01t0784000-01	RLP	0.2168	18.0167	0	0.0057	0.0018	80.635	1.1236	0.0004
Os01t0784200-00	LECRK	0.0005	5.8245	0.0001	94.1642	0.0071	0.0021	0.0011	0.0004
Os01t0784700-00	LECRK	0	1.5053	0	98.494	0.0005	0.0001	0	0
Os01t0788500-01	CNL	99.9781	0.0025	0.0002	0.0001	0.0003	0.0044	0.0004	0.014
Os01t0789200-01	KIN	0	100	0	0	0	0	0	0
Os01t0799000-00	CNL	98.3146	0.0007	0.0001	0	0.0006	1.6829	0.0002	0.0009
Os01t0799100-01	CNL	93.4593	0.0159	0.0097	0.0005	0.0081	6.4174	0.0063	0.0828
Os01t0808400-01	KIN	0	99.9888	0.0002	0.0001	0.0012	0.0066	0.003	0
Os01t0809300-01	RLP	0	0	0	0	0.0034	99.9966	0	0
Os01t0810500-00	RLK	0.0102	0.0339	0.0054	0.005	99.9074	0.0347	0.0002	0.0031
Os01t0810600-00	KIN	0.063	97.8663	1.7076	0.0867	0.1794	0.0261	0.0625	0.0083
Os01t0810800-01	RLK	0.0063	0.0445	0.1506	0.0119	99.7618	0.0215	0.0024	0.0009
Os01t0811001-00	RLK	0.0053	0.0213	0.0078	0.0002	97.3266	2.6351	0.0004	0.0034
Os01t0814200-02	KIN	0.0001	98.5205	0.0011	0.0271	0.0078	1.3875	0.0558	0
Os01t0816600-01	RLK	0	0.0001	0	0	99.9993	0.0006	0	0
Os01t0818600-01	KIN	0	97.6562	0.0001	0.0007	2.343	0	0	0
Os01t0818700-01	RLP	0	0	0	0	0.473	99.527	0	0
Os01t0819100-01	KIN	0	99.8025	0	0	0.1968	0.0006	0	0
Os01t0819900-02	RLK	0.0173	23.4584	0.0002	0.093	73.278	3.1473	0.0055	0.0003
Os01t0820000-00	KIN	0	99.997	0	0	0.0004	0.0025	0	0
Os01t0821900-01	RLK	0.0003	0.0002	0	0	99.9934	0.0061	0	0
Os01t0822200-01	KIN	0.0001	99.9173	0.0022	0.0331	0.0055	0.02	0.0189	0.0029
Os01t0824600-01	KIN	0.97	97.5135	0.1822	0.8534	0.0519	0.4215	0.0073	0.0002
Os01t0824700-01	KIN	0.0392	89.4475	0.0014	0.0175	0.0167	0.4505	9.9535	0.0737
Os01t0832300-00	KIN	0.0002	99.9978	0.0008	0	0.0004	0.0006	0.0002	0
Os01t0832900-01	KIN	0.0004	99.913	0.0001	0.0302	0.0004	0.0459	0.0095	0.0005
Os01t0837900-01	KIN	0.0024	99.613	0.0007	0.0004	0.0177	0.3129	0.0489	0.0039
Os01t0846450-01	KIN	0.0007	62.8787	0.1886	0.0938	0.0627	35.789	0.9864	0.0001
Os01t0847700-01	KIN	0.0711	43.771	0.102	0.097	17.7073	28.8341	9.3783	0.0393
Os01t0862000-01	KIN	0	99.8369	0	0.0001	0	0.0032	0.1598	0
Os01t0869550-00	KIN	0	99.8592	0.0019	0	0.0003	0.1364	0.0023	0
Os01t0869900-01	KIN	0	100	0	0	0	0	0	0
Os01t0870300-01	KIN	0	99.998	0	0.0017	0	0.0001	0	0
Os01t0870400-00	LECRK	0.0038	6.4166	0.0297	93.4912	0.0544	0.0014	0.0023	0.0007
Os01t0870500-02	KIN	0.0007	98.3779	0.0318	1.4657	0.1229	0.0007	0.0001	0.0001
Os01t0871000-00	KIN	0.003	70.3103	0.0058	29.6167	0.0578	0.004	0.0018	0.0007
Os01t0872800-01	KIN	0.0003	99.7579	0.0005	0.1238	0.0009	0.0031	0.1131	0.0004
Os01t0877600-01	RLP	0	0.0531	0	0	0.0001	99.9467	0	0
Os01t0878300-01	RLK	0.0007	0.0002	0	0	99.9889	0.0099	0	0.0002
Os01t0878300-02	RLK	0.0003	0.0451	0.0016	0.0021	99.9116	0.0367	0.0001	0.0024
Os01t0881966-01	KIN	0.0001	98.8023	0.6643	0.002	0.522	0.0006	0.0085	0.0002
Os01t0881966-02	KIN	0	99.4137	0.3256	0.0015	0.2527	0.0004	0.0059	0.0001
Os01t0883000-00	KIN	0	99.688	0.0115	0.0135	0.2866	0.0003	0.0001	0
Os01t0885700-01	LECRK	0	0.0741	0.0011	99.9228	0.0018	0	0	0
Os01t0886350-01	RLP	0	0.5728	0.0004	0	0	99.4266	0.0002	0
Os01t0889900-01	LECRK	0.0019	9.0319	0.0006	90.9471	0.0096	0.0072	0.0008	0.0009
Os01t0890100-01	KIN	0.0005	92.1964	0.0046	7.7852	0.0103	0.0029	0.0001	0
Os01t0890200-00	KIN	0.0522	59.4015	0.04	40.3612	0.1167	0.019	0.005	0.0044
Os01t0890600-00	KIN	0.0007	98.0768	0.0424	1.8578	0.0191	0.0028	0.0003	0.0001
Os01t0891601-01	RLP	0	0.0007	0	0.0001	0.0311	99.9681	0	0
Os01t0891700-01	RLP	0	0	0	0	0	100	0	0
Os01t0892300-01	RLP	0	0.0002	0	0	0.0004	99.9993	0	0
Os01t0892800-02	KIN	0	99.9226	0.001	0.0016	0.0701	0.0004	0.0037	0.0005
Os01t0897000-01	KIN	0.0004	99.8647	0.0001	0.0353	0.0121	0.0776	0.0097	0.0002
Os01t0899000-01	KIN	0	99.9688	0	0	0.0312	0	0	0
Os01t0899200-01	KIN	0	99.9766	0.0002	0.0005	0	0.0014	0.0214	0
Os01t0903800-00	KIN	0	99.9995	0	0.0001	0	0.0004	0	0
Os01t0917500-01	RLK	0	0	0	0	99.9977	0.0023	0	0
Os01t0920700-00	KIN	0.0025	99.3535	0.0005	0.0015	0.0006	0.2928	0.3462	0.0024
Os01t0923950-00	RLP	0	0.0571	0	0.0009	0.0002	99.9418	0	0
Os01t0925700-01	KIN	0	99.944	0.0001	0.0332	0.0007	0.0207	0.0013	0
Os01t0927500-02	KIN	0	81.798	0.0001	0	18.1499	0.0469	0.0051	0
Os01t0929000-01	CNL	54.1256	38.83	0.0013	0.0004	0.0032	6.8913	0.1423	0.0059
Os01t0929200-01	KIN	0	99.997	0.0005	0.0003	0.002	0	0.0002	0
Os01t0935800-01	KIN	0	99.8244	0.0058	0.0018	0.162	0.0059	0	0
Os01t0936100-01	KIN	0	99.9999	0	0	0.0001	0	0	0
Os01t0937300-01	CNL	99.8995	0.0008	0.0003	0.0006	0.0052	0.0592	0.0037	0.0308
Os01t0937400-02	RLP	0.2237	0.0132	0.0005	0.002	0.0043	99.7498	0.0024	0.004
Os01t0938600-01	RLP	0.0079	13.7805	0.0029	0.0184	0.5507	85.5597	0.0727	0.0072
Os01t0947700-01	RLP	6.4806	0.0519	0.0869	0.0046	4.5217	85.6192	0.7448	2.4904
Os01t0953400-01	CNL	84.3809	0.1943	0.0258	0.0122	0.0368	15.1545	0.0221	0.1732
Os01t0956800-00	CNL	99.9871	0.0001	0	0	0	0.0031	0	0.0096
Os01t0957100-01	RLK	0.0001	0	0	0	99.9773	0.0226	0	0
Os01t0958000-01	KIN	0.0001	99.9799	0	0.0002	0.0065	0.0123	0.0009	0.0001
Os01t0958200-01	LECRK	0	0.1622	0.0001	99.8373	0.0003	0.0001	0	0
Os01t0959050-00	TIR	0.1206	21.6631	0.1786	0.005	0.2217	7.1037	70.2284	0.4789
Os01t0960400-01	RLK	0	0	0	0	99.998	0.002	0	0
Os01t0964400-00	LECRK	0.0341	4.1945	0.0034	92.6657	0.0037	3.0287	0.0658	0.0041
Os01t0966000-01	KIN	0.0015	99.765	0.0005	0.1626	0.0554	0.0089	0.0013	0.0048
Os01t0966000-03	KIN	0.0001	99.9595	0.0013	0.0148	0.0044	0.0197	0.0002	0.0002
Os01t0966100-01	KIN	0.0007	84.1071	0.1311	0.0151	0.4486	12.695	0.3133	2.289
Os01t0966400-01	RLP	0.0007	0.0015	0.0001	0	0.3802	99.615	0.0017	0.0007
Os01t0967000-00	KIN	0	91.9175	0	0.0199	0.0001	7.2097	0.8528	0
Os01t0973200-00	KIN	0.056	69.5624	0.005	0.0022	0.0074	17.1323	13.2335	0.0011
Os01t0973500-01	KIN	0	99.9619	0	0.0075	0.0303	0.0003	0	0
Os01t0976900-00	KIN	0	99.1485	0.0002	0.0019	0.8482	0.0011	0	0
Os02t0101700-01	KIN	0.2167	52.3901	0.0261	0.0259	0.5386	45.0254	1.2158	0.5615
Os02t0105800-01	RLP	0.0259	0.0664	0.0085	0.0001	0.0712	99.8242	0.0033	0.0003
Os02t0106900-01	KIN	0.0009	98.7695	0.0047	0.0031	0.7608	0.3757	0.0842	0.0011
Os02t0110600-01	KIN	0	99.9525	0.0051	0.0038	0.0083	0.0301	0.0001	0.0002
Os02t0110600-02	KIN	0	99.9724	0.0054	0.0069	0.0129	0.0018	0.0002	0.0003
Os02t0110600-03	KIN	0.0001	99.9677	0.0034	0.0091	0.0169	0.0024	0.0001	0.0003
Os02t0111600-01	KIN	0	99.9948	0.0003	0.0031	0.0011	0.0007	0.0001	0
Os02t0111800-02	RLK	0.0004	0	0	0	99.9947	0.0048	0	0
Os02t0115950-00	KIN	0.2801	70.8754	0.0001	0.3224	0.0555	28.4023	0.0628	0.0015
Os02t0116700-01	RLK	0.0007	0.0003	0.0001	0.0022	99.5156	0.4806	0.0005	0.0001
Os02t0118200-01	KIN	0	99.9732	0	0.0252	0.0016	0	0	0
Os02t0118875-00	KIN	0.0003	99.9574	0	0.0297	0.0002	0.0122	0.0001	0
Os02t0118900-00	RLP	1.7644	0.0034	0.0007	0.0001	0.0333	98.1969	0.0003	0.0008
Os02t0118950-00	RLP	7.5556	0.0001	0	0	0.0022	92.442	0.0001	0
Os02t0120100-01	KIN	0	99.6945	0.0011	0	0.3042	0.0001	0	0
Os02t0123100-01	KIN	0	100	0	0	0	0	0	0
Os02t0123100-03	KIN	0	99.9999	0	0	0.0001	0	0	0
Os02t0125600-00	KIN	0.0003	99.6296	0.0002	0.0068	0.0007	0.349	0.0133	0
Os02t0126400-01	KIN	0	99.9999	0	0	0	0.0001	0	0
Os02t0126400-02	KIN	0	99.9999	0	0	0	0.0001	0	0
Os02t0134000-00	KIN	0	51.9013	0	0	0	0.0047	48.094	0
Os02t0135200-01	KIN	0	99.9962	0	0.0001	0.0035	0	0.0001	0
Os02t0135900-01	TIR	0.0018	9.7638	0.0012	0.0001	0.0155	0.1541	90.062	0.0015
Os02t0136900-01	RLK	0.0001	0.0331	0	0.0001	99.9114	0.0551	0	0
Os02t0138000-00	RLP	0	0.0372	0	0	0.0001	99.9626	0	0
Os02t0142950-00	KIN	0	99.9984	0	0	0	0.0007	0.0009	0
Os02t0145500-02	TIR	0	0.0952	0	0	0	0.0237	99.8811	0
Os02t0148100-01	KIN	0	99.9988	0	0	0.0003	0.0008	0	0
Os02t0151100-01	RLK	0	0.0004	0.0015	0	99.9976	0.0005	0	0
Os02t0152300-01	KIN	0.0001	99.9955	0.0001	0.0003	0.0019	0.0018	0.0003	0
Os02t0153100-01	RLK	0.0004	0.0002	0	0.0013	99.9807	0.0167	0	0.0005
Os02t0153200-01	RLK	0.0002	0.0003	0	0.0015	99.9902	0.0077	0	0.0001
Os02t0153400-01	RLK	0.0001	0.0002	0	0.0001	99.9883	0.0112	0	0
Os02t0153500-01	RLK	0	0	0	0	99.9985	0.0015	0	0
Os02t0153700-01	RLK	0	0	0	0	99.9917	0.0082	0	0
Os02t0153900-01	RLK	0.0029	0.0006	0.0016	0.0007	98.9465	1.0475	0	0.0001
Os02t0154000-01	RLK	0.0002	0.0001	0.0002	0.0002	99.9234	0.0758	0	0.0001
Os02t0154200-01	RLK	0	0	0	0	99.996	0.004	0	0
Os02t0155400-01	RLP	0.0002	0	0	0	0.2501	99.7497	0	0
Os02t0155600-00	RLP	0	0	0	0	0.003	99.997	0	0
Os02t0155700-00	RLP	0	0	0	0	0.0307	99.9693	0	0
Os02t0155900-00	RLP	0	0	0	0	0.1319	99.868	0	0
Os02t0156000-00	KIN	0	99.841	0.1013	0.0018	0.0546	0.001	0.0003	0
Os02t0156200-00	RLP	0	0.0001	0	0	4.7033	95.2966	0	0
Os02t0156300-01	KIN	0	99.9931	0	0	0.0004	0.0065	0	0
Os02t0156400-01	RLP	0	0	0	0	0.0339	99.9661	0	0
Os02t0156600-00	RLP	0	0	0	0	0.0063	99.9937	0	0
Os02t0156633-00	RLP	0.0007	0	0	0	0.4098	99.5895	0	0
Os02t0157000-00	RLP	0.0001	0.0001	0	0	0.0018	99.998	0	0
Os02t0157100-00	RLP	0	0.0001	0	0	0.0009	99.999	0	0
Os02t0157200-00	RLP	0.0057	0.0001	0	0	5.5908	94.4034	0	0
Os02t0157300-02	KIN	0	98.7795	0.0018	0.004	0.0002	0.0279	1.1865	0
Os02t0157400-01	RLP	0.0048	0.4321	0.0006	0.0025	0.0089	99.5412	0.0096	0.0004
Os02t0157501-00	RLP	0.0001	0.0006	0	0	0.0226	99.9762	0.0002	0.0003
Os02t0161000-01	KIN	0.0009	99.9396	0.0078	0.0486	0.0018	0.0003	0.0011	0
Os02t0161500-00	RLP	0	0	0	0	0.0004	99.9996	0	0
Os02t0162733-00	KIN	0	99.5726	0	0.0002	0.0119	0.412	0.0028	0.0005
Os02t0165100-01	KIN	0	99.9919	0.0001	0	0.008	0	0	0
Os02t0169800-01	KIN	0.0003	99.9104	0.0691	0	0	0.0199	0.0003	0
Os02t0173100-01	KIN	0	99.9361	0	0.0006	0.0002	0.063	0	0
Os02t0174200-01	KIN	0	100	0	0	0	0	0	0
Os02t0174400-00	KIN	0.0876	93.8325	0.0111	0.0043	4.4277	1.6162	0.0204	0.0002
Os02t0176100-02	RLK	0.0001	0.0769	0	0.0001	99.9202	0.0027	0	0
Os02t0178000-01	KIN	0.0478	98.4622	0.0001	0.0057	0.0053	0.6675	0.8113	0
Os02t0179000-00	KIN	0	99.9994	0.0002	0.0001	0	0.0001	0.0002	0
Os02t0184450-01	RLP	0.0001	1.6545	0.0001	0	0.0003	98.3451	0	0
Os02t0184600-00	KIN	0.0006	91.9427	0.0009	0	2.2799	5.7757	0.0002	0
Os02t0186500-01	KIN	0	98.6021	0.0005	1.3943	0.0019	0.0004	0.0008	0.0001
Os02t0188201-01	KIN	0	94.6453	0	0.0028	0.0001	5.3404	0.0115	0
Os02t0190500-01	RLK	0	0.0004	0	0	99.9996	0	0	0
Os02t0191000-01	CNL	99.989	0	0	0	0	0.0004	0	0.0106
Os02t0194400-02	RLK	0.0003	0	0	0	99.7851	0.2145	0	0
Os02t0194600-00	RLK	0	0.2865	0.0001	0.0014	99.7035	0.0085	0	0
Os02t0204500-03	KIN	0.0053	98.3203	0.0447	0.0032	0.0123	1.6028	0.0114	0.0001
Os02t0209000-01	KIN	0.0057	99.8099	0.0011	0.1585	0.0044	0.0158	0.0036	0.001
Os02t0209100-01	KIN	0.0225	99.8925	0.0041	0.0174	0.0015	0.0469	0.0145	0.0006
Os02t0210700-01	RLK	0	0	0	0	99.9965	0.0035	0	0
Os02t0211800-00	RLK	0	0	0	0	99.9998	0.0002	0	0
Os02t0211900-00	RLP	0	0	0	0	0.647	99.353	0	0
Os02t0212900-00	KIN	0	100	0	0	0	0	0	0
Os02t0214633-00	KIN	0	100	0	0	0	0	0	0
Os02t0215500-01	RLK	0	0	0	0	99.9997	0.0003	0	0
Os02t0215700-01	RLK	0	0	0	0	99.9992	0.0008	0	0
Os02t0215900-01	RLK	0	48.5008	0	0.0134	51.4855	0.0002	0	0.0001
Os02t0216000-00	RLK	0	0	0	0	99.9995	0.0005	0	0
Os02t0218400-01	KIN	0	99.9988	0.0001	0	0	0.0002	0.001	0
Os02t0218600-00	KIN	0	99.9685	0.0001	0	0.0226	0.0086	0.0002	0
Os02t0219300-01	KIN	0	99.7069	0	0	0	0.0008	0.2924	0
Os02t0220700-01	KIN	0.0013	99.6755	0.0003	0	0.0152	0.2851	0.0226	0.0001
Os02t0227500-00	KIN	0	99.9348	0.0001	0.0011	0.0623	0.0009	0.0007	0
Os02t0227600-01	RLP	0	0	0	0	0.0015	99.9985	0	0
Os02t0227700-01	RLK	0	0	0	0	99.9929	0.0071	0	0
Os02t0227900-00	RLP	0.0018	0.0004	0.0006	0.0001	0.2934	99.7035	0	0.0001
Os02t0228000-00	KIN	0.0003	99.6606	0	0.0004	0.0533	0.2723	0.0121	0.0011
Os02t0228151-00	KIN	0	99.2966	0	0.0054	0	0.1921	0.5059	0
Os02t0228300-01	RLK	0.0001	0.0001	0	0.0003	99.9969	0.0027	0	0
Os02t0230100-01	RLP	0.0301	0.0111	0.001	0	0.0721	99.8578	0.0067	0.0212
Os02t0231700-00	RLK	0	0	0	0	99.9999	0.0001	0	0
Os02t0232500-01	RLP	0.0007	0.003	0.0001	0.0001	15.1568	84.8383	0.0006	0.0005
Os02t0234450-00	LECRK	0.0088	3.5662	0.0037	96.3163	0.0876	0.013	0.001	0.0033
Os02t0236000-01	KIN	0.0001	99.993	0.0008	0.0002	0.0006	0.0019	0.0033	0
Os02t0236100-01	RLK	0	0.0005	0	0	99.9994	0	0	0
Os02t0236200-01	KIN	0	99.9955	0.0006	0	0.0001	0.0024	0.0013	0
Os02t0237801-01	KIN	0	99.9976	0	0	0.0003	0.0021	0	0
Os02t0241100-01	RLK	0.0056	2.5676	0.002	0.3057	97.0579	0.0548	0.0011	0.0052
Os02t0241600-01	KIN	0.0006	99.8292	0.0003	0.0543	0.1009	0.0128	0.0015	0.0004
Os02t0262800-01	CNL	99.984	0	0	0	0.0007	0.0149	0	0.0004
Os02t0263432-00	RLP	35.6668	0.0621	0.0049	0.0003	4.153	60.0957	0.0006	0.0166
Os02t0272350-01	KIN	0	98.5979	0	0	0	0	1.402	0
Os02t0272900-01	CNL	99.9353	0.001	0.0008	0	0	0.0585	0.0025	0.0018
Os02t0277700-01	RLP	0.0002	0	0	0	2.3973	97.6024	0	0
Os02t0280400-01	KIN	0	99.9997	0	0.0001	0	0.0002	0	0
Os02t0281150-01	RLP	1.2334	0.0022	0.0001	0	0.0005	98.7551	0.0018	0.007
Os02t0281200-01	CNL	85.2702	0.0143	0.0205	0.0142	0.2842	13.017	0.0071	1.3725
Os02t0282000-01	CNL	97.7401	0.0064	0.0298	0.0014	0.0189	1.8081	0.0026	0.3928
Os02t0282500-00	CNL	87.8666	7.0632	0.1611	0.1165	0.7576	3.7514	0.0524	0.2312
Os02t0283800-01	RLK	0	0.0014	0	0	99.9985	0	0	0
Os02t0286850-00	CNL	99.9711	0.0014	0.0001	0	0.0005	0.0244	0.002	0.0005
Os02t0298200-01	LECRK	0.0003	1.2112	0.0001	98.7862	0.0016	0.0004	0.0001	0
Os02t0299000-00	LECRK	0	0.2392	0	99.7604	0.0004	0	0	0
Os02t0300500-00	CNL	99.9978	0.0003	0	0	0.0001	0.0017	0.0001	0
Os02t0301800-02	CNL	99.9996	0.0001	0	0	0	0.0002	0	0.0001
Os02t0304500-00	KIN	0	99.9723	0	0.0212	0.0052	0.0002	0.001	0
Os02t0307075-00	RLP	0.0594	0.1435	0.0052	0.0007	0.0058	99.7458	0.0373	0.0023
Os02t0307400-00	RLP	0.0113	1.0052	0.0004	0	0.0045	98.9785	0	0
Os02t0322251-00	KIN	0	99.9982	0	0	0	0.0017	0.0001	0
Os02t0322400-00	KIN	0.0001	99.5349	0.0003	0.002	0.0002	0.454	0.0086	0
Os02t0325401-01	KIN	0	100	0	0	0	0	0	0
Os02t0326700-01	KIN	0.0622	91.4009	0.061	0.1446	0.0977	7.9755	0.2516	0.0066
Os02t0328525-00	KIN	0	99.9415	0	0	0.0003	0.0582	0	0
Os02t0440000-01	KIN	0.2053	73.7839	0.4427	0.0409	18.6992	6.7272	0.0852	0.0156
Os02t0456800-01	CNL	99.96	0	0	0	0.0007	0.0391	0	0.0002
Os02t0459600-01	LECRK	0.0001	4.3087	0.0001	95.6852	0.0039	0.0017	0.0002	0
Os02t0461300-00	RLP	0.024	1.6146	0	0	0.0059	98.1427	0.2127	0
Os02t0465900-01	KIN	0	99.9985	0	0.0003	0.0004	0.0002	0.0006	0
Os02t0472700-00	KIN	0.0001	99.8274	0.0105	0.0482	0.1136	0	0.0002	0.0001
Os02t0475500-00	CNL	96.7143	0.0031	0.0002	0.0001	0.1714	3.0894	0.0004	0.0211
Os02t0478300-00	RLP	3.939	0.0442	0.0007	0	1.3349	94.6768	0.0001	0.0043
Os02t0504200-00	CNL	99.994	0	0.0007	0	0.0003	0.0041	0	0.001
Os02t0513000-01	KIN	0	100	0	0	0	0	0	0
Os02t0515000-02	RLP	0.0001	1.4574	0.0002	0.0008	0.0011	65.4538	33.0282	0.0585
Os02t0515125-00	RLP	0	0	0	0	0.169	99.831	0	0
Os02t0517900-01	KIN	0.0008	99.541	0.0005	0.0138	0.2089	0.2075	0.0261	0.0014
Os02t0521600-00	KIN	0.0001	99.6327	0.002	0.0474	0.1033	0.1145	0.0994	0.0005
Os02t0522100-02	KIN	0	99.9919	0	0	0	0.0081	0	0
Os02t0525400-01	KIN	0.0124	98.8811	0.0026	0.0272	0.2865	0.707	0.074	0.0091
Os02t0527600-01	KIN	0.0001	99.9368	0.0012	0.0025	0.0498	0.0049	0.0048	0
Os02t0536300-00	RLP	0.0015	0.0109	0	0	0.0165	99.9708	0.0001	0.0001
Os02t0549200-01	KIN	0	100	0	0	0	0	0	0
Os02t0549900-01	RLP	0.0664	0.0005	0	0	0.0001	99.9329	0	0
Os02t0551100-01	KIN	0	99.9987	0.0002	0	0.0001	0.001	0.0001	0
Os02t0553000-02	RLK	0	0	0	0	99.9999	0.0001	0	0
Os02t0555900-00	KIN	0	99.976	0.0075	0.0023	0.0001	0.0088	0.0052	0
Os02t0559300-01	KIN	0	99.955	0.0004	0.0067	0.0051	0.028	0.0048	0
Os02t0559300-02	KIN	0	99.9532	0.0004	0.0051	0.0076	0.0287	0.0049	0
Os02t0562100-01	KIN	0.0001	99.8694	0.002	0.0014	0.0013	0.1246	0.0011	0
Os02t0565500-01	KIN	0	99.9927	0	0	0.0072	0	0	0
Os02t0581400-02	KIN	0	99.5285	0	0	0	0	0.4715	0
Os02t0590800-01	KIN	0	99.9932	0.0058	0	0.0004	0.0005	0.0002	0
Os02t0591900-02	KIN	0.0004	99.9193	0.0001	0.0527	0.0018	0.0059	0.0197	0
Os02t0591900-03	KIN	0	99.9993	0	0.0001	0	0.0001	0.0004	0
Os02t0593600-01	CNL	92.856	0.0251	0	0	0.1403	6.9714	0.004	0.0032
Os02t0594100-01	KIN	0	99.9971	0.0001	0.0001	0.0017	0.0002	0.0009	0
Os02t0597300-01	RLP	44.4917	0.026	0.0055	0.0015	0.0341	55.33	0.0069	0.1043
Os02t0602100-02	KIN	0	99.9998	0	0	0.0001	0	0.0001	0
Os02t0602400-01	KIN	0.0001	99.5637	0	0	0.0078	0.4283	0	0
Os02t0603000-00	KIN	0	99.9886	0	0	0	0.0031	0.0083	0
Os02t0603100-01	RLP	0.0001	0	0	0	0.0583	99.9416	0	0
Os02t0608500-01	KIN	0.0008	99.7099	0.0016	0.0012	0.0252	0.2251	0.0356	0.0006
Os02t0609900-00	RLP	0	0	0	0	0.2503	99.7497	0	0
Os02t0610000-00	RLP	0	0	0	0	0.0055	99.9945	0	0
Os02t0613200-04	RLP	0.0275	0.0001	0.0002	0	0.0371	99.935	0	0.0001
Os02t0614966-00	RLP	0	0.0002	0	0	40.501	59.4988	0	0
Os02t0615400-00	RLP	0	0	0	0	0.0176	99.9823	0	0
Os02t0615500-01	RLK	0	0	0	0	99.998	0.002	0	0
Os02t0615500-02	RLK	0.0003	0	0	0	99.376	0.6237	0	0
Os02t0615800-01	RLK	0	0	0	0	99.9994	0.0006	0	0
Os02t0616100-01	RLP	0.013	0.0145	0.008	0.0019	0.7409	99.215	0.0063	0.0005
Os02t0616100-04	RLP	0.0667	0.1191	0.0066	0.0053	0.5174	99.247	0.0367	0.0011
Os02t0617800-01	RLP	0.0013	0.1873	0.0011	0.0008	0.0019	99.7844	0.0232	0
Os02t0622350-00	RLP	0.0003	1.8528	0.0078	0.0011	0.003	79.2944	18.7835	0.057
Os02t0623932-00	KIN	0	99.9995	0	0	0.0003	0.0001	0.0001	0
Os02t0625300-00	KIN	0	99.996	0.0001	0.0001	0.0006	0.0016	0.0015	0
Os02t0629400-01	RLK	0.0001	0.0001	0	0.0009	99.9933	0.0056	0	0
Os02t0632100-01	KIN	0	99.9998	0	0	0.0001	0	0	0
Os02t0632800-01	KIN	0	99.9485	0.0001	0.0483	0.0001	0.0029	0.0001	0.0002
Os02t0632900-00	KIN	0	99.9352	0.0024	0.0005	0.0003	0.0615	0	0
Os02t0633066-00	KIN	0.0003	99.4442	0.073	0.0012	0.4352	0.0162	0.0003	0.0296
Os02t0635600-01	RLK	0	0	0	0	99.9967	0.0033	0	0
Os02t0639100-00	KIN	0	99.9847	0.0002	0	0.0151	0	0	0
Os02t0640000-01	KIN	0	99.9609	0.0003	0	0.0001	0.0135	0.0252	0
Os02t0640500-01	LECRK	0	0.0096	0	99.9903	0	0	0	0
Os02t0640600-00	KIN	0.0002	90.0422	0.0011	0.0175	9.6513	0.286	0.0016	0.0001
Os02t0647300-01	RLP	0	0	0	0	0.0049	99.9951	0	0
Os02t0648100-01	KIN	0	100	0	0	0	0	0	0
Os02t0650300-02	RLP	0.0002	0.9863	0	0.0024	0.0004	99.0104	0.0003	0.0001
Os02t0650500-01	KIN	0	100	0	0	0	0	0	0
Os02t0653850-00	KIN	0	99.4174	0	0	0	0.5825	0	0
Os02t0654300-01	KIN	0	99.9996	0	0	0.0001	0.0002	0.0001	0
Os02t0655600-02	TIR	0	5.6935	0	0	0	0.0167	94.2898	0
Os02t0655800-01	KIN	0.0001	99.8536	0.0009	0.002	0.135	0.0065	0.0019	0
Os02t0663800-01	TIR	0	0.0031	0	0	0	0.0003	99.9966	0
Os02t0665500-01	KIN	0.0012	99.7262	0.0002	0.11	0.1576	0.0047	0	0
Os02t0666300-01	KIN	0.0001	99.9138	0.001	0.0167	0.0009	0.0664	0.0009	0
Os02t0668350-00	RLP	0	2.9466	0.0001	0	0.0022	97.0266	0.0245	0
Os02t0670100-00	KIN	0	99.9634	0	0.0019	0.0347	0	0	0
Os02t0671400-01	RLP	0.006	10.1934	0.0509	0.0001	0.0037	89.6857	0.0601	0.0002
Os02t0672800-01	KIN	0	99.9962	0	0	0	0.0011	0.0026	0
Os02t0678400-01	KIN	0.0003	96.1452	0.0016	0.3042	0.1208	0.7121	2.7128	0.0028
Os02t0681700-01	KIN	0	50.3025	49.6939	0	0.0032	0	0.0003	0
Os02t0684600-01	RLP	0.0001	43.7358	0	0.0004	0	55.8862	0.3775	0
Os02t0685900-00	KIN	0.0001	99.9842	0.0003	0.0001	0.0035	0.0116	0.0002	0
Os02t0693450-00	RLP	0	0.1298	0	0	0.0006	99.8684	0.001	0.0001
Os02t0694900-00	KIN	0	99.9531	0	0.0002	0.0465	0.0002	0	0
Os02t0700600-01	KIN	0.0004	99.774	0.0001	0	0.1768	0.048	0.0008	0
Os02t0701700-01	KIN	0	99.9888	0	0.0013	0.0013	0.0002	0.0085	0
Os02t0702500-01	KIN	0.0008	96.397	0.0007	0.2597	0.1167	2.3091	0.7114	0.2047
Os02t0704933-00	KIN	0.0001	96.9701	0	0	0	2.9683	0.0615	0
Os02t0706550-00	RLP	0.0024	0.1364	0	0.0001	0.0002	99.8582	0.0027	0
Os02t0710500-01	KIN	0	99.9526	0.0327	0.0033	0.0003	0.0001	0.011	0
Os02t0712600-01	LECRK	0	0.0163	0	99.9836	0	0	0	0
Os02t0712700-01	LECRK	0	0.0205	0	99.9795	0	0	0	0
Os02t0721600-04	KIN	0.0164	37.4473	0	35.1283	0.0023	26.2794	1.1232	0.0031
Os02t0722001-00	KIN	0.0106	99.8527	0.0004	0.0024	0.0501	0.0596	0.0241	0
Os02t0725000-01	KIN	0	99.9996	0.0003	0	0	0	0	0
Os02t0728401-01	KIN	0	99.8892	0	0	0	0.1001	0.0106	0
Os02t0728500-01	RLP	0.0002	0.0215	0.0015	0.0001	4.3809	95.5954	0.0004	0.0002
Os02t0729350-00	RLP	5.0337	28.3046	0.0007	0.001	0.0209	66.5955	0.0423	0.0014
Os02t0732250-00	RLP	0.0002	9.2106	0.0004	0	0.0002	90.7869	0.0017	0
Os02t0736300-01	RLP	0.0154	32.0235	0.0115	0.0806	1.2819	66.2958	0.279	0.0124
Os02t0743500-02	KIN	0.0102	99.9708	0	0.0034	0.0045	0.0096	0.0014	0
Os02t0745300-00	RLP	0.0003	40.2398	0.004	0.0002	0.0155	59.5855	0.1528	0.002
Os02t0749150-01	KIN	0	99.9684	0	0.0045	0.0055	0.02	0.0016	0
Os02t0767400-01	LECRK	0	0.635	0.0005	99.3641	0.0003	0	0.0001	0
Os02t0770100-01	KIN	0.0003	99.7438	0.0025	0.0808	0.0633	0.1056	0.0035	0.0001
Os02t0770300-01	RLP	0.0004	25.4468	0.0265	0	0.0531	74.4081	0.0651	0
Os02t0774500-01	KIN	0	99.9728	0	0.0001	0	0.0271	0	0
Os02t0777100-03	KIN	0	99.9964	0	0.0028	0	0.0005	0.0003	0
Os02t0777400-01	RLK	0	0	0	0	99.999	0.001	0	0
Os02t0777800-01	KIN	0	99.9829	0	0.0123	0.0027	0.0017	0.0004	0
Os02t0778200-01	TIR	0.0113	0.4077	0.0057	0.0017	0.0029	0.215	99.3472	0.0083
Os02t0780800-01	KIN	0.0012	81.2079	0.0094	0.0008	16.6278	1.8733	0.2771	0.0025
Os02t0781800-02	KIN	0.0006	98.0206	0.0003	0.0639	0.0589	1.508	0.3244	0.0233
Os02t0783650-01	RLP	0	4.6323	0.0007	0.0148	0.0572	95.2949	0.0001	0
Os02t0784100-00	RLP	0	0.0026	0	0	0.1457	99.8517	0	0
Os02t0787200-01	KIN	0	100	0	0	0	0	0	0
Os02t0787300-01	KIN	0	99.8473	0.0003	0.0006	0.1485	0.003	0.0002	0
Os02t0790500-03	KIN	0.0001	99.4553	0.0017	0	0.0014	0.195	0.3465	0
Os02t0791700-00	KIN	0.0003	99.9911	0	0.0004	0.0012	0.0022	0.0047	0.0001
Os02t0793600-00	KIN	0	99.9877	0	0	0	0.0047	0.0076	0
Os02t0802400-01	RLP	0.0016	14.0085	0	0.0348	0.0617	84.1629	1.7298	0.0007
Os02t0803400-02	RLP	0	0.5547	0.0002	0.0001	0.0887	91.8765	7.4796	0.0001
Os02t0804800-01	RLP	0	13.0371	0.0008	0.0013	0.0027	86.9566	0.0015	0
Os02t0807000-01	KIN	0	99.9993	0	0	0	0.0005	0.0001	0
Os02t0807100-02	KIN	0.4234	97.9838	0.0228	0.0061	0.2908	0.2196	0.2234	0.8301
Os02t0807200-00	KIN	0	99.9983	0.0007	0.0003	0.0002	0.0004	0	0
Os02t0807800-01	KIN	0	99.9771	0.0178	0	0.0023	0.0028	0	0
Os02t0807900-01	KIN	0	99.9953	0.0007	0.0001	0	0.0039	0	0
Os02t0808100-00	KIN	0	99.9992	0.0006	0	0.0001	0	0.0001	0
Os02t0811200-00	KIN	0	99.9987	0.0004	0.0001	0.0005	0.0002	0	0
Os02t0811800-01	KIN	0.0001	99.9775	0.0157	0	0.0009	0.0049	0.0009	0
Os02t0815900-01	KIN	0	99.6169	0	0.0802	0.3027	0.0001	0	0
Os02t0819600-02	KIN	0	99.9971	0	0.0001	0.0028	0	0	0
Os02t0819900-00	KIN	0	99.9839	0.0081	0.0002	0	0.0026	0.0051	0
Os02t0821400-01	KIN	0	99.997	0.0001	0.0005	0.0023	0.0001	0.0001	0
Os02t0825301-00	RLP	0.455	0.0885	0.0009	0.0006	0.2628	99.1327	0.014	0.0454
Os02t0825600-02	RLP	0	0.0457	0	0.0001	0	99.9542	0	0
Os02t0826032-00	RLP	0	0.0394	0	0	0.0001	99.9551	0.0054	0
Os02t0826600-01	RLP	0.0007	0	0	0	0.0131	99.9862	0	0
Os02t0828533-01	KIN	0	99.9822	0	0	0.0003	0.0174	0	0
Os02t0830700-01	RLP	0.0004	0.0204	0	0	0.1375	99.841	0.0007	0.0001
Os02t0830900-01	KIN	0.0274	94.4982	0.076	0.4693	2.0645	1.751	1.1095	0.004
Os02t0832000-01	KIN	0.0001	99.9838	0.0002	0.0004	0.0145	0.0006	0.0004	0
Os02t0833000-01	KIN	0	99.9962	0.0014	0.0014	0.0002	0.0008	0.0001	0
Os03t0101200-00	KIN	0	99.9827	0	0.008	0.0021	0.0032	0.0039	0
Os03t0102366-00	KIN	0.001	95.0074	0.0006	0.0074	0.1038	4.8209	0.0584	0.0004
Os03t0108000-01	TIR	0	3.581	0.0001	0	0	0.0008	96.4182	0
Os03t0108800-01	KIN	0	99.9657	0.0317	0	0.0001	0.0003	0.0023	0
Os03t0109900-02	RLP	0.0061	6.6365	0.0045	25.5608	7.4687	60.2946	0.0173	0.0114
Os03t0112400-01	RLP	0	2.1416	0.0119	0	0.076	97.7704	0.0001	0
Os03t0113000-02	KIN	0	99.996	0	0.0022	0.0018	0	0	0
Os03t0114300-01	KIN	0.0018	99.7171	0.0002	0.001	0.0068	0.1964	0.0767	0.0001
Os03t0118400-01	KIN	0	99.9992	0.0007	0	0	0	0	0
Os03t0118400-02	KIN	0	99.9997	0.0003	0	0	0	0	0
Os03t0118400-03	KIN	0	99.8993	0	0	0	0.1006	0	0
Os03t0122000-01	KIN	1.2747	92.6088	0.0163	1.506	4.5358	0.0562	0.0022	0.0001
Os03t0124200-01	KIN	0	99.9135	0	0.071	0.0147	0.0006	0.0001	0
Os03t0125600-01	KIN	0	99.9982	0	0.0008	0.0006	0.0001	0.0003	0
Os03t0126300-04	RLP	0.0514	0.0717	0.0006	0.0076	0.1092	99.584	0.1753	0.0001
Os03t0126800-01	KIN	0	99.9903	0.0006	0.0068	0.0003	0.001	0.0011	0
Os03t0126825-01	KIN	0.0001	96.881	0	0	0.0001	3.1176	0.0011	0
Os03t0127700-02	RLK	0	0	0	0	99.9984	0.0015	0	0
Os03t0128700-01	KIN	0.0003	99.9956	0.0002	0.0002	0.0012	0.0018	0.0006	0
Os03t0130900-02	KIN	0	100	0	0	0	0	0	0
Os03t0131000-01	KIN	0	99.9999	0.0001	0	0	0	0	0
Os03t0131333-00	KIN	0	97.86	0.0015	0	0.0076	2.1309	0	0
Os03t0132800-01	KIN	0.0001	99.9797	0.0003	0.0036	0.0145	0.0013	0.0006	0
Os03t0133400-01	LYK	0.0006	1.0116	96.7138	0.0004	0.0008	2.2712	0.0014	0.0001
Os03t0134300-01	RLK	0.7964	26.6107	0.0234	0.0502	57.1745	15.3216	0.0192	0.0039
Os03t0145102-00	RLP	0.0065	0.0001	0	0	44.9817	55.0116	0	0.0001
Os03t0145700-02	KIN	0.0003	95.2976	0.0311	0.0027	0.07	4.5953	0.003	0
Os03t0148700-01	KIN	0	99.9842	0	0	0.0157	0.0001	0	0
Os03t0159100-01	KIN	0	99.9999	0	0	0	0	0	0
Os03t0160100-01	KIN	0.0013	97.9912	0.0001	1.5418	0.4594	0.0039	0.0015	0.0008
Os03t0170400-01	KIN	0	98.5972	0.0055	0.454	0.9086	0.0337	0.0007	0.0003
Os03t0170400-02	KIN	0	99.9845	0	0.0004	0.0146	0.0005	0	0
Os03t0172000-01	KIN	0.6928	76.4695	0.0412	1.7198	3.0617	15.534	0.7142	1.7669
Os03t0179400-01	KIN	0	99.9998	0	0	0.0002	0	0	0
Os03t0183800-01	RLK	0.0004	0.0523	0	0.0097	99.9196	0.0179	0	0.0001
Os03t0184400-01	RLP	0.0031	0.0085	0.0003	0.0007	0.1529	99.8314	0.0027	0.0006
Os03t0186500-01	KIN	0.0557	89.5611	0.0096	0.0518	0.4446	8.8616	0.9928	0.0228
Os03t0190300-00	RLP	0.0653	1.6715	0.278	0.0053	2.4271	94.557	0.8164	0.1794
Os03t0192800-01	KIN	0.0009	81.8579	0.0694	0.0032	0.0026	15.126	2.8766	0.0634
Os03t0207300-01	KIN	0	100	0	0	0	0	0	0
Os03t0211900-01	RLP	0.0002	0.0002	0	0	0.5333	99.4663	0	0
Os03t0212200-01	RLP	0.0001	0	0	0	0.09	99.9099	0	0
Os03t0221700-02	LECRK	0.0001	3.1619	0.0001	96.8354	0.0017	0.0004	0.0003	0.0001
Os03t0223000-01	KIN	0.0001	99.7746	0.0002	0.0137	0.0113	0.0866	0.1134	0
Os03t0223000-02	RLK	0	0.0017	0	0.0001	99.9877	0.0105	0	0
Os03t0223000-03	KIN	0	99.7778	0.0001	0.0011	0.1323	0.0769	0.0117	0
Os03t0225100-02	KIN	0	99.991	0	0	0.0043	0.004	0.0006	0
Os03t0225600-01	KIN	0	99.9971	0	0	0	0.0024	0.0005	0
Os03t0225700-01	KIN	0	99.9976	0.0001	0.0001	0.0018	0.0003	0	0
Os03t0226300-01	KIN	0	99.9971	0	0	0.0029	0	0	0
Os03t0226901-00	KIN	0	99.9884	0	0.011	0.0006	0	0	0
Os03t0227900-00	KIN	0	99.9999	0	0	0	0	0	0
Os03t0228800-01	RLK	0	0	0	0	100	0	0	0
Os03t0230500-01	KIN	0.1591	85.1982	0.0395	0.1188	12.8025	1.5508	0.1077	0.0234
Os03t0232000-01	KIN	0.0107	75.7451	0.0789	0.0173	1.901	18.2665	3.8688	0.1116
Os03t0233300-01	LYK	0	0.0001	99.9998	0	0	0	0.0001	0
Os03t0241600-01	KIN	0.0001	99.9887	0.0008	0	0.0087	0.0016	0.0001	0
Os03t0248300-01	KIN	0	99.6039	0	0	0.0001	0.1966	0.1991	0.0002
Os03t0251700-00	KIN	0.0019	98.8929	0.0003	0.0258	0.9953	0.0831	0.0007	0
Os03t0253200-01	KIN	0	99.9205	0.015	0.0011	0.0213	0.0379	0.0041	0.0001
Os03t0254000-01	CNL	99.8352	0.0058	0	0	0.0002	0.1575	0.0006	0.0006
Os03t0257600-01	KIN	0	99.9999	0	0	0	0	0	0
Os03t0258000-01	LECRK	0	0.0561	0.0001	99.9185	0.0252	0	0.0001	0
Os03t0262200-00	KIN	0	99.9898	0.0008	0.0005	0.0023	0.0052	0.0014	0
Os03t0264300-00	KIN	0	99.9912	0.0009	0.0002	0.0075	0.0002	0	0
Os03t0266800-01	RLK	0	0.3983	0	0.0006	99.5998	0.0002	0	0.0011
Os03t0268200-01	KIN	0	99.9997	0	0	0.0003	0	0	0
Os03t0268200-04	KIN	0	99.9995	0	0	0	0.0003	0.0001	0
Os03t0269300-01	KIN	0	99.9856	0.0015	0.0064	0.0011	0.0014	0.0039	0
Os03t0269300-02	KIN	0.0003	99.9182	0	0.0026	0.0002	0.0774	0.0013	0
Os03t0274800-01	KIN	0	99.994	0	0.0012	0.0048	0	0	0
Os03t0281500-01	KIN	0.0001	99.5923	0.0028	0.371	0.0308	0.001	0.0019	0.0001
Os03t0283900-01	KIN	0	99.9952	0	0.0015	0.0032	0	0	0
Os03t0285800-01	KIN	0.0001	99.9833	0.0009	0.0001	0.0054	0.0045	0.0054	0.0002
Os03t0288500-01	KIN	0.0001	98.0791	0.0013	0.0005	0.0001	1.8011	0.1178	0
Os03t0289100-01	KIN	0.0003	99.963	0	0.0025	0.0077	0.0241	0.0007	0.0017
Os03t0289100-02	KIN	0.001	99.9258	0.0001	0.0045	0.0066	0.0598	0.0009	0.0012
Os03t0292700-01	KIN	0	99.9991	0	0.0008	0.0001	0.0001	0	0
Os03t0293850-01	KIN	0.0002	94.1604	0	0.0008	0.0982	5.722	0.0185	0
Os03t0294600-01	KIN	0.0001	99.8531	0.0002	0	0.0188	0.1268	0.001	0
Os03t0294800-01	KIN	0	99.7378	0.0001	0.003	0.2482	0.0106	0.0002	0
Os03t0295600-02	KIN	0.3863	92.9847	0.0132	4.9288	0.2435	0.5908	0.8306	0.0221
Os03t0296500-00	LYK	0.0005	5.859	91.3983	0.1439	0.4015	1.1019	1.0588	0.0361
Os03t0297800-01	RLK	0.0035	8.2022	0.0034	0.464	91.1634	0.1593	0.0037	0.0004
Os03t0300801-00	KIN	0	99.9962	0	0	0.0004	0.0032	0.0001	0
Os03t0311300-03	KIN	0.0273	93.1278	0.0026	6.2749	0.1858	0.3105	0.0597	0.0114
Os03t0311401-01	KIN	0.0001	90.4094	0.0009	0.0007	0.0033	5.0917	4.4939	0
Os03t0319400-01	KIN	0	99.9946	0	0.0004	0.0001	0.0045	0.0004	0
Os03t0320800-01	RLP	0	0	0	0	0.0042	99.9958	0	0
Os03t0320800-02	RLP	0	0	0	0	0.0068	99.9931	0	0
Os03t0324600-01	CNL	99.9979	0	0	0	0	0.002	0	0.0001
Os03t0329700-01	RLK	0.0001	0.0113	0	0.0004	99.9772	0.0109	0	0.0001
Os03t0332900-01	RLK	0.0001	0.0019	0.0001	0.0002	99.9954	0.0019	0	0.0003
Os03t0333200-01	KIN	0.0004	97.6948	0.0003	1.2439	0.939	0.1189	0.0006	0.0021
Os03t0333400-01	KIN	0	99.9648	0.0006	0	0.032	0.0008	0.0018	0
Os03t0334000-02	KIN	0	99.9989	0	0.0007	0.0003	0	0	0
Os03t0334050-00	KIN	0	99.9499	0.0001	0.0003	0.007	0.0427	0	0
Os03t0335500-01	RLK	0.0005	0	0	0	99.9687	0.0308	0	0
Os03t0339900-01	KIN	0.0005	99.9868	0	0.0039	0.0079	0.0003	0.0006	0
Os03t0340601-00	RLP	0.0604	4.7811	0.014	0.2162	0.3074	94.5973	0.0213	0.0023
Os03t0348800-01	KIN	0.0001	99.8023	0.0002	0.0018	0.0141	0.0046	0.1769	0
Os03t0356596-01	KIN	0.0089	97.6244	0.0001	0.3599	0.0299	0.2862	1.6591	0.0315
Os03t0359700-01	KIN	0.1527	50.1519	0.0006	0.0056	0.0622	43.5383	6.0361	0.0526
Os03t0364400-02	KIN	0	99.9999	0	0.0001	0	0	0	0
Os03t0364500-01	KIN	0.0016	95.9997	0.0002	0.0003	0.0328	3.9132	0.0521	0.0002
Os03t0365000-00	KIN	0	99.9891	0.0005	0.002	0.0044	0.004	0.0001	0
Os03t0366200-01	KIN	0	99.9979	0	0	0.002	0.0001	0	0
Os03t0370000-01	KIN	0	99.9994	0	0	0.0004	0.0002	0.0001	0
Os03t0371000-01	KIN	0.001	98.2337	0.0109	0.2091	0.0031	0.151	1.3786	0.0126
Os03t0377500-02	KIN	0.0004	84.0994	0.0002	0	0.0946	15.7741	0.0313	0
Os03t0379801-00	CNL	99.3803	0.0019	0	0	0.036	0.579	0.0012	0.0015
Os03t0386000-01	KIN	0.0005	98.5791	0.0001	0.5796	0.185	0.6474	0.0082	0.0002
Os03t0390200-01	KIN	0	99.998	0	0.0001	0	0.0015	0.0004	0
Os03t0395700-02	RLP	0.022	0.1622	0.0001	0.0671	0.0984	98.8105	0.8289	0.0109
Os03t0397700-01	RLK	0.0031	0.1165	0.0001	0.1881	62.095	37.593	0.001	0.0032
Os03t0397700-02	KIN	0	99.0225	0	0.0001	0.9772	0.0001	0	0
Os03t0400700-01	KIN	0	100	0	0	0	0	0	0
Os03t0400800-00	RLP	0.0002	0.0001	0.0001	0	0.0433	99.9561	0.0001	0.0002
Os03t0403251-00	KIN	0	51.6903	0.002	0.0001	0.0019	48.3024	0.0031	0.0003
Os03t0407900-01	KIN	0	99.9901	0	0.0029	0.0069	0	0	0
Os03t0413250-00	KIN	0	100	0	0	0	0	0	0
Os03t0421000-01	KIN	0	99.9986	0	0	0.0013	0	0	0
Os03t0422800-01	LECRK	0	0.1402	0.0001	99.8551	0.0044	0.0001	0	0
Os03t0424200-01	KIN	0.0036	94.1383	0.0666	0.0037	5.5215	0.2563	0.0079	0.0021
Os03t0426300-00	KIN	0	99.9975	0	0	0.0025	0	0	0
Os03t0436600-00	RLP	0.0001	0.0027	0.0001	0	1.4916	98.5053	0.0002	0
Os03t0440900-02	RLP	0	0	0	0	0.0002	99.9998	0	0
Os03t0554950-00	KIN	0.0308	72.7279	0.0193	0.0025	0.6628	26.311	0.2439	0.0017
Os03t0556600-01	LECRK	0	2.2306	0	97.7685	0.0006	0.0003	0	0
Os03t0566700-01	RLP	0	0.0003	0	0	0.0003	99.9994	0	0
Os03t0568800-02	KIN	0	99.9971	0.0001	0.0002	0.0009	0.0014	0.0003	0
Os03t0573500-00	CNL	99.8627	0.0009	0.0001	0	0.0003	0.1343	0.0005	0.0012
Os03t0577150-00	RLP	0.0047	28.3109	0.0002	0.0544	0.0004	70.8661	0.7624	0.0009
Os03t0579200-00	CNL	99.8764	0.0108	0.0001	0.0293	0.0012	0.0456	0.002	0.0347
Os03t0583700-00	KIN	0.0001	99.2162	0.0005	0.0003	0.2299	0.1306	0.422	0.0003
Os03t0588400-00	KIN	0	100	0	0	0	0	0	0
Os03t0599000-01	CNL	99.9826	0.0005	0.0002	0	0	0.0164	0	0.0002
Os03t0599400-01	CNL	79.0065	0.4153	0.0009	0.0065	0.0345	19.8046	0.2495	0.4823
Os03t0609200-00	KIN	0	70.8956	0	0.0079	0.0012	28.9601	0.1252	0.0098
Os03t0610900-01	KIN	0	99.9992	0	0	0.0001	0.0005	0.0001	0
Os03t0617900-01	KIN	0	99.7635	0.0001	0	0.0133	0.2221	0.0008	0
Os03t0633400-01	RLP	0.0245	0.0606	0	0	0.0076	99.9072	0	0
Os03t0634400-01	KIN	0.0353	99.6135	0.0002	0.3327	0.0025	0.0062	0.001	0.0085
Os03t0636800-01	KIN	0.0003	99.9715	0	0	0.0002	0.0145	0.0134	0
Os03t0636800-02	KIN	0	100	0	0	0	0	0	0
Os03t0637600-02	RLP	0.0015	0.0266	0.0004	0.0002	0.1808	99.7812	0.0046	0.0047
Os03t0637800-01	KIN	0	85.9623	14.035	0	0.0016	0.001	0.0002	0
Os03t0638800-01	KIN	0.0001	99.982	0.0004	0.0007	0.0126	0.0039	0.0002	0.0003
Os03t0642300-00	KIN	0	99.9996	0	0.0003	0	0.0001	0.0001	0
Os03t0642600-00	KIN	0.0003	99.7671	0.0281	0.033	0.0744	0.0792	0.012	0.0059
Os03t0642900-00	RLP	0.0145	38.338	0.0049	0.0102	0.2216	61.2342	0.1647	0.012
Os03t0648450-00	KIN	0.0001	55.7811	0	0	0	44.1956	0.0168	0.0064
Os03t0668100-00	KIN	2.8546	53.4072	0.2993	0.8038	0.4402	41.1531	0.3824	0.6595
Os03t0679100-01	TIR	0	43.804	0	0	0	0.3286	55.8673	0.0001
Os03t0681201-00	RLP	0.0051	17.4418	0.0005	0.008	0.0861	60.0769	22.3702	0.0113
Os03t0682200-00	KIN	0	99.9735	0.0002	0	0.0225	0.002	0.0017	0
Os03t0686201-01	KIN	0	99.9994	0	0	0	0.0006	0	0
Os03t0688300-01	KIN	0.0001	99.9967	0.0001	0	0.0001	0.0028	0.0002	0
Os03t0689400-01	CNL	99.9636	0.0002	0.0001	0.0003	0.0003	0.0236	0.0001	0.0118
Os03t0689833-00	RLP	0.0079	0.0034	0	0.0001	0.0004	99.9867	0.0005	0.0009
Os03t0695600-01	KIN	0	99.9991	0.0001	0	0	0	0.0008	0
Os03t0700800-03	KIN	0.0292	97.6666	0.0389	0.0342	0.0007	1.5908	0.6391	0.0003
Os03t0701800-02	KIN	0.0002	83.5462	0.0001	0.0012	0.0001	15.5301	0.9217	0.0003
Os03t0703200-02	RLK	0	0.0003	0	0.0009	99.9986	0.0001	0	0
Os03t0703400-01	KIN	0.0001	99.97	0.0004	0.0133	0.0071	0.0056	0.0035	0
Os03t0704400-01	KIN	0.0002	99.946	0.0025	0.0286	0.0027	0.0033	0.0167	0
Os03t0708100-02	KIN	0.0001	99.5525	0.0001	0.0049	0	0.0456	0.3968	0
Os03t0708800-02	KIN	0	99.8611	0.1266	0.0017	0.0089	0.0009	0.0005	0.0003
Os03t0709200-01	CNL	99.9921	0.0006	0.0001	0	0	0.0026	0.0001	0.0045
Os03t0711300-01	KIN	0	99.9759	0.0001	0.0001	0.0001	0.0035	0.0203	0
Os03t0711800-01	KIN	0	99.9954	0.0001	0.0003	0	0.0026	0.0016	0
Os03t0711800-02	KIN	0	99.9812	0.0003	0.001	0	0.0061	0.0112	0
Os03t0712400-01	KIN	0	99.9998	0	0	0	0.0002	0	0
Os03t0712400-02	KIN	0	98.4544	0.0001	0.0006	0.073	1.4017	0.0702	0
Os03t0713500-00	KIN	0	99.9875	0.0016	0	0.0029	0.0069	0.001	0
Os03t0717000-01	RLK	0	0.01	0	0.0002	99.9893	0.0005	0	0
Os03t0717000-02	RLK	0	0.004	0	0.0001	99.9953	0.0006	0	0
Os03t0718200-01	TIR	0	0.0265	0.0003	0	0	0.0029	99.9703	0
Os03t0719500-02	KIN	0.0246	99.9274	0.0001	0.0204	0.0043	0.0041	0.0073	0.0119
Os03t0719850-00	KIN	0	99.885	0	0	0.1149	0	0	0
Os03t0724300-01	RLK	0.0016	0.0659	0.0007	0.0365	99.8648	0.0267	0	0.0037
Os03t0725300-02	KIN	0	99.9995	0	0	0	0.0001	0.0003	0
Os03t0727100-01	KIN	0	99.7629	0.0009	0	0.0138	0.2187	0.0037	0
Os03t0735025-00	RLP	0	0.0963	0	0	0.0029	99.9008	0	0
Os03t0736000-02	RLP	0	0.0234	0	0.0001	0.0278	99.9487	0	0
Os03t0742400-01	RLP	0.0058	0.4819	0.0004	0.0003	0.0133	99.0293	0.4458	0.0232
Os03t0744300-01	KIN	0.0001	99.85	0.0001	0	0.1433	0.0064	0.0001	0
Os03t0745700-00	KIN	0	100	0	0	0	0	0	0
Os03t0748400-01	KIN	0	99.9923	0.0001	0.0011	0.0001	0.0058	0.0004	0
Os03t0749800-01	KIN	0.0015	99.9807	0.0003	0.0001	0.0146	0.0017	0.001	0.0001
Os03t0749800-02	KIN	0.0143	99.9668	0.0005	0.0007	0.0162	0.0005	0.0007	0.0003
Os03t0752800-01	KIN	0	99.8563	0	0	0	0.0057	0.1379	0
Os03t0755000-01	KIN	0	99.9982	0	0	0.0001	0.0002	0.0014	0
Os03t0755800-00	KIN	0.0004	84.555	0.0004	0.0011	0.0106	15.1152	0.3066	0.0107
Os03t0756200-01	RLK	0	0	0	0	99.9999	0.0001	0	0
Os03t0759600-00	KIN	0.0007	86.5105	0.0025	13.4429	0.0262	0.0159	0.0007	0.0007
Os03t0762000-01	KIN	0	99.9999	0	0	0	0	0.0001	0
Os03t0763000-01	KIN	0	99.9999	0	0	0	0	0.0001	0
Os03t0764300-01	KIN	0.0006	99.5314	0.0001	0.0002	0.0171	0.4489	0.0016	0
Os03t0764800-01	KIN	0	99.9969	0	0	0.0003	0.0018	0.001	0
Os03t0765000-01	KIN	0.0001	99.9977	0	0	0.0016	0.0005	0.0001	0
Os03t0772600-01	LECRK	0.0001	0.2692	0	99.73	0.0001	0.0002	0.0005	0
Os03t0772700-00	LECRK	0	0.2774	0	99.7223	0.0001	0.0001	0.0002	0
Os03t0773300-01	RLK	0.0039	0.0429	0.001	0.0014	99.8449	0.1027	0.0012	0.0021
Os03t0773700-01	RLK	0	0	0	0	100	0	0	0
Os03t0775200-01	KIN	0.0033	99.1663	0.0015	0.3123	0.053	0.2872	0.1708	0.0054
Os03t0777600-01	RLP	0.0283	18.9886	0.0078	0.298	0.0356	80.288	0.3522	0.0016
Os03t0782300-01	KIN	0	99.5598	0	0	0	0.4216	0.0187	0
Os03t0782900-01	TIR	0.0004	13.9282	0.0995	0	0.0071	0.0853	85.8555	0.024
Os03t0782950-00	RLP	0	5.2139	0.0194	0.0001	0.0001	94.7663	0.0001	0
Os03t0783700-00	KIN	0.0047	95.9343	0.001	0	0.0001	2.5921	1.4678	0
Os03t0788500-01	KIN	0.0193	99.9632	0.0007	0.0059	0.0023	0.0077	0.0009	0
Os03t0789000-00	KIN	0.0172	99.9287	0.0085	0.0023	0.0176	0.023	0.0026	0
Os03t0791700-01	RLK	0.0132	0.0192	0.0001	0.0042	99.5246	0.4359	0.0012	0.0016
Os03t0793500-02	KIN	0.0014	99.5022	0.0022	0.1657	0.012	0.1214	0.1887	0.0064
Os03t0795300-01	RLP	0	0.0199	0	0	0.1584	99.8217	0	0
Os03t0808600-01	KIN	0.0004	99.9934	0	0	0.0001	0.0027	0.0033	0
Os03t0813200-00	RLP	0.0015	2.3213	0.0001	0	0.0034	97.6713	0.0023	0.0001
Os03t0816100-01	KIN	0.0001	99.9897	0.0001	0.001	0.0022	0.0022	0.0028	0.0019
Os03t0820900-01	TIR	0.3018	34.8067	0.5778	0.0407	0.0251	7.6556	56.577	0.0153
Os03t0821900-01	KIN	0	99.9955	0	0.003	0.0015	0	0	0
Os03t0823000-01	LECRK	0.0002	0.038	0.0003	99.9612	0.0002	0.0001	0.0002	0
Os03t0824400-01	KIN	0	99.9631	0.0001	0	0.0204	0.0048	0.0114	0.0002
Os03t0825300-01	KIN	0	99.8871	0.0001	0.0926	0.0164	0.0036	0.0001	0
Os03t0825300-03	KIN	0	99.9716	0.0001	0.0212	0.0055	0.0015	0.0001	0
Os03t0825800-01	KIN	0	99.9431	0.0562	0	0.0003	0	0.0003	0
Os03t0828800-01	LECRK	0.0001	0.5462	0	99.4504	0.0031	0.0001	0	0
Os03t0834466-00	KIN	0	100	0	0	0	0	0	0
Os03t0836050-00	KIN	0	60.587	0	0	0	39.4094	0.0035	0
Os03t0838100-04	LECRK	0.0001	31.5156	0.0002	68.4383	0.0411	0.0044	0.0002	0.0001
Os03t0839700-00	KIN	0	100	0	0	0	0	0	0
Os03t0839900-01	KIN	0	99.9887	0.0006	0.0067	0.0003	0.0016	0.0022	0
Os03t0841100-01	KIN	0	99.9176	0.0052	0.0009	0.0731	0.0031	0	0.0001
Os03t0841800-01	KIN	0	99.9998	0	0	0	0	0.0002	0
Os03t0844100-01	KIN	0	99.9995	0	0	0.0006	0	0	0
Os03t0846400-01	KIN	0.0258	72.5173	0.1073	0.1936	3.1481	7.3226	0.6709	16.0144
Os03t0847600-02	KIN	0	99.8144	0.0006	0.036	0.1111	0.0365	0.0012	0
Os03t0848700-01	CNL	99.9777	0	0	0	0.0002	0.0055	0	0.0165
Os03t0849500-00	CNL	99.0951	0.6584	0.0008	0	0.0005	0.2425	0.0016	0.001
Os03t0849900-01	KIN	0.0002	99.6572	0.0004	0.2984	0.0027	0.0207	0.0202	0.0002
Os03t0850400-01	RLK	23.0521	4.4984	0.4448	4.2442	66.4527	1.2449	0.0601	0.0027
Os04t0103500-01	LECRK	0.0003	3.984	0.0046	95.998	0.0119	0.0003	0.0003	0.0007
Os04t0103700-01	LECRK	0.0005	4.934	0.0002	95.0632	0.0002	0.0015	0.0004	0.0001
Os04t0105050-00	KIN	0	99.9999	0	0	0.0001	0.0001	0	0
Os04t0109100-01	LECRK	0.0001	12.2401	0.0001	87.7426	0.0164	0.0004	0.0001	0.0003
Os04t0109400-00	RLK	0.0008	41.4205	0.0014	6.2483	52.2159	0.0917	0.02	0.0015
Os04t0111100-00	CNL	99.9954	0	0.0001	0	0	0.0013	0	0.0032
Os04t0111900-02	CNL	99.9602	0.0001	0.0001	0	0.0002	0.0386	0	0.0007
Os04t0112766-01	KIN	0	88.3847	0	0.0001	0	11.6139	0.0013	0
Os04t0113100-00	KIN	0	100	0	0	0	0	0	0
Os04t0114801-00	KIN	0	99.4595	0.0253	0.0126	0.0016	0.498	0.0029	0
Os04t0117250-01	KIN	0	99.9616	0.0006	0	0	0.0376	0.0001	0
Os04t0118800-00	CNL	99.9682	0	0.0001	0	0	0.0005	0.0001	0.0311
Os04t0119800-01	RLP	0.0003	0.0011	0.0001	0	0.0031	99.9951	0.0003	0
Os04t0122000-02	RLP	0	0	0	0	0.0039	99.996	0	0
Os04t0122200-00	RLK	0	0	0	0	99.9978	0.0022	0	0
Os04t0125700-01	LECRK	0	0.6202	0	99.379	0.0007	0	0.0001	0.0001
Os04t0127500-01	KIN	0	99.9757	0.0017	0	0.0225	0.0002	0	0
Os04t0132500-01	RLK	0.0001	0	0	0	99.9972	0.0027	0	0
Os04t0135400-00	KIN	0	99.527	0.0425	0.4144	0.0001	0.0001	0.0158	0
Os04t0136000-00	KIN	0	99.9955	0	0.0001	0	0	0.0044	0
Os04t0138800-00	KIN	0.0014	99.9669	0.0028	0.0065	0.0038	0.0073	0.0113	0.0001
Os04t0140400-00	KIN	0.0108	69.5202	0	0.0033	0.0002	21.9583	8.4913	0.0159
Os04t0140666-01	LECRK	0.0001	20.5947	0.0003	79.3906	0.0018	0.0006	0.0103	0.0015
Os04t0141400-01	LECRK	0	2.7361	0.0001	97.2622	0.001	0	0.0002	0.0004
Os04t0143932-00	KIN	0	75.5147	0.0158	0	22.9461	1.5212	0.0021	0
Os04t0155500-00	KIN	0.0531	49.8559	0.0447	48.6994	0.0094	1.2893	0.0363	0.012
Os04t0177000-00	KIN	0	99.9998	0	0.0001	0.0001	0	0	0
Os04t0197200-01	KIN	0	99.7174	0.0078	0.2643	0.0098	0.0001	0.0005	0
Os04t0197350-01	KIN	0	61.3214	0	0	0.0003	38.6767	0.0015	0
Os04t0201900-01	LECRK	0	0.19	0.0003	99.8057	0.0037	0.0001	0	0.0001
Os04t0202300-01	LECRK	0	0.1356	0	99.8644	0	0	0	0
Os04t0202500-01	LECRK	0	0.7103	0.0001	99.2887	0.0001	0.0005	0.0002	0.0001
Os04t0202800-01	LECRK	0	0.096	0.0007	99.9029	0.0004	0	0	0
Os04t0204200-01	RLP	0.004	0.2324	0.0001	0	0.0077	99.7555	0.0002	0
Os04t0205200-00	RLP	42.3685	0.4572	0.0066	0.0017	0.0347	56.9895	0.1391	0.0027
Os04t0213800-00	KIN	0.0054	84.7765	0.0016	5.9296	9.1909	0.0444	0.023	0.0286
Os04t0218400-00	KIN	0	98.1345	0	1.8647	0	0	0.0008	0
Os04t0219600-01	CNL	99.7176	0.0099	0.0008	0	0	0.0036	0.0091	0.2589
Os04t0220400-00	RLP	0	0.0001	0	0	0.0002	99.9996	0	0
Os04t0225250-00	KIN	0	99.9431	0.0001	0.0566	0.0001	0	0	0
Os04t0226340-00	RLP	0	0	0	0	0.033	99.967	0	0
Os04t0226600-01	LECRK	0.0002	0.945	0	99.0458	0.0001	0.0034	0.0054	0.0001
Os04t0226666-00	KIN	0	99.741	0.0149	0	0	0.0003	0.2438	0
Os04t0226800-00	RLK	0	0	0	0	99.9868	0.0131	0	0
Os04t0227000-01	RLP	0	0	0.0001	0	0.0001	99.9998	0	0
Os04t0227200-00	RLK	0	0	0	0	99.9918	0.0082	0	0
Os04t0228300-01	TIR	0	8.2104	0	0.0105	0	0.0001	91.7789	0
Os04t0269900-01	KIN	0	98.8505	0	0.0001	0	0.0955	1.0539	0
Os04t0275100-01	KIN	0.0001	99.9006	0.0025	0.0812	0.0083	0.0034	0.0002	0.0037
Os04t0286300-01	KIN	0.0015	90.7101	6.39	0.1868	0.0019	2.6835	0.0245	0.0016
Os04t0288500-01	LECRK	0.0001	0.5453	0	99.4506	0.0025	0.0006	0.0008	0.0001
Os04t0291900-00	RLP	0.0443	1.7257	0.02	0.2021	16.4252	81.5091	0.0466	0.027
Os04t0292150-00	KIN	0	93.4599	0	0	0.0002	0.0085	6.5314	0
Os04t0303100-00	LECRK	0.0008	0.478	0.0006	99.5155	0.0038	0.0006	0.0006	0.0001
Os04t0304200-01	KIN	0.0177	99.364	0.0001	0.0012	0.0127	0.5927	0.0104	0.0013
Os04t0304200-02	KIN	0.016	98.8254	0.0001	0.0032	0.0397	1.0932	0.0201	0.0023
Os04t0307900-00	KIN	0	99.9975	0.0001	0	0.0022	0	0.0001	0
Os04t0308100-01	KIN	0	99.9997	0.0002	0	0	0	0	0
Os04t0309400-01	KIN	0	99.8673	0	0	0	0.1326	0.0001	0
Os04t0325300-01	RLP	38.3682	0.119	0.0012	0.0005	0.002	61.4877	0.0195	0.0019
Os04t0339800-00	KIN	0	99.9999	0	0	0	0.0001	0	0
Os04t0340550-01	RLP	0.0001	0.6202	0	0	0	99.379	0.0005	0
Os04t0340800-01	KIN	0	99.8175	0	0.0001	0.0206	0.1339	0.028	0
Os04t0341500-01	TIR	0	0	0	0	0	0	100	0
Os04t0349700-01	RLP	0	0	0	0	0.0054	99.9946	0	0
Os04t0355500-00	KIN	0.0007	98.5275	0	0	0	0.0059	1.4658	0.0001
Os04t0356600-01	LECRK	0.0041	33.1757	0.0117	66.7421	0.033	0.0224	0.0042	0.0068
Os04t0365100-01	KIN	0.0001	99.9444	0.0002	0.01	0.0156	0.0235	0.0002	0.006
Os04t0366000-00	KIN	0	99.9847	0	0.0142	0.001	0.0001	0	0
Os04t0367000-01	RLP	0.0001	37.0848	0.0001	0.0308	0.0002	62.8829	0.001	0.0002
Os04t0368000-01	KIN	0.0001	99.885	0.0056	0.0962	0.0077	0.0049	0.0004	0.0001
Os04t0368300-00	KIN	0	99.958	0.0012	0.0021	0.0353	0.0032	0	0.0001
Os04t0368800-00	KIN	0	99.9934	0.0007	0.0003	0.0048	0.0007	0	0.0001
Os04t0369066-00	KIN	0.0001	99.9941	0.0004	0.0009	0.002	0.0004	0.0021	0.0001
Os04t0370100-01	KIN	0	99.9694	0.0007	0.0238	0.0038	0.0022	0.0001	0
Os04t0370300-01	RLP	0.0002	0.0159	0	0.0001	0.0028	99.9809	0.0001	0
Os04t0370600-01	RLP	0.0089	0.0535	0.0031	0.0004	0.7043	99.2275	0.0014	0.0008
Os04t0370900-01	KIN	0	99.987	0.0002	0.0025	0.0064	0.0038	0	0.0001
Os04t0371200-00	KIN	0	99.9998	0	0	0.0001	0	0	0
Os04t0371500-00	KIN	0	99.5065	0.0035	0	0.0001	0.0344	0.4554	0
Os04t0372100-00	KIN	0	99.9992	0	0.0003	0.0004	0.0001	0	0
Os04t0375300-00	CNL	99.4187	0.0336	0.0132	0.005	0.0009	0.1908	0.0043	0.3335
Os04t0378575-00	CNL	99.9909	0.0001	0.0001	0	0.0002	0.0011	0	0.0075
Os04t0382200-01	KIN	2.2595	45.2797	0.2343	0.0607	20.7061	29.8021	1.6214	0.0361
Os04t0393900-01	KIN	0	99.998	0	0.0001	0.0019	0	0	0
Os04t0403400-01	KIN	0.0455	98.4987	0.0867	0.1435	0.7924	0.4095	0.0045	0.019
Os04t0409600-01	KIN	0	99.975	0	0	0.0003	0.0244	0.0003	0
Os04t0416450-00	KIN	0	99.835	0	0.0025	0.0024	0.1598	0.0003	0
Os04t0419700-00	LECRK	0.0104	20.9415	0.1056	78.8667	0.0292	0.0173	0.011	0.0183
Os04t0419900-01	LECRK	0.0009	40.2758	0.0007	59.7127	0.0018	0.0058	0.0007	0.0015
Os04t0420033-00	LECRK	0.0186	18.0154	0.0288	81.8534	0.028	0.04	0.0039	0.0118
Os04t0420166-00	RLP	0	0.0052	0.0001	0	0.0045	99.9891	0.001	0
Os04t0420300-00	KIN	0.0253	77.6885	0.0238	22.1684	0.0083	0.0591	0.0122	0.0144
Os04t0420600-00	LECRK	0.0024	12.2836	0.001	87.6658	0.0127	0.0313	0.0012	0.002
Os04t0420900-02	LECRK	0.0002	2.18	0.0001	97.8191	0.0002	0.0002	0	0.0002
Os04t0429200-01	RLP	0.0001	0.0129	0	0	0.4975	99.489	0.0004	0
Os04t0430000-01	KIN	0	99.9993	0	0	0.0006	0.0001	0	0
Os04t0430400-01	KIN	0	99.508	0.0683	0.3178	0.105	0.0001	0.0007	0.0001
Os04t0431200-01	KIN	0	93.2059	0	0.0041	0.0004	0.051	6.7385	0
Os04t0432000-01	KIN	0.0004	99.6372	0	0.0196	0	0.3404	0.0023	0
Os04t0432000-02	KIN	0.0002	99.9934	0	0.0005	0.0001	0.0057	0.0001	0
Os04t0434400-01	KIN	0	99.9997	0	0	0	0.0002	0.0001	0
Os04t0437600-01	KIN	0.0002	99.9257	0.0001	0.0217	0.0069	0.0422	0.0031	0
Os04t0439600-01	KIN	0	99.9909	0.0068	0.0001	0.0005	0.0017	0.0001	0
Os04t0452300-00	KIN	0	99.9634	0.0046	0.0001	0	0.0002	0.0316	0.0001
Os04t0455401-03	KIN	0.0009	99.4206	0.0023	0.0002	0.0009	0.5114	0.0638	0
Os04t0457800-01	RLK	0	0	0	0.0001	99.9999	0.0001	0	0
Os04t0462550-00	RLP	0.0833	1.5518	0.0034	0.0202	0.0071	98.1135	0.2203	0.0003
Os04t0463000-01	RLK	0	0.0013	0	0	99.9983	0.0004	0	0
Os04t0465900-01	KIN	0	99.9314	0.0001	0	0.0684	0	0	0
Os04t0470500-00	CNL	99.9917	0.0001	0.0002	0	0.0005	0.0032	0	0.0043
Os04t0472500-00	RLK	0.0003	0.0002	0	0	99.8819	0.1176	0	0
Os04t0475100-00	LECRK	0	0.5193	0	99.4794	0.001	0.0002	0	0.0001
Os04t0475200-00	LECRK	0	0.1651	0	99.8338	0.0008	0.0002	0.0001	0
Os04t0476700-01	RLP	0.1176	0.0015	0.0003	0	0.3982	99.4799	0.0002	0.0023
Os04t0479800-01	RLP	0.0307	0.0682	0.0024	0.0019	0.5991	99.2651	0.0055	0.0272
Os04t0480500-01	RLP	0	0	0	0	0.0006	99.9994	0	0
Os04t0480900-01	RLP	1.4975	12.5245	0.1158	6.7473	7.3792	69.05	1.3495	1.3361
Os04t0484300-01	KIN	0	99.9998	0	0	0	0.0002	0	0
Os04t0486500-01	KIN	0.0001	83.226	0.0019	0.0001	0.0003	0.0036	16.768	0
Os04t0487200-01	RLK	0.0009	0.0375	0.002	0.0253	99.9154	0.0184	0.0002	0.0002
Os04t0488000-02	KIN	0	99.9996	0	0	0.0003	0	0.0001	0
Os04t0488700-01	KIN	0	99.9966	0.0002	0	0.0002	0.0005	0.0024	0
Os04t0491100-01	CNL	98.5158	0.0352	0.0002	0.0001	0.0017	0.6727	0.0115	0.7628
Os04t0491200-00	KIN	0.0254	97.8372	0.0149	1.5231	0.2003	0.3699	0.0291	0.0001
Os04t0503500-02	RLP	0.0089	0.0001	0.0001	0	0.0212	99.9698	0	0
Os04t0503550-00	KIN	0	99.9998	0	0	0	0.0002	0	0
Os04t0505200-02	RLP	0.0007	0.0804	0.0008	0.0001	0.2962	99.6214	0.0004	0
Os04t0505200-03	RLP	0.0009	0.0182	0.0016	0.0001	1.9609	98.0178	0.0003	0.0001
Os04t0506100-01	KIN	0	100	0	0	0	0	0	0
Os04t0506700-00	LECRK	0.0005	19.4153	0.0003	80.5787	0.0009	0.0035	0.0007	0.0002
Os04t0509000-01	KIN	0	99.9998	0	0.0001	0.0001	0	0	0
Os04t0512250-01	KIN	0.0002	60.7724	0	0.0128	0.0001	39.0857	0.1288	0.0001
Os04t0514600-00	CNL	41.974	10.3112	0.0006	0.0504	0.1648	41.7863	0.2123	5.5005
Os04t0514900-00	KIN	0	97.4409	0	0.0207	0.0001	2.5347	0.0035	0
Os04t0517500-01	KIN	0	99.9987	0.0001	0	0.0004	0.0007	0	0
Os04t0517700-01	KIN	0	99.9885	0	0	0.0101	0.0014	0	0
Os04t0518200-02	KIN	0	99.9678	0	0	0	0.0316	0.0005	0
Os04t0523350-00	RLP	0.0036	0.0892	0.0027	0	0.0003	99.9038	0.0004	0
Os04t0531300-01	KIN	0.0001	99.9559	0.0237	0	0.0001	0.008	0.0121	0
Os04t0531400-01	LECRK	0	0.0014	0	99.9986	0	0	0	0
Os04t0531500-01	LECRK	0	0.0069	0	99.9931	0	0	0	0
Os04t0534166-00	RLP	0.0001	0.0001	0	0	0.1562	99.8436	0	0
Os04t0534200-01	KIN	0	99.9955	0.0045	0	0	0	0	0
Os04t0540900-01	KIN	0	99.9999	0	0	0.0001	0	0	0
Os04t0543000-01	KIN	0	100	0	0	0	0	0	0
Os04t0546300-01	KIN	0	99.9974	0.0002	0	0.0002	0.002	0.0002	0
Os04t0548400-01	KIN	0	99.9989	0	0.0003	0	0.0005	0.0004	0
Os04t0556350-00	RLP	0.0037	6.0984	0.0651	0.1285	1.0593	92.2074	0.4299	0.0077
Os04t0557000-01	KIN	0.0002	99.9093	0.0014	0.0354	0.0087	0.0395	0.0053	0
Os04t0559800-01	KIN	0	99.976	0.0008	0.0006	0.0021	0.0199	0.0006	0
Os04t0560100-02	KIN	0	99.7624	0	0	0.0004	0.2371	0	0
Os04t0560600-01	KIN	0	99.9972	0	0	0.0022	0.0003	0.0003	0
Os04t0563401-00	KIN	0	99.9975	0	0	0	0.0015	0.0009	0
Os04t0563900-00	KIN	0	99.9526	0.0002	0.0003	0.0466	0.0004	0	0
Os04t0566550-00	RLP	0	0.7385	0.0001	0.0015	0.0003	99.2565	0.003	0.0001
Os04t0566800-01	RLP	0.0008	15.7305	0.0009	0	0.0087	59.4151	24.8206	0.0233
Os04t0566900-01	RLP	0.0005	0.3505	0.1278	0.0001	0.0109	99.5089	0.0014	0
Os04t0576900-01	RLK	0	0.0002	0	0.0004	99.9992	0.0002	0	0
Os04t0584100-01	KIN	0	99.9465	0	0.0526	0.0009	0	0	0
Os04t0584600-01	KIN	0.0012	99.7296	0.0012	0.0001	0.2033	0.0639	0.0006	0
Os04t0584600-02	KIN	0.0006	99.8719	0.0003	0.0002	0.0821	0.0446	0.0004	0
Os04t0584600-03	KIN	0	99.9765	0	0	0.0039	0.0189	0.0007	0
Os04t0590283-00	KIN	0	92.4991	0	0	0.0001	7.5008	0	0
Os04t0594500-01	KIN	0	99.9933	0	0.0008	0	0.0024	0.0035	0
Os04t0597400-00	KIN	0	99.9987	0	0	0	0.0012	0.0001	0
Os04t0598600-00	KIN	0.0001	99.9874	0.0121	0.0001	0.0002	0.0002	0	0
Os04t0598800-01	KIN	0	99.9493	0.0089	0.0377	0.0002	0.0038	0.0001	0
Os04t0598900-01	KIN	0	99.9933	0.0003	0	0.0053	0.0008	0.0001	0
Os04t0599000-01	KIN	0	99.8166	0.0001	0.1414	0.0029	0.039	0	0
Os04t0599000-02	KIN	0	99.9857	0.0001	0.0125	0.0015	0.0001	0.0001	0
Os04t0602800-01	KIN	0.0003	99.0697	0.0004	0.5258	0.0122	0.2132	0.1694	0.0092
Os04t0605300-01	RLP	0.0517	0.0454	0.0006	0.0017	0.1181	99.7054	0.0121	0.0651
Os04t0605925-00	KIN	0.2482	88.8131	0.0001	0	0.0061	6.2877	4.6449	0
Os04t0608100-02	KIN	0	94.5412	0.0012	0	0	0.3504	5.1072	0
Os04t0608900-01	KIN	0	99.9999	0	0	0	0	0.0001	0
Os04t0610900-01	KIN	0.0166	98.5068	0.0551	0.0727	1.0224	0.2947	0.027	0.0048
Os04t0616200-01	KIN	0	99.9922	0.0045	0.0026	0.0002	0.0002	0.0002	0
Os04t0616282-00	RLP	0	0.0085	0	0	0	99.9914	0.0001	0
Os04t0616300-01	RLK	0	0.0075	0.0001	0.0054	99.9419	0.0422	0	0.0028
Os04t0616400-01	RLP	0	0	0	0	0.0219	99.9781	0	0
Os04t0616400-02	KIN	0.0025	92.4267	0.0832	0.0167	7.3308	0.136	0.0037	0.0005
Os04t0616500-01	RLK	0	0.0095	0.0006	0.0281	99.92	0.0357	0	0.0061
Os04t0616600-01	KIN	0	99.9965	0	0	0	0.0011	0.0022	0
Os04t0616700-03	RLK	0.0001	0.0004	0.0001	0.0005	99.9973	0.0015	0	0.0001
Os04t0618700-01	RLK	0	0	0	0	99.5433	0.4567	0	0
Os04t0619300-01	RLP	0.5316	36.1244	0.2151	3.8455	0.2404	56.31	0.4301	2.3031
Os04t0619400-01	KIN	0	100	0	0	0	0	0	0
Os04t0619600-02	KIN	0.0007	67.6832	0.0009	31.304	0.9899	0.003	0.0056	0.0126
Os04t0620950-01	CNL	83.0215	0.0169	0.1336	0.0001	0.0873	16.7341	0.0059	0.0007
Os04t0621500-00	CNL	99.5464	0.0023	0.0026	0.0004	0.0012	0.4465	0.0005	0.0001
Os04t0621700-01	CNL	99.863	0.0069	0.0001	0.0003	0.0046	0.1192	0.0056	0.0003
Os04t0622600-01	CNL	99.9927	0	0.0002	0	0.0009	0.0057	0	0.0004
Os04t0623066-01	RLP	0.0007	0.6078	0.0041	0.0001	0.1716	99.2114	0.0017	0.0027
Os04t0623600-01	KIN	0	96.7974	0	0.0007	0	3.2013	0.0005	0
Os04t0625350-01	KIN	0	99.9979	0	0.0007	0.0013	0.0001	0	0
Os04t0626450-01	CNL	99.9816	0	0	0	0	0.0179	0	0.0004
Os04t0626500-01	RLP	0.041	0.2266	0.0004	0	0.0012	99.7167	0.0128	0.0013
Os04t0626600-01	RLP	0.9204	1.6207	0.0152	0.0001	0.0084	97.0694	0.3401	0.0258
Os04t0631800-00	LECRK	0	0.7462	0	99.2532	0.0004	0	0	0.0001
Os04t0632100-01	LECRK	0	0.1477	0.0002	99.8513	0.0008	0	0	0
Os04t0632500-00	LECRK	0	0.8293	0	99.1683	0.0024	0	0	0
Os04t0632600-01	LECRK	0.0001	5.0965	0.0011	94.8937	0.0072	0.0005	0.0002	0.0008
Os04t0632901-00	LECRK	0.0002	1.0118	0.0001	98.9858	0.0016	0.0002	0.0001	0.0001
Os04t0633200-00	LECRK	0.0001	2.4288	0.0002	97.5699	0.0007	0.0001	0.0001	0.0001
Os04t0633300-00	LECRK	0.0002	11.124	0.0443	88.7206	0.1096	0.0001	0.0006	0.0008
Os04t0633600-00	LECRK	0	1.765	0	98.2336	0.0013	0	0	0
Os04t0633800-00	LECRK	0	0.2116	0	99.7879	0.0004	0	0	0
Os04t0633900-00	LECRK	0.0001	4.4558	0	95.5378	0.0059	0.0002	0.0001	0.0001
Os04t0634000-01	LECRK	0.0002	0.8968	0.0001	99.0903	0.0114	0.0004	0.0002	0.0007
Os04t0634400-00	LECRK	0.0012	3.0313	0.0001	96.9459	0.0188	0.0014	0.0005	0.0008
Os04t0634500-01	KIN	0.0024	97.6935	0.0671	0.153	0.0698	1.9503	0.0636	0.0003
Os04t0647900-01	RLP	0	0	0	0	0.0002	99.9998	0	0
Os04t0648200-01	RLP	0	0	0	0	0.0032	99.9968	0	0
Os04t0648400-00	RLP	0	0	0	0	0	100	0	0
Os04t0649700-01	RLK	0.001	1.442	0.2541	0.0066	98.256	0.0395	0.0002	0.0006
Os04t0651500-01	RLP	0.0025	39.6217	0.0158	0.0022	0.0184	60.3282	0.0099	0.0014
Os04t0654600-01	KIN	0	99.9947	0	0.0033	0.0015	0.0004	0.0001	0
Os04t0654800-00	LECRK	0.0001	0.6384	0.0008	99.3341	0.0058	0.0116	0.0085	0.0006
Os04t0655000-00	LECRK	0	0.145	0	99.8545	0.0002	0.0001	0.0002	0
Os04t0655300-01	KIN	0	99.9998	0	0	0	0	0.0002	0
Os04t0655400-01	KIN	0	99.9991	0	0.0003	0	0.0006	0	0
Os04t0658700-00	KIN	0	99.9806	0	0.0113	0.0077	0.0001	0.0001	0.0002
Os04t0660500-01	KIN	0.3183	97.7659	0.6384	0.1018	0.288	0.8533	0.0326	0.0017
Os04t0672100-01	RLK	0	0.0001	0	0.0009	99.9949	0.004	0	0
Os04t0672600-01	RLP	0	0	0	0	0.0005	99.9995	0	0
Os04t0677200-01	RLP	0	0	0	0	0.0167	99.9832	0	0
Os04t0679200-01	KIN	0	99.9936	0	0.0001	0.0062	0	0	0
Os04t0682900-01	KIN	0	99.9992	0.0001	0	0	0.0007	0	0
Os04t0683600-01	RLK	0.0003	0.1769	0	0.0072	77.6815	22.1337	0.0003	0.0001
Os04t0683600-02	KIN	0	99.977	0	0	0.0005	0.0225	0	0
Os04t0684200-01	KIN	0	99.9794	0	0	0	0.0185	0.002	0
Os04t0685900-01	RLK	0	0.0001	0	0	99.999	0.0009	0	0
Os04t0686650-00	KIN	0.0011	90.9848	0.0007	0.0029	0.1621	0.0028	0.1966	8.6489
Os04t0689400-01	KIN	0	99.9401	0.0085	0.0377	0.0135	0	0.0001	0
Os04t0691100-01	KIN	0	99.9954	0	0	0.0001	0.0032	0.0013	0
Os05t0100700-02	KIN	0	99.9864	0	0.0115	0.0021	0	0	0
Os05t0104150-01	RLP	0	0	0	0	0.0005	99.9995	0	0
Os05t0104200-01	RLP	0	0	0	0	0.001	99.999	0	0
Os05t0104600-01	RLP	0	0	0	0	0.0682	99.9318	0	0
Os05t0104700-01	RLP	0.0025	0.0004	0.0003	0	6.9505	93.046	0.0001	0.0002
Os05t0106650-00	KIN	0.0106	84.7804	0.0008	0.6356	0.3286	1.2197	12.8656	0.1586
Os05t0108300-01	KIN	0	99.9965	0	0	0.0002	0.001	0.0022	0
Os05t0108950-00	KIN	0	99.6145	0.0004	0	0	0.3849	0.0002	0
Os05t0110900-01	KIN	0	99.9828	0	0.0008	0.0161	0.0001	0.0001	0
Os05t0111900-01	KIN	0.0015	49.8306	0.0003	0.2735	1.9045	47.346	0.638	0.0055
Os05t0125200-01	LECRK	0	0.8627	0	99.1343	0.0028	0.0002	0.0001	0
Os05t0125300-00	KIN	0	99.9998	0	0.0002	0	0	0	0
Os05t0125400-00	KIN	0	99.999	0	0.0001	0.0008	0	0	0
Os05t0125500-01	KIN	0.1796	96.3721	0.0129	0.2877	0.0188	2.5382	0.5528	0.0379
Os05t0127300-01	KIN	0	99.8693	0.0001	0.127	0.0022	0.0011	0.0002	0
Os05t0127300-02	KIN	0.0159	99.1307	0.001	0.1103	0.0042	0.7162	0.0214	0.0002
Os05t0130100-00	KIN	0	99.9977	0.0002	0.0016	0.0002	0.0001	0.0002	0
Os05t0132500-01	KIN	0.0001	99.8816	0.0014	0	0.0014	0.1113	0.0031	0.001
Os05t0134000-01	KIN	0	99.9996	0	0	0	0.0001	0.0003	0
Os05t0134000-03	KIN	0	99.9977	0	0.0002	0	0.0014	0.0007	0
Os05t0135100-00	KIN	0	99.9979	0	0.0006	0.0001	0.0012	0	0.0001
Os05t0135800-01	KIN	0	100	0	0	0	0	0	0
Os05t0136200-01	KIN	0	99.9875	0	0.0082	0.0006	0.0029	0.0006	0.0002
Os05t0143500-01	KIN	0	99.9338	0	0	0.0002	0.0016	0.0644	0
Os05t0143500-02	KIN	0	99.9931	0.0001	0.0007	0.0043	0.0018	0	0
Os05t0147100-01	KIN	0	99.2312	0.0003	0.0044	0.0102	0.7524	0.0015	0
Os05t0148000-02	TIR	0	7.1833	0	0	0	2.4823	90.3344	0
Os05t0150800-02	RLP	0.0001	2.8094	0	0	0.0003	97.1816	0.0085	0.0001
Os05t0152266-00	KIN	0.0003	91.1515	0	0	0.0287	8.8156	0.0036	0.0002
Os05t0157500-01	KIN	0.0012	60.6669	0.0002	0	0.0001	32.9045	6.4269	0.0001
Os05t0158400-01	KIN	0.1029	81.8442	0.001	0.0064	2.1906	15.8382	0.0142	0.0026
Os05t0159300-01	KIN	0	99.5139	0.0001	0	0.0016	0.0991	0.3853	0
Os05t0161400-01	KIN	0.0267	60.2459	28.3367	7.2838	3.8274	0.0856	0.1156	0.0784
Os05t0162350-00	RLP	0	0.1004	0	0.0005	0.0004	99.8987	0	0
Os05t0162500-01	KIN	0	98.4697	0	0.0001	0	0.0025	1.5277	0
Os05t0163500-00	LECRK	2.1735	4.3229	0.1519	64.9186	0.1029	28.154	0.1389	0.0373
Os05t0165900-01	LECRK	0.001	13.3422	0.0159	86.6306	0.0065	0.0017	0.0009	0.0012
Os05t0166300-01	KIN	0.0035	55.1517	0.0167	44.6574	0.1518	0.0152	0.0016	0.002
Os05t0166600-00	LECRK	0.0021	24.57	0.0518	75.3275	0.0326	0.0114	0.0012	0.0034
Os05t0169600-01	KIN	0	99.9999	0	0	0	0	0	0
Os05t0170300-00	RLP	0	0	0	0	0.9636	99.0364	0	0
Os05t0170700-01	RLP	0	0.0004	0	0	0.1184	99.881	0.0002	0
Os05t0180300-01	RLP	0	0.0009	0	0	0.0011	99.997	0.0009	0.0001
Os05t0188700-01	RLP	0.0001	0.0001	0	0	1.5544	98.4454	0	0
Os05t0198100-01	RLP	0.0072	40.4886	0.0002	0.0031	0.0001	57.7309	1.7642	0.0057
Os05t0200400-01	TIR	0.044	28.7343	0.0911	0.0029	0.7268	18.5004	51.7057	0.1948
Os05t0200500-02	KIN	0.0009	98.4144	0.0012	1.193	0.001	0.2182	0.169	0.0023
Os05t0207350-00	RLP	0	0.2464	0	0.0002	0.0004	99.7529	0	0
Os05t0207500-01	KIN	0	99.9948	0.001	0	0	0.0009	0.0032	0
Os05t0207700-01	KIN	0	99.9962	0.0001	0	0.0038	0	0	0
Os05t0208050-00	RLP	0.0004	21.7558	0.0007	0	0.3038	77.9387	0.0005	0.0001
Os05t0208100-01	KIN	0	99.9919	0	0.0053	0.0024	0.0003	0	0
Os05t0209950-01	KIN	0	99.6231	0	0	0	0.3769	0	0
Os05t0212200-01	RLP	0.0121	0.0003	0.0001	0	0.0141	99.9734	0	0
Os05t0214100-02	KIN	0	100	0	0	0	0	0	0
Os05t0216950-00	RLP	22.0131	6.5828	0.0247	0.2553	1.1968	67.9302	0.2715	1.7256
Os05t0218400-01	KIN	0	99.9991	0	0	0.0008	0	0	0
Os05t0221400-01	KIN	0.005	84.0129	0	0.0014	0.0002	15.9655	0.015	0.0001
Os05t0231100-00	KIN	0	98.5394	0.0001	1.4594	0.0006	0.0004	0.0001	0
Os05t0237400-01	KIN	0	99.999	0	0.0003	0.0004	0.0001	0	0
Os05t0240200-01	CNL	99.9601	0.0008	0.0001	0	0	0.0012	0.0005	0.0373
Os05t0240200-02	CNL	99.9647	0.0007	0.0007	0.0001	0	0.0041	0.0005	0.0292
Os05t0240200-03	CNL	99.6777	0.0213	0.004	0.002	0	0.0207	0.006	0.2683
Os05t0241100-02	KIN	0.0003	99.9343	0.0027	0.0112	0.0322	0.0075	0.0117	0.0001
Os05t0246600-01	RLP	0.0016	0.7104	0.0029	0.066	12.9769	86.2234	0.0174	0.0014
Os05t0250700-00	CNL	99.9995	0.0002	0	0	0	0.0002	0	0
Os05t0253100-01	RLP	0.0053	12.7839	0.0003	0.0167	7.935	79.2452	0.0132	0.0004
Os05t0255600-01	KIN	0	99.999	0	0	0	0.0001	0.0009	0
Os05t0256100-01	RLP	0.0001	0	0	0	0.0352	99.9647	0	0
Os05t0256500-00	RLK	0	0.0107	0.0001	0.0037	99.9846	0.0003	0	0.0005
Os05t0257100-01	RLP	0.0019	0.0046	0.0003	0.0029	5.0639	94.9253	0.0003	0.0008
Os05t0258400-00	RLK	0.0001	0.1811	0.0003	0.0682	99.7341	0.0128	0.0001	0.0034
Os05t0261700-02	RLP	0	0	0	0	0.258	99.7419	0	0
Os05t0263100-00	RLK	0	0.0004	0	0.0002	99.9992	0.0002	0	0
Os05t0270875-00	KIN	0	99.9254	0.0001	0.0114	0.0101	0.001	0.0521	0
Os05t0280700-01	KIN	0	99.9972	0.0001	0.0004	0.0008	0.0004	0.0011	0
Os05t0295200-01	RLP	0.001	44.4424	0.0006	0	0.0025	54.2954	1.258	0
Os05t0299300-01	KIN	0.0027	90.2159	0.0034	0.001	0.0005	5.7334	4.0429	0.0002
Os05t0305900-01	RLK	0	0.0004	0	0	99.9993	0.0002	0	0
Os05t0317700-01	KIN	0.0001	99.7728	0.1678	0.0016	0.0505	0.0039	0.0026	0.0007
Os05t0317900-01	KIN	0.0001	98.4111	0.1979	0.0015	1.382	0.0046	0.0024	0.0004
Os05t0318100-00	KIN	0	99.9957	0.003	0	0.0008	0.0005	0	0
Os05t0318600-01	KIN	0.0194	87.4281	6.4195	2.6188	0.7841	2.2655	0.3326	0.132
Os05t0318700-02	KIN	0.0009	98.8729	0.0038	0.4334	0.653	0.0342	0.0004	0.0014
Os05t0319700-01	KIN	0	99.7248	0.17	0.0078	0.0974	0	0	0
Os05t0332300-01	KIN	0.0001	99.9976	0.0001	0.0016	0	0.0001	0.0005	0
Os05t0333100-00	KIN	0	98.5636	0.0002	1.4059	0.0184	0.0119	0.0001	0
Os05t0334750-00	KIN	0.1889	75.093	0.0024	18.7145	0.0072	5.3786	0.5482	0.0673
Os05t0345500-02	KIN	0.0023	95.5851	0.0099	0.7648	0.0025	0.8103	2.8246	0.0006
Os05t0349200-01	RLP	0.4621	4.5008	0.3377	0.2118	0.8791	75.7389	7.8884	9.9811
Os05t0353500-01	KIN	0	99.9848	0	0	0.0075	0.0031	0.0045	0
Os05t0365250-00	RLP	0	35.1874	0.0001	0.0029	0.0025	64.8065	0.0006	0
Os05t0365300-01	CNL	99.9999	0	0	0	0	0.0001	0	0
Os05t0369700-01	KIN	0.0058	66.5748	0.0007	0.0276	0.0316	31.625	1.722	0.0125
Os05t0371600-01	KIN	0	99.9937	0.0001	0.0055	0.0006	0	0.0001	0
Os05t0372100-02	KIN	0	99.9997	0	0	0	0.0001	0	0
Os05t0372100-04	KIN	0	99.9999	0	0	0	0	0	0
Os05t0377150-00	KIN	0	99.9178	0	0	0	0	0.0822	0
Os05t0380300-01	CNL	99.9644	0.0004	0.0004	0.0002	0.0086	0.0163	0.0006	0.0092
Os05t0389700-01	KIN	0.0003	99.9176	0	0.0002	0.0104	0.0695	0.0019	0.0002
Os05t0392300-01	RLP	0.0045	31.2691	0.0006	0.0003	0.0876	67.7947	0.8	0.0431
Os05t0393100-01	RLP	0.0006	0.0024	0.0005	0	0.0233	99.9695	0.0036	0.0001
Os05t0393850-00	KIN	0.0003	98.056	0.0001	0.001	0.0017	1.874	0.0667	0.0002
Os05t0398000-02	KIN	0.0004	99.6044	0.0039	0.0011	0.0056	0.1441	0.2403	0.0002
Os05t0398800-01	KIN	0	99.9979	0	0.0003	0.0017	0	0	0
Os05t0399800-01	RLP	0	0	0	0	0.0045	99.9954	0	0
Os05t0406800-01	RLP	0	0	0	0	0.014	99.986	0	0
Os05t0414300-01	CNL	99.8441	0.0038	0	0	0	0.1351	0.0167	0.0003
Os05t0414700-01	RLK	0	0.0262	0.0005	0.0009	99.9035	0.0689	0	0
Os05t0416701-00	KIN	0.0059	90.3979	0.0077	8.5296	0.3429	0.6695	0.0307	0.0158
Os05t0423500-01	KIN	0	99.1547	0.0881	0.0003	0.7507	0.0058	0.0001	0.0002
Os05t0425700-01	RLP	0	0.0038	0	0	0.0095	99.9866	0.0001	0
Os05t0427900-01	TIR	0	0.0136	0	0	0.0001	0.0009	99.9812	0.0042
Os05t0436100-00	KIN	0	99.999	0	0	0.0008	0	0	0
Os05t0440800-01	KIN	0.0001	99.9251	0.0072	0.0001	0.0015	0.0333	0.0328	0
Os05t0462900-00	KIN	0	99.9998	0	0	0	0	0.0002	0
Os05t0463000-01	KIN	0	99.9917	0	0.0001	0.0019	0.0055	0.0008	0
Os05t0463400-01	KIN	0.008	97.3599	0.0487	0.265	0.4944	1.6008	0.2116	0.0116
Os05t0466900-01	KIN	0.1523	99.6348	0.166	0.0014	0.0014	0.0225	0.0171	0.0045
Os05t0467000-01	KIN	0.0001	99.9962	0.0017	0	0.0012	0.0007	0.0001	0
Os05t0471000-01	KIN	0.0175	55.5559	0.0013	0.0372	40.3983	3.9852	0.0027	0.0019
Os05t0476350-00	KIN	0	99.9956	0.0001	0.0004	0.0039	0	0	0
Os05t0476466-00	KIN	0	99.9997	0	0	0	0	0.0003	0
Os05t0478300-01	RLK	0.0003	0.0002	0	0.0002	99.9477	0.0511	0	0.0005
Os05t0479700-00	CNL	54.5885	1.7218	0.0201	0.0154	1.4855	41.9345	0.2294	0.0048
Os05t0479800-01	CNL	91.3642	0.8264	0.0149	0.0065	0.1681	7.0589	0.0457	0.5153
Os05t0480000-01	RLK	0.0015	5.0781	0.0029	0.2371	93.8547	0.819	0.0056	0.001
Os05t0480400-01	RLK	0	0.0001	0	0	99.9985	0.0014	0	0
Os05t0481100-01	RLK	0	0	0	0	100	0	0	0
Os05t0481100-02	RLP	0	0	0	0	30.5682	69.4318	0	0
Os05t0481100-03	RLP	0.0002	27.3617	0.0083	0.0029	0.0021	47.8589	24.7658	0.0002
Os05t0486100-01	RLK	0	0.0001	0	0	99.9998	0.0002	0	0
Os05t0486150-01	TIR	0.0382	45.5233	0.0002	0.0003	0.001	0.1947	54.2425	0
Os05t0489900-01	KIN	0.0002	99.9962	0.0001	0.0001	0.0015	0.0016	0.0002	0
Os05t0491400-01	RLP	0	0	0	0	0.0001	99.9999	0	0
Os05t0492200-01	CNL	99.9974	0	0	0	0.0001	0.0024	0	0.0001
Os05t0492500-01	RLP	0	23.3994	0	0	0	74.8486	1.7514	0.0005
Os05t0492600-00	CNL	99.9876	0.0006	0.0001	0	0.0002	0.0113	0.0001	0.0002
Os05t0493100-01	KIN	0.0001	99.8241	0.0053	0.1604	0.0089	0.0008	0.0004	0.0001
Os05t0498900-01	KIN	0	99.9641	0.0143	0.0014	0.0172	0.0005	0.0024	0.0001
Os05t0501400-01	LECRK	0	0.7361	0	99.2636	0.0001	0.0001	0	0
Os05t0501600-01	RLP	0.0075	0.415	0	0.0009	0.2582	99.3108	0.0024	0.0051
Os05t0511400-01	KIN	0.0002	99.7485	0.0007	0.0004	0.0005	0.0059	0.2438	0.0001
Os05t0513900-01	TIR	0.0182	37.0568	0	0.0001	0	0.6651	62.1507	0.1091
Os05t0514200-01	KIN	0	99.9995	0	0.0001	0.0002	0.0002	0.0001	0
Os05t0516400-01	KIN	0	99.9135	0	0	0.0003	0.086	0.0002	0
Os05t0518600-02	KIN	0	99.9403	0.0139	0.0281	0.0116	0.0046	0.0016	0
Os05t0519200-02	KIN	0	99.9798	0.0072	0.0059	0.0035	0.0028	0.0008	0
Os05t0522600-01	RLK	0.0005	0.0002	0	0.0002	99.9887	0.0103	0	0
Os05t0524500-01	RLK	0.0003	0.0222	0.0001	0.0104	99.948	0.0184	0.0001	0.0005
Os05t0524732-00	KIN	0	99.9501	0	0.0005	0.0491	0.0003	0.0001	0
Os05t0525000-00	RLK	0	0.0467	0.0015	0.0004	99.9508	0.0005	0.0001	0
Os05t0525501-00	RLK	0.0024	0.0452	0.0007	0.0012	67.3047	32.6452	0.0004	0.0002
Os05t0525600-00	RLK	0.0007	0.0435	0.0002	0.0174	99.7889	0.1486	0.0004	0.0003
Os05t0525800-00	RLK	0.0012	0.0215	0.0004	0.0015	98.1653	1.8078	0.0013	0.0011
Os05t0530500-02	KIN	0.0023	99.986	0	0.001	0.0054	0.003	0.0007	0.0017
Os05t0530701-01	RLP	0	0	0	0	0.0359	99.964	0	0
Os05t0531800-00	RLK	0.07	3.3411	0.0079	0.1738	86.3995	9.2694	0.6682	0.0703
Os05t0532300-00	RLK	0.26	1.1515	0.1711	0.308	70.296	25.5362	0.3417	1.9356
Os05t0534800-01	KIN	0	99.9985	0	0	0	0.0009	0.0006	0
Os05t0535533-00	KIN	0	99.9688	0	0.0065	0.0001	0.023	0.0016	0
Os05t0538250-00	RLP	0.0538	0.0686	0.0025	0	0.3216	99.5049	0.0036	0.045
Os05t0543150-00	KIN	0	99.9107	0	0.0003	0.0003	0.0879	0.0009	0
Os05t0543200-01	RLP	0.269	0.473	0.0001	0	0.0172	99.201	0.0397	0
Os05t0545300-01	KIN	0.0008	98.5885	0	0	0.0001	0.1829	1.2276	0
Os05t0545400-01	KIN	0.0008	99.3497	0.0065	0.0014	0.001	0.5453	0.0952	0
Os05t0549100-02	LECRK	2.5663	34.0457	0.0032	62.341	0.0368	0.7913	0.1877	0.028
Os05t0550700-00	KIN	0	100	0	0	0	0	0	0
Os05t0550800-01	KIN	0	99.9979	0	0.0019	0	0.0001	0	0
Os05t0552600-00	RLP	0	0.3373	0.0005	0	0.0001	99.6529	0.0092	0
Os05t0554400-02	KIN	0	99.9963	0.0001	0.0004	0	0.0028	0.0003	0
Os05t0555100-01	KIN	0.0002	87.57	0.0276	0	0.0017	0.0501	12.3501	0.0002
Os05t0555100-02	KIN	0.0749	84.2428	0.3593	0.0465	0.0585	1.7649	13.4515	0.0015
Os05t0560300-01	KIN	0.0006	96.9196	0.0159	1.7605	1.2769	0.0073	0.013	0.0062
Os05t0560750-00	RLP	0	17.8961	0	0	0	82.1038	0	0
Os05t0563100-01	RLP	0.0005	36.259	0	0.0002	0.0029	63.6235	0.1139	0
Os05t0565050-00	RLP	0.0106	5.2565	0.0004	0	0.0003	94.7314	0.0008	0
Os05t0566400-01	KIN	0	99.9918	0.0076	0	0.0001	0.0001	0.0003	0
Os05t0574200-00	RLP	0	27.916	0.0001	0.0918	0.0136	71.9372	0.0412	0.0001
Os05t0575400-01	RLP	0.0124	0.0546	0.0078	0.001	0.0305	99.8793	0.0041	0.0103
Os05t0576800-01	KIN	0.001	99.952	0.0027	0	0.0158	0.0108	0.0177	0
Os05t0577700-01	KIN	0	100	0	0	0	0	0	0
Os05t0581200-00	KIN	0.0004	97.3359	0	0	0.0002	0.04	2.6236	0
Os05t0583100-03	RLP	0.0008	5.1681	0.0024	0.0025	0.0065	94.4288	0.3907	0.0003
Os05t0584200-02	RLP	0.0002	0.2531	0.0004	0.0006	0.1479	99.1747	0.4229	0.0003
Os05t0585500-01	KIN	0.0001	99.9729	0.0015	0.0035	0.0197	0.0005	0.0017	0
Os05t0585800-01	KIN	0.0005	99.8493	0.0009	0	0.0535	0.0914	0.0036	0.0008
Os05t0588300-01	KIN	0	99.9893	0	0	0.0062	0.0043	0.0001	0
Os05t0589700-01	KIN	0	99.974	0.0121	0	0	0.0002	0.0136	0
Os05t0591800-00	KIN	0	99.9939	0	0.0013	0.0006	0.0036	0.0006	0
Os05t0595800-00	RLK	0.0024	0.0001	0.0001	0.0001	95.7682	4.2291	0	0
Os06t0113950-01	KIN	0	100	0	0	0	0	0	0
Os06t0113950-02	TIR	0	0.0009	0	0	0	0.0455	99.9536	0
Os06t0114600-01	KIN	0.009	97.1084	0.1318	0.0098	2.5506	0.1103	0.0755	0.0046
Os06t0115550-00	RLP	0.0084	1.5101	0	0	0	98.4796	0.0018	0.0001
Os06t0122800-01	KIN	0	99.3056	0	0.6897	0.0001	0.0038	0.0008	0
Os06t0125000-00	CNL	99.998	0	0	0	0	0.0012	0	0.0007
Os06t0126250-01	KIN	0.0001	99.9729	0.002	0.0069	0.005	0.0008	0.0124	0
Os06t0130100-01	RLK	0	0	0	0	99.9999	0.0001	0	0
Os06t0130100-02	RLK	0	0	0	0	99.9998	0.0001	0	0
Os06t0134700-01	RLK	0	0.0004	0.0003	0.0014	99.9971	0.0008	0	0.0001
Os06t0139000-01	RLP	0.0173	0.0317	0.0007	0	0.2263	99.7229	0.0005	0.0006
Os06t0140200-01	RLP	0.0001	0	0	0	0.0905	99.9094	0	0
Os06t0140300-01	RLP	0.0001	0	0	0	0.1113	99.8886	0	0
Os06t0140800-01	KIN	0.0009	99.9301	0.0005	0	0.0046	0.048	0.0156	0.0003
Os06t0142500-00	KIN	0.0001	99.9004	0.0009	0.0201	0.0733	0.0019	0.0002	0.0031
Os06t0142650-00	KIN	0	99.9836	0	0.0059	0.0093	0.0006	0.0005	0
Os06t0146100-01	CNL	99.9996	0	0	0	0	0.0003	0	0
Os06t0147800-01	KIN	0.0001	98.9653	0.0037	0.011	0.8765	0.0924	0.0483	0.0027
Os06t0151700-01	KIN	0	99.9474	0	0.0504	0.0021	0	0.0001	0
Os06t0154500-01	KIN	0	99.9707	0.0099	0	0.0011	0.0019	0.0164	0
Os06t0158300-01	CNL	99.9979	0	0	0	0	0.0021	0	0
Os06t0163000-01	KIN	0.5777	99.2722	0.0514	0	0.0033	0.0934	0.002	0
Os06t0164900-00	LECRK	0	0.0499	0	99.9499	0.0002	0	0	0
Os06t0165500-00	LECRK	0	0.1819	0	99.8178	0.0003	0	0	0
Os06t0166900-01	KIN	0	99.9996	0	0	0.0004	0	0	0
Os06t0167500-01	RLP	0.001	0.0014	0.0004	0.0001	4.1699	95.8271	0.0001	0
Os06t0167500-03	RLP	0	0	0	0	0.0004	99.9996	0	0
Os06t0168800-01	KIN	0	99.9997	0	0	0.0002	0	0	0
Os06t0170100-00	KIN	0	99.9963	0.0004	0.0001	0.0026	0.0005	0	0.0001
Os06t0178700-01	KIN	0.0001	99.834	0	0	0.0007	0.1428	0.0224	0
Os06t0179800-01	RLP	0	0	0	0	0	100	0	0
Os06t0179800-02	RLP	0.0004	0.0011	0	0.0001	0.0001	99.9817	0.0055	0.011
Os06t0181200-01	KIN	0.0001	99.9696	0.0015	0.0067	0.007	0.0012	0.0137	0.0001
Os06t0183700-02	RLP	0.0002	22.1573	0	2.9141	0.0109	74.8271	0.0901	0.0003
Os06t0185966-00	RLK	0	0	0	0	99.9956	0.0044	0	0
Os06t0186000-01	KIN	0	99.9974	0	0	0.0026	0	0	0
Os06t0186100-00	RLK	0	0	0	0	99.9994	0.0006	0	0
Os06t0186300-00	RLP	0.0001	0	0	0	7.9596	92.0403	0	0
Os06t0189600-01	RLP	0.1591	19.2189	0.785	0.0148	3.4773	76.3015	0.041	0.0025
Os06t0190525-00	KIN	0	99.9983	0	0	0	0.0016	0.0001	0
Os06t0190950-00	KIN	0.0004	50.395	0.0011	4.0419	38.2383	5.7921	1.5071	0.0241
Os06t0191300-01	KIN	0	99.9574	0.0005	0	0.0418	0.0001	0	0
Os06t0191300-02	KIN	0	99.9268	0.0002	0	0.0729	0	0	0
Os06t0191500-01	KIN	0	99.9904	0.0004	0	0.0012	0.0015	0.0066	0
Os06t0198900-01	RLK	0.0003	1.2596	0.0012	0.011	98.7216	0.0054	0.001	0
Os06t0202900-01	KIN	0	99.9993	0	0	0.0007	0	0	0
Os06t0203400-00	KIN	0.0045	99.6832	0.1076	0.0397	0.006	0.0302	0.1283	0.0005
Os06t0203800-01	RLK	0	0	0	0	99.9999	0.0001	0	0
Os06t0204600-00	RLP	1.5762	0.1692	0.0298	0.0011	0.0618	94.9223	3.2234	0.0163
Os06t0207000-01	KIN	0.0603	56.4857	0.0229	0.175	38.2941	4.9012	0.0047	0.0562
Os06t0210400-01	LECRK	0	0.1355	0	99.8638	0.0006	0	0	0
Os06t0215000-01	KIN	0.0059	75.7272	0.3792	0.3212	0.5475	17.85	5.0059	0.163
Os06t0225300-01	RLK	0	0.0005	0	0.0018	99.9975	0.0001	0	0
Os06t0230801-00	KIN	0	99.9992	0	0.0005	0	0.0002	0	0
Os06t0232100-02	KIN	0	99.9995	0	0	0.0003	0	0.0001	0
Os06t0237502-01	RLP	0.0934	0.2902	0.0005	0.0119	24.6999	74.8927	0.0101	0.0014
Os06t0239000-01	KIN	0	94.8825	0	0	0.0005	5.1164	0.0005	0
Os06t0239600-01	KIN	0	99.9992	0	0.0004	0	0.0004	0	0
Os06t0241100-01	KIN	0	99.9572	0.0002	0.0418	0.0001	0.0001	0.0006	0
Os06t0246400-00	KIN	0	99.4441	0.0001	0	0.0038	0.4826	0.0694	0
Os06t0247651-00	RLP	0.0542	30.2592	0.0018	0.1812	0.0621	67.6858	1.7532	0.0026
Os06t0256200-03	TIR	0.0009	2.8279	0	0	0	3.5242	93.6469	0
Os06t0268500-00	CNL	99.9979	0.0001	0	0	0	0.0003	0	0.0016
Os06t0274300-01	RLP	0	0	0	0	0.0002	99.9998	0	0
Os06t0274500-01	RLK	0	0.0056	0	0	99.9944	0	0	0
Os06t0276300-01	CNL	79.6148	14.758	0.0048	0.0014	0.4717	4.8963	0.0307	0.2223
Os06t0279900-00	CNL	99.9007	0.0015	0.0001	0	0.002	0.07	0.0025	0.0231
Os06t0283300-01	KIN	0	97.8938	0.0034	0.0005	2.102	0.0003	0	0
Os06t0283300-02	KIN	0	99.9034	0.0001	0.0003	0.0961	0	0	0
Os06t0285400-01	LECRK	0	0.0725	0	99.927	0.0004	0	0	0
Os06t0286500-01	CNL	100	0	0	0	0	0	0	0
Os06t0286700-00	CNL	99.9994	0.0001	0	0	0	0.0005	0	0
Os06t0287000-00	CNL	99.9985	0.0001	0	0	0	0.0013	0	0
Os06t0287200-00	CNL	99.9971	0	0	0	0.0001	0.002	0	0.0008
Os06t0287700-01	CNL	99.5869	0.1768	0.0001	0	0.0001	0.214	0.022	0
Os06t0288100-01	KIN	0	99.9332	0.0155	0.0002	0.0509	0	0.0001	0
Os06t0291600-01	KIN	0	99.9997	0.0002	0	0.0001	0.0001	0	0
Os06t0300366-01	KIN	0	99.7901	0	0	0	0.2088	0.001	0
Os06t0303600-01	KIN	0	99.8888	0	0	0	0	0.1112	0
Os06t0304700-01	RLP	3.3798	0.0072	0.002	0	0.0025	96.6075	0.0003	0.0007
Os06t0328400-01	LECRK	0	1.35	0.0001	98.6394	0.0099	0.0004	0.0001	0.0001
Os06t0330100-01	CNL	99.9879	0.0072	0	0	0	0.0043	0.0006	0
Os06t0334300-01	KIN	0.0001	99.9019	0	0.002	0.0947	0.0011	0.0001	0.0001
Os06t0334400-01	KIN	0	99.9972	0.0001	0.0003	0	0.0015	0.0009	0
Os06t0358800-01	KIN	0.0011	98.6188	0.7055	0.0016	0.0126	0.3512	0.3073	0.0019
Os06t0367900-01	KIN	0	99.7783	0.0899	0.0004	0.0471	0.0378	0.0465	0.0001
Os06t0367900-02	KIN	0	99.9978	0.0007	0	0.0003	0.0003	0.0009	0
Os06t0473200-01	KIN	0.001	97.5526	2.0201	0.0002	0.0221	0.1047	0.2991	0.0002
Os06t0473200-02	KIN	0	99.7835	0.2048	0.0003	0.0033	0.0001	0.008	0
Os06t0473200-03	KIN	0.0022	99.1608	0.6973	0.0724	0.0334	0.0047	0.028	0.0011
Os06t0478600-01	RLP	0.0002	0.0004	0.0001	0.0001	0.0299	99.9685	0.0006	0.0001
Os06t0483701-01	KIN	0	97.3836	0	0	0.0001	0.1686	2.4477	0
Os06t0486000-01	KIN	0	99.9998	0	0.0001	0.0001	0	0	0
Os06t0486400-01	KIN	0.0721	98.9602	0.0099	0.0667	0.7332	0.1541	0.0025	0.0015
Os06t0488050-00	KIN	0	99.9999	0	0	0	0	0	0
Os06t0494100-02	LECRK	0.0004	21.4415	0.003	78.5463	0.006	0.0009	0.0006	0.0013
Os06t0494250-00	KIN	0	99.0348	0.0006	0.0075	0.0002	0.0821	0.8747	0
Os06t0496800-02	KIN	0	99.993	0.0001	0.0026	0.0035	0	0.0008	0
Os06t0499500-02	KIN	0.1428	90.5284	0.0993	0.0016	0.04	1.294	7.8765	0.0175
Os06t0523400-01	KIN	0.0614	51.0787	2.23	21.1605	5.7038	19.3414	0.3519	0.0724
Os06t0524900-01	CNL	99.976	0.009	0.0004	0	0	0.0035	0.0047	0.0064
Os06t0542350-01	RLP	0	0.1912	0	0	0	99.8087	0.0001	0
Os06t0543400-01	KIN	0.0004	99.9592	0.0002	0.0009	0.0064	0.0066	0.0262	0.0001
Os06t0544100-01	RLK	0.0012	0.3032	0	0.0037	99.6774	0.0143	0.0001	0.0001
Os06t0547900-02	KIN	0	99.9946	0.0003	0	0	0.0047	0.0004	0
Os06t0551800-01	LECRK	0.009	29.582	0.0003	50.2373	0.0105	20.1194	0.0409	0.0006
Os06t0552000-00	LECRK	0	0.5822	0	99.4177	0	0	0	0
Os06t0553100-01	RLP	0	2.157	0	0.0004	0.0007	97.7804	0.0615	0
Os06t0557100-02	RLK	0	0	0	0	99.9996	0.0004	0	0
Os06t0557400-00	RLP	0	0	0	0	0.0679	99.9321	0	0
Os06t0557700-01	RLK	0	0.0002	0	0	99.9778	0.022	0	0
Os06t0563300-01	KIN	0	99.7905	0.0261	0.0029	0.0035	0.1731	0.0037	0.0001
Os06t0564800-01	RLP	0.0007	34.1757	0	0.0047	0.0014	65.4518	0.3658	0
Os06t0574200-01	KIN	0	92.9414	7.0389	0	0.0013	0.0073	0.011	0.0001
Os06t0574550-01	KIN	0.0001	73.5587	0.0021	26.4059	0.0318	0.001	0.0005	0
Os06t0575000-00	KIN	0.0002	99.9437	0.0018	0.0154	0.0336	0.0032	0.0021	0
Os06t0575400-01	LECRK	0	0.0561	0	99.9437	0.0001	0	0	0
Os06t0581500-01	RLK	0	0	0	0	99.9986	0.0014	0	0
Os06t0583600-00	RLK	0	0	0	0	100	0	0	0
Os06t0585950-00	RLK	0	0	0	0	99.9989	0.0011	0	0
Os06t0585982-00	RLK	0	0	0	0	99.9704	0.0296	0	0
Os06t0586150-00	RLK	0	0	0	0	99.9996	0.0004	0	0
Os06t0587000-00	RLP	0	0	0	0	0.073	99.927	0	0
Os06t0587200-00	RLK	0	0	0	0	99.9998	0.0002	0	0
Os06t0587900-00	RLP	0.0002	0	0.0002	0	20.8034	79.1962	0	0
Os06t0588800-00	RLK	0	0	0	0	99.9995	0.0005	0	0
Os06t0589600-01	KIN	0.0004	99.5869	0.0002	0	0.3649	0.0433	0.0044	0
Os06t0589800-01	RLK	0	0	0	0	99.9958	0.0042	0	0
Os06t0600700-01	KIN	0.0002	99.8585	0	0.0105	0.0028	0.068	0.0599	0.0001
Os06t0602500-01	LECRK	0	0.6796	0	99.3193	0.0009	0	0	0
Os06t0603400-02	KIN	0	99.999	0	0	0.0001	0	0.0009	0
Os06t0606000-01	KIN	0	99.9996	0	0	0	0.0002	0.0002	0
Os06t0619000-01	CNL	99.8428	0.0014	0	0.003	0.0016	0.1156	0.0004	0.0352
Os06t0619200-00	LECRK	0.0002	0.5432	0	99.4498	0.0001	0.0064	0.0004	0
Os06t0619600-00	LECRK	0	4.7072	0.0002	95.2917	0.0006	0.0002	0.0001	0
Os06t0620200-01	LECRK	0	0.2535	0.0002	99.7459	0.0003	0	0	0
Os06t0625200-00	LYK	0	0	100	0	0	0	0	0
Os06t0627500-01	RLP	0.0003	0.0022	0.0001	0	0.3383	99.6587	0.0002	0
Os06t0634000-01	KIN	0	99.9995	0	0	0.0002	0.0002	0.0001	0
Os06t0634500-01	RLP	0	0	0	0	0.0178	99.9822	0	0
Os06t0636600-01	KIN	0	99.8423	0.0012	0.0324	0.1235	0.0002	0.0003	0.0001
Os06t0638500-00	RLK	0	0.0095	0.0003	0.0004	99.9867	0.003	0	0
Os06t0639500-01	KIN	0.0127	83.5973	0.0065	15.9747	0.3827	0.003	0.0198	0.0034
Os06t0644466-00	RLP	5.4777	0.0093	0.0018	0	0.0281	94.4809	0.0013	0.0009
Os06t0646400-01	KIN	0.0002	99.9342	0.0007	0	0.022	0.0259	0.0168	0.0002
Os06t0654600-00	KIN	0	99.9966	0	0.0006	0.0024	0.0004	0	0
Os06t0660800-01	KIN	0	99.9761	0	0	0.0027	0.0013	0.02	0
Os06t0663000-00	RLK	0.0002	0.0593	0	0.003	99.8523	0.085	0.0001	0.0001
Os06t0663200-01	KIN	0	100	0	0	0	0	0	0
Os06t0663400-02	KIN	0	100	0	0	0	0	0	0
Os06t0663900-02	KIN	0	99.9976	0	0.0013	0.0006	0.0002	0.0004	0
Os06t0663900-03	KIN	0	99.9977	0	0.0007	0.0008	0.0002	0.0006	0
Os06t0663900-04	KIN	0	100	0	0	0	0	0	0
Os06t0667000-01	RLK	0.0002	0	0	0	98.949	1.0506	0	0.0001
Os06t0667900-00	CNL	96.3401	0.0096	0.0017	0.0019	0.048	3.5377	0.0073	0.0537
Os06t0668000-01	KIN	0	92.6873	0	7.3034	0.0001	0.009	0.0002	0
Os06t0669700-01	KIN	0.0021	66.1553	0.0108	0.0011	0.0279	33.7868	0.0159	0
Os06t0670000-01	KIN	0.5742	56.0549	2.1106	0.3116	38.1596	1.7078	0.0084	1.0729
Os06t0676600-01	KIN	0	100	0	0	0	0	0	0
Os06t0677500-01	RLP	0.0026	0.0481	0.0142	0.0005	0.1926	99.735	0.0066	0.0003
Os06t0678700-03	KIN	0	80.9455	0.0188	0.0001	6.7227	1.7382	10.0835	0.4913
Os06t0679100-00	KIN	0	99.9843	0.0003	0	0.0005	0.0145	0.0004	0
Os06t0679700-00	KIN	0.0012	88.129	0	0.0001	0.033	11.8365	0.0002	0
Os06t0684900-00	RLP	0.1089	0.0001	0	0	0.0001	99.8408	0.0488	0.0013
Os06t0686550-00	RLP	0.0006	1.5461	0	0.0079	0.0046	90.9855	7.4456	0.0096
Os06t0689600-01	KIN	0.0001	99.9154	0.0538	0.0277	0.0022	0.0001	0.0005	0
Os06t0690200-01	KIN	0	99.9952	0.0029	0.0006	0.0002	0.0001	0.001	0
Os06t0691700-01	RLP	0.0003	2.3138	0.0001	0.0021	0.0366	97.6437	0.0034	0
Os06t0691800-01	RLK	0	0	0	0.0001	99.9965	0.0034	0	0
Os06t0692100-01	RLK	0.0004	0.0001	0	0.0001	99.8645	0.1349	0	0
Os06t0692300-00	RLK	0	0	0	0	99.9952	0.0047	0	0
Os06t0692500-00	RLK	0.0002	0	0	0	99.9831	0.0166	0	0
Os06t0692600-01	RLK	0.0001	0	0	0	99.9596	0.0403	0	0
Os06t0693000-01	KIN	0	99.9986	0	0.0008	0.0006	0	0	0
Os06t0693100-01	CNL	98.3084	0.0577	0	0	0.0004	0.0086	0.2803	1.3447
Os06t0693200-01	KIN	0	99.9635	0.0001	0.0223	0.0118	0.0021	0.0004	0
Os06t0693200-02	KIN	0	99.5854	0	0.4145	0.0001	0	0	0
Os06t0693900-00	KIN	0	99.9947	0.0001	0	0.0004	0.0028	0.002	0
Os06t0698802-01	RLP	0.0275	1.2225	0.0004	0	0.0698	98.4481	0.228	0.0037
Os06t0699400-01	KIN	0	99.973	0.0002	0.0002	0.0064	0.0183	0.0017	0.0001
Os06t0703000-01	KIN	0	99.998	0.0001	0.0004	0.0015	0	0	0
Os06t0703200-01	CNL	98.4749	1.2773	0.0003	0.0016	0.0062	0.1713	0.0384	0.03
Os06t0704500-01	RLP	0	0.012	0	0	0.0003	99.9877	0	0
Os06t0705200-00	KIN	0	99.9893	0	0.009	0.0015	0.0001	0	0
Os06t0706600-00	KIN	0	99.9988	0	0	0.0012	0	0	0
Os06t0707350-00	RLP	0.0856	0.0002	0	0	0.001	99.9131	0	0
Os06t0707700-01	CNL	99.939	0.007	0.0004	0	0.0008	0.0486	0.0002	0.0039
Os06t0707733-00	CNL	99.9969	0	0	0	0.0005	0.0016	0	0.0009
Os06t0707800-03	CNL	99.9847	0.0005	0	0	0.0005	0.0139	0.0001	0.0003
Os06t0708000-01	KIN	0	99.9991	0	0	0.0005	0.0003	0.0001	0
Os06t0708000-04	KIN	0	99.9996	0	0	0.0003	0.0001	0.0001	0
Os06t0708200-02	RLP	0	4.6429	0.0069	0	0	95.3235	0.0268	0
Os06t0714200-01	KIN	0.0007	99.9518	0.0006	0	0.0098	0.0368	0.0002	0
Os06t0714500-01	TIR	0.0003	37.6061	0.1854	0.2077	0.0047	0.017	61.9764	0.0024
Os06t0714900-02	KIN	0	99.9947	0	0.0028	0.0014	0.0007	0.0004	0
Os06t0716467-00	KIN	0.0094	84.5588	0.0015	0.001	0.0611	15.3362	0.0308	0.0013
Os06t0717200-01	RLK	0	0	0	0	99.994	0.006	0	0
Os06t0724900-01	KIN	0	99.9929	0.0014	0.0004	0.0022	0.0005	0.002	0.0005
Os06t0726600-01	TIR	0	0.0002	0	0	0	0.7188	99.281	0
Os06t0727200-01	KIN	0.1596	51.9457	0.002	2.0459	0.1548	27.961	17.6857	0.0454
Os06t0727400-01	KIN	0	99.85	0.0001	0.0944	0.0538	0.0004	0.0012	0
Os06t0728300-02	RLP	0.0017	0.0208	0.0036	0.0351	0.1268	99.6926	0.1186	0.0008
Os07t0106100-01	RLP	0.0004	0.7573	0	0.0045	0.0581	99.155	0.0235	0.0012
Os07t0107800-01	RLK	0.0001	0.0001	0	0.0003	99.9831	0.0163	0	0
Os07t0114400-01	KIN	0	99.9997	0	0	0	0	0.0002	0
Os07t0119000-01	KIN	0	99.9809	0.0001	0.0036	0.0009	0.0131	0.0012	0
Os07t0121200-00	RLK	0	0	0	0	99.9964	0.0036	0	0
Os07t0121800-01	KIN	0	99.9519	0	0	0.0024	0.0002	0.0454	0
Os07t0129800-00	LECRK	0.0017	0.302	0.0001	99.6523	0.0375	0.0021	0.0042	0.0001
Os07t0129900-00	LECRK	0	0.1673	0.0003	99.8288	0.0033	0	0.0001	0
Os07t0130100-01	LECRK	0	0.0171	0	99.9818	0.001	0	0.0001	0
Os07t0130200-01	LECRK	0	0.0324	0	99.9675	0.0001	0	0	0
Os07t0130400-01	LECRK	0	0.0029	0	99.997	0.0001	0	0	0
Os07t0130800-01	LECRK	0	0.0466	0	99.9527	0.0007	0	0	0
Os07t0131375-00	LECRK	0	0.0028	0	99.9972	0	0	0	0
Os07t0131500-00	LECRK	0	0.0393	0	99.9586	0.002	0	0	0
Os07t0132500-01	KIN	0	88.962	0.0001	11.03	0.0078	0.0001	0	0
Os07t0133000-01	LECRK	0.0002	0.2018	0	99.7633	0.0036	0.0309	0.0002	0
Os07t0133100-01	LECRK	0.0007	1.1567	0.0022	98.6955	0.1432	0.0006	0.0005	0.0006
Os07t0134200-01	RLK	0	0	0	0	100	0	0	0
Os07t0134600-01	RLK	0.013	1.2062	0.0026	0.1965	97.4757	1.0604	0.0362	0.0095
Os07t0134650-00	RLP	0	10.7168	0	0	0.0091	89.2731	0.0011	0
Os07t0136800-02	TIR	0	0.315	0	0	0.0002	0.0897	99.5952	0
Os07t0137800-00	KIN	0	99.9986	0.0001	0.0001	0.0012	0	0	0
Os07t0141100-01	KIN	0	99.9992	0	0.0007	0	0	0.0001	0
Os07t0141450-00	RLP	0	0.232	0.0061	0	0.0255	99.7349	0.0008	0.0007
Os07t0141700-00	CNL	68.1121	0.3162	0.0092	0.0087	0.0067	30.1822	0.0322	1.3326
Os07t0141900-00	CNL	99.9968	0	0	0	0	0.0019	0	0.0013
Os07t0145400-01	RLK	0	0	0	0	99.9851	0.0149	0	0
Os07t0147600-01	KIN	0.0001	99.7054	0.005	0.2809	0.0027	0.0002	0.0053	0.0005
Os07t0150700-01	KIN	0.0001	99.9936	0.0039	0.0007	0.0004	0.0007	0.0006	0
Os07t0152200-01	RLK	0	0	0	0	99.9996	0.0004	0	0
Os07t0152500-00	KIN	0.0001	99.9734	0	0.0001	0.0001	0.0185	0.0077	0
Os07t0152700-00	KIN	0	99.9956	0	0.0001	0.0016	0.0026	0.0001	0
Os07t0153150-02	KIN	0.0002	99.8932	0	0.0818	0.0035	0.0008	0.0204	0
Os07t0159700-00	KIN	0.0051	99.3683	0.0216	0.0051	0.1692	0.0851	0.3099	0.0357
Os07t0161600-01	KIN	0.0033	99.9658	0.0048	0.0058	0.0065	0.0132	0.0005	0
Os07t0166700-01	RLK	0.0011	0.0053	0.0003	0.0024	99.5	0.4903	0.0002	0.0004
Os07t0171300-01	KIN	0.0006	99.5448	0.0009	0.0442	0.0083	0.1692	0.2306	0.0014
Os07t0176500-01	RLP	0.0002	0.0002	0	0	0.0122	99.9873	0	0
Os07t0176600-01	KIN	0	99.9931	0	0.0008	0.0002	0.0028	0.003	0
Os07t0177100-02	KIN	0	99.8983	0	0	0	0.001	0.1007	0
Os07t0185000-01	KIN	0.0008	99.7635	0.0002	0.2073	0.013	0.0071	0.0063	0.0018
Os07t0185000-02	KIN	0	99.9981	0	0	0.0002	0	0.0017	0
Os07t0186200-01	LECRK	0.038	31.8162	0.244	67.7004	0.0388	0.1202	0.0378	0.0047
Os07t0186500-01	CNL	99.9848	0	0.0001	0	0.0002	0.0144	0	0.0004
Os07t0194000-01	KIN	0.0003	99.9808	0.0001	0.0001	0	0.0049	0.0138	0
Os07t0194100-01	KIN	0.0118	99.4894	0.0041	0.0006	0.2127	0.1463	0.1349	0.0001
Os07t0197300-00	CNL	99.9755	0.0009	0	0	0.0001	0.0234	0	0
Os07t0197500-00	CNL	99.9939	0	0	0	0.0015	0.0044	0	0
Os07t0203925-00	KIN	0	99.9986	0	0	0.0011	0.0002	0	0
Os07t0207100-01	RLK	0	0.0001	0	0	99.9564	0.0434	0	0
Os07t0221300-01	KIN	0	96.5318	0	0.0156	0	3.4526	0	0
Os07t0227300-00	KIN	0	99.1075	0.742	0.1205	0.0103	0.0015	0.0181	0.0001
Os07t0228000-01	KIN	0	93.6557	0.0001	0	0.0005	6.3246	0.019	0.0001
Os07t0238800-01	KIN	0.7252	67.8317	0.0017	0.2268	0.0363	15.9615	14.8193	0.3974
Os07t0248600-00	KIN	0	99.9994	0	0	0.0006	0	0	0
Os07t0250300-02	KIN	0	99.9948	0	0	0	0.0004	0.0048	0
Os07t0251900-01	RLP	0.0005	0	0	0	0.0372	99.9622	0	0
Os07t0257800-00	KIN	0	99.9981	0	0	0	0.0018	0.0001	0
Os07t0262600-00	RLP	0.0066	2.5005	0.0009	22.3016	2.1825	71.8606	1.1294	0.0179
Os07t0262800-01	LECRK	0	2.7913	0	97.2083	0.0004	0	0	0
Os07t0264900-01	RLP	0.0011	11.4328	0.0001	0	0.0108	88.5539	0.0014	0
Os07t0270301-00	KIN	0	84.8943	0	0	0	4.4176	10.688	0
Os07t0273700-00	CNL	86.4914	0.0345	0.0029	0.0179	0.9235	11.4277	0.2248	0.8772
Os07t0273900-01	CNL	99.5093	0.0401	0.0001	0	0.0001	0.4493	0.0005	0.0006
Os07t0274800-02	KIN	0.0024	99.8417	0.0003	0.0075	0.0507	0.0184	0.0791	0
Os07t0278400-00	RLP	0.1658	4.6625	0.0003	0.0004	0.0121	86.5402	8.6176	0.0012
Os07t0282401-00	RLP	0.5124	21.4282	0.0029	0.7876	0.3331	64.3547	11.4037	1.1774
Os07t0282500-01	RLP	0	0.9847	0	0.0008	0.0001	99.0054	0.0088	0.0002
Os07t0283050-00	LECRK	0	0.0112	0	99.9869	0.0018	0	0	0
Os07t0283125-00	LECRK	0	0.0162	0	99.9837	0.0001	0	0	0
Os07t0285800-00	KIN	0.0005	99.9493	0.0024	0.0109	0.0062	0.024	0.0065	0
Os07t0291750-00	KIN	0	99.9665	0	0	0	0.0335	0.0001	0
Os07t0294100-00	CNL	99.9042	0.0001	0	0	0	0.0956	0	0.0001
Os07t0301500-00	KIN	0	99.9038	0.0001	0.007	0.0892	0	0	0
Os07t0406600-01	KIN	0	99.9948	0	0	0	0.0052	0	0
Os07t0409900-01	KIN	0	99.9996	0	0	0.0001	0.0002	0.0001	0
Os07t0414900-02	KIN	0.0007	99.725	0	0.0646	0.0017	0.1191	0.0888	0.0002
Os07t0418200-01	RLP	0.1038	35.639	1.9521	0.0001	0.455	61.6707	0.179	0.0002
Os07t0419100-00	KIN	0.0445	61.3028	0.0277	0.9484	0.003	0.0652	37.6072	0.0011
Os07t0443700-00	KIN	0.001	55.4242	0	0.0072	0.0011	43.0632	1.502	0.0012
Os07t0457500-01	KIN	0	99.9389	0	0	0.0011	0.06	0	0
Os07t0459500-00	KIN	0.0017	40.1555	0.0098	0	20.1409	39.6864	0.0042	0.0014
Os07t0461600-01	TIR	0.8296	0.2744	0.116	0.0002	0.2163	10.3462	86.9145	1.3029
Os07t0466300-02	KIN	0	99.9853	0	0	0.001	0.0135	0.0002	0
Os07t0466500-00	RLP	0.002	0.0001	0.0001	0	0.1669	99.831	0	0
Os07t0468500-01	RLP	0	0	0	0	0.0001	99.9999	0	0
Os07t0471000-01	KIN	0.0021	99.3368	0.0003	0.0056	0.5937	0.0521	0.0078	0.0016
Os07t0471900-01	KIN	0	99.9995	0	0	0	0.0003	0.0002	0
Os07t0475900-01	KIN	0	99.9992	0	0	0	0	0.0007	0
Os07t0481300-01	CNL	99.9833	0.0001	0	0	0.0009	0.0156	0	0.0002
Os07t0481400-01	CNL	99.9991	0	0	0	0	0.0008	0	0
Os07t0486400-01	KIN	0	100	0	0	0	0	0	0
Os07t0487300-00	KIN	0	99.9677	0.0025	0.0204	0.0074	0.0002	0.0015	0.0002
Os07t0488400-01	KIN	0	99.9346	0.0128	0.0425	0.0081	0.0002	0.0016	0.0002
Os07t0493200-01	KIN	0.0001	99.9961	0.0001	0.0019	0.0017	0	0	0.0001
Os07t0493601-00	KIN	0	66.6955	0.0052	0.0011	0.0009	0.2229	33.0732	0.0012
Os07t0493800-00	KIN	0.0001	99.9998	0	0	0	0	0	0
Os07t0494300-00	KIN	0	99.9992	0	0	0.0007	0	0	0
Os07t0494800-01	KIN	0	99.9995	0	0.0005	0.0001	0	0	0
Os07t0495150-00	KIN	0	99.9988	0	0	0.001	0.0001	0	0
Os07t0496500-00	RLP	0	16.0333	0	0.0002	0.0019	81.1983	2.7607	0.0057
Os07t0498400-00	RLK	0	0	0	0	99.998	0.002	0	0
Os07t0501800-01	RLP	0.0874	19.3572	0.0221	2.6658	18.7561	58.754	0.2056	0.1518
Os07t0507300-01	KIN	0	99.9995	0	0	0	0.0002	0.0002	0
Os07t0507300-02	KIN	0	99.9997	0	0	0	0.0001	0.0001	0
Os07t0515100-02	KIN	0	99.9711	0.0105	0.0002	0.0001	0.0001	0.018	0
Os07t0520900-01	RLP	0.0024	0.0115	0	0	0.5155	99.4699	0.0006	0
Os07t0520900-02	RLP	0.1521	1.1703	0.293	0.1544	1.412	96.7081	0.1042	0.0059
Os07t0521100-01	RLP	38.7481	0.0006	0.0003	0.0002	0.0197	61.23	0.0004	0.0009
Os07t0521500-01	CNL	99.9991	0	0	0	0	0.0009	0	0.0001
Os07t0521600-01	CNL	99.885	0	0.0001	0	0.0009	0.1091	0.0002	0.0045
Os07t0521800-01	CNL	99.9946	0	0	0	0	0.0013	0	0.004
Os07t0527900-00	KIN	0	99.977	0.0007	0.0021	0.0002	0.015	0.005	0
Os07t0531900-00	CNL	88.9639	4.653	0.0148	0.0018	0.3035	5.0287	0.5746	0.4596
Os07t0534100-00	KIN	0	99.9982	0.0001	0.0008	0.0007	0	0.0002	0
Os07t0534300-01	KIN	0	99.9849	0.0002	0.012	0.0027	0.0001	0.0001	0
Os07t0534350-00	RLP	0	25.6356	0.0008	0	0.0001	68.021	6.3425	0
Os07t0534500-01	KIN	0.0001	97.0861	0.0006	2.9016	0.0026	0.0071	0.0018	0
Os07t0534700-01	KIN	0	99.8887	0.0024	0.1071	0.0003	0.0002	0.0013	0
Os07t0535800-01	KIN	0	99.9803	0.0001	0.0113	0.008	0.0001	0.0001	0.0001
Os07t0537000-01	KIN	0	99.0572	0.9311	0.0029	0.0062	0.0004	0.0022	0
Os07t0537400-01	KIN	0	99.9198	0	0.0012	0.078	0.0005	0.0005	0
Os07t0537500-01	KIN	0	99.9701	0.0009	0.0032	0.0256	0.0001	0.0001	0
Os07t0537600-01	KIN	0.0001	94.9099	2.363	2.7197	0.0035	0.0009	0.0026	0.0002
Os07t0537900-01	KIN	0.0001	99.6156	0.004	0.3547	0.0224	0.0002	0.0028	0.0002
Os07t0537900-02	KIN	0.0001	99.7544	0.0003	0.2428	0.001	0.0002	0.0011	0
Os07t0538200-01	KIN	0	99.9684	0.0008	0.0102	0.0034	0.0015	0.0156	0
Os07t0538400-01	KIN	0	99.9838	0	0.0006	0.0156	0	0	0
Os07t0538700-01	KIN	0.0001	93.0491	0.1938	6.7438	0.0114	0.0008	0.0009	0.0002
Os07t0539700-01	KIN	0	99.1966	0.0025	0.7893	0.0106	0.0002	0.0007	0
Os07t0540100-01	KIN	0.0001	94.7241	0.0022	0.0094	5.2638	0.0004	0.0001	0
Os07t0540500-00	KIN	0	100	0	0	0	0	0	0
Os07t0540800-00	KIN	0	99.9694	0.0235	0.0034	0.0005	0.0004	0.0027	0.0001
Os07t0541000-01	KIN	0.0011	73.0201	15.1267	1.6886	10.1172	0.0144	0.0243	0.0077
Os07t0541200-00	KIN	0.0001	95.0405	2.7434	0.0777	2.1069	0.029	0.0022	0.0002
Os07t0541400-01	KIN	0	99.9885	0.0007	0.0076	0.0028	0	0.0003	0
Os07t0541500-01	KIN	0.0002	98.1109	1.4418	0.3613	0.081	0.0016	0.0031	0.0001
Os07t0541700-01	KIN	0	100	0	0	0	0	0	0
Os07t0541800-01	KIN	0	99.9837	0.0016	0.0047	0.0096	0.0001	0.0002	0
Os07t0541900-01	KIN	0.0005	99.8139	0.0013	0.0101	0.1735	0.0006	0.0003	0
Os07t0542400-01	KIN	0	99.9829	0.0001	0.0051	0.0114	0.0001	0.0004	0
Os07t0542600-01	KIN	0	99.8997	0.0001	0.0134	0.0867	0	0	0
Os07t0543300-00	KIN	0	99.9967	0	0.002	0	0.0002	0.0012	0
Os07t0550500-01	LECRK	0	1.4537	0	98.5459	0	0.0001	0.0001	0
Os07t0550900-01	LECRK	0.0018	40.3519	0.0024	59.6258	0.0077	0.0057	0.0036	0.0009
Os07t0551300-01	LECRK	0.0003	6.652	0.0002	93.3402	0.0064	0.0006	0.0002	0.0003
Os07t0551750-00	KIN	0	99.984	0	0.0052	0.0001	0.0106	0	0
Os07t0553633-01	KIN	0.0609	68.9502	0.0327	24.3564	0.0609	6.3918	0.1282	0.0189
Os07t0565400-01	KIN	0	99.2898	0	0	0	0	0.7102	0
Os07t0566800-01	TIR	0	0	0	0	0	0	100	0
Os07t0568100-01	RLK	0	1.8202	0.0001	0.1352	98.0426	0.0017	0	0.0001
Os07t0568600-01	KIN	0.0002	99.997	0	0	0.0011	0.0012	0.0006	0
Os07t0568700-02	RLP	0	0	0	0	0	100	0	0
Os07t0569550-00	LECRK	0	0.2043	0	99.7943	0.0011	0.0001	0.0001	0.0001
Os07t0569800-01	LECRK	0	34.9337	0	65.0655	0.0007	0	0	0
Os07t0572800-01	KIN	0	99.9917	0	0.0013	0.0026	0.0015	0.0022	0.0006
Os07t0572800-02	KIN	0	100	0	0	0	0	0	0
Os07t0574100-00	RLK	0.0106	0.0617	0.0038	0.0125	99.7473	0.1623	0.0012	0.0007
Os07t0575600-02	LECRK	0	0.008	0	99.9919	0	0	0	0
Os07t0575700-01	LECRK	0	0.0022	0	99.9978	0	0	0	0
Os07t0575750-00	LECRK	0	0.0161	0	99.9839	0	0	0	0
Os07t0584100-01	KIN	0	99.9996	0	0	0.0001	0.0002	0.0001	0
Os07t0596600-02	KIN	0.0004	99.8582	0.0035	0.0026	0.0003	0.0458	0.0891	0.0001
Os07t0597200-02	RLK	0.0047	0.0179	0.0026	0.0645	99.8066	0.0481	0.0004	0.0554
Os07t0598900-01	KIN	0.0154	99.5506	0.0154	0.0004	0.0293	0.273	0.1158	0
Os07t0599100-00	CNL	99.9952	0	0	0	0.0001	0.0046	0	0
Os07t0602700-01	RLK	0	0	0	0	99.9967	0.0032	0	0
Os07t0603600-01	KIN	0	99.9984	0	0	0.0002	0.0007	0.0006	0
Os07t0613500-01	KIN	0	99.9797	0	0.0179	0.0023	0	0	0
Os07t0616850-00	RLP	1.2246	4.2588	0.0063	0.2766	0.0678	93.3398	0.8248	0.0013
Os07t0618400-01	RLK	0	0.0106	0	0.0014	99.9845	0.0035	0	0
Os07t0619800-02	KIN	0.0001	99.9956	0.0003	0	0.0003	0.0028	0.001	0
Os07t0622000-01	KIN	0	99.9991	0	0.0005	0	0.0001	0.0002	0
Os07t0626500-01	RLK	0.0004	0.0001	0	0.0001	99.7615	0.2378	0	0.0001
Os07t0626900-01	KIN	0.0096	74.4511	0.0001	0.0012	0.0006	25.5298	0.0072	0.0003
Os07t0628700-01	KIN	0	99.9458	0.0381	0.005	0.011	0	0.0001	0
Os07t0628900-01	KIN	0	99.9069	0.0789	0.0037	0.0029	0.0002	0.0072	0.0002
Os07t0629300-00	KIN	0.0003	99.7319	0	0.0084	0.0201	0.2391	0.0002	0.0001
Os07t0632800-01	KIN	0	99.999	0	0	0.001	0	0	0
Os07t0634600-02	KIN	0	99.9551	0	0	0	0.0212	0.0237	0
Os07t0637000-01	KIN	0.0203	99.6691	0.0002	0.138	0.0861	0.0449	0.041	0.0004
Os07t0639800-02	KIN	0.06	80.8402	0.0019	0.0001	0.0138	11.2744	7.7617	0.048
Os07t0644700-00	RLP	0.3699	1.2148	0.0019	0.004	0.0759	98.325	0.0025	0.0061
Os07t0645701-00	RLP	0.0994	1.4422	0.0022	0.0067	5.2528	92.7656	0.0589	0.3721
Os07t0650200-00	KIN	0.0795	97.8065	0.7472	0.0275	0.2731	0.535	0.525	0.0062
Os07t0661550-00	KIN	0.0001	99.3938	0	0.0127	0.0028	0.5819	0.0087	0.0001
Os07t0661600-03	KIN	0.0003	98.4748	0	0.0001	0	0.0527	1.472	0.0001
Os07t0668500-00	KIN	0	99.9983	0	0.0012	0	0.0002	0.0002	0
Os07t0668900-02	KIN	0	99.9979	0	0.0001	0.002	0	0	0
Os07t0678300-01	KIN	0	99.9965	0.0003	0.0002	0.0005	0.0018	0.0007	0
Os07t0678600-01	KIN	0.0039	99.983	0	0.0109	0.0003	0.0008	0.0012	0
Os07t0678600-02	KIN	0.0195	99.9497	0.0002	0.0069	0.0006	0.0212	0.0018	0.0002
Os07t0678600-03	KIN	0.0078	99.9734	0.0002	0.0141	0.0003	0.0036	0.0005	0.0001
Os07t0680900-01	KIN	0	99.9981	0	0.0014	0.0005	0	0	0
Os07t0681100-03	RLK	0	0.0007	0	0	99.9943	0.0049	0	0
Os07t0682250-00	KIN	0	94.6755	0.0036	0.0016	0.1032	5.2153	0.0009	0
Os07t0686800-01	KIN	0	99.975	0.0001	0.0221	0.0027	0	0	0
Os07t0687000-01	KIN	0.0003	99.9966	0.0001	0	0	0.0028	0.0002	0
Os07t0691200-03	KIN	0.0033	85.8757	0.0001	0.0037	0.0016	14.1111	0.0044	0.0001
Os07t0693000-01	KIN	0.0001	99.097	0.0074	0.0044	0.8222	0.064	0.0049	0
Os07t0695300-01	KIN	0	99.9987	0.0004	0	0.0008	0	0	0
Os08t0100200-00	RLK	0.0063	1.9911	0.0002	0.1123	76.918	20.9508	0.0139	0.0073
Os08t0100600-01	KIN	0	99.8565	0	0	0.0001	0.1433	0.0001	0
Os08t0103000-02	KIN	0	99.68	0.0011	0	0.0056	0.0135	0.2996	0.0001
Os08t0103300-01	KIN	0.0027	92.3984	0.0924	0.0198	0.4217	0.45	6.4455	0.1694
Os08t0103600-01	KIN	0	99.8477	0.0007	0.0006	0.002	0.051	0.0979	0.0001
Os08t0109800-01	KIN	0	99.7304	0.0006	0.122	0.1394	0.0072	0.0002	0
Os08t0112500-01	KIN	0	99.9966	0	0.0008	0.0011	0.0012	0.0002	0
Os08t0116750-01	KIN	0.0004	95.7039	0.0025	0.0141	0.2189	4.0559	0.0039	0.0005
Os08t0117700-01	RLK	0.0004	0.0104	0.0045	0.0057	99.9649	0.0138	0	0.0002
Os08t0120301-00	TIR	0	0.5478	0.0001	0	0	0.1401	99.312	0
Os08t0122800-01	KIN	0	99.9751	0	0	0.001	0.0238	0.0001	0
Os08t0123900-00	KIN	0.0001	70.1239	0.0001	29.818	0.0555	0.0006	0.0017	0
Os08t0124000-02	LECRK	0	0.1287	0	99.8712	0.0001	0	0	0
Os08t0124100-01	LECRK	0	0.4743	0	99.5255	0.0001	0.0001	0	0
Os08t0124500-01	LECRK	0.0003	2.6642	0.0001	96.924	0.4092	0.0005	0.0002	0.0015
Os08t0124600-00	LECRK	0	0.245	0	99.7547	0.0003	0	0	0
Os08t0124700-01	LECRK	0.001	1.4745	0.0006	98.5078	0.0086	0.0027	0.0015	0.0034
Os08t0125200-01	LECRK	0.0001	12.961	0	87.0296	0.0085	0.0002	0.0001	0.0004
Os08t0125800-01	LECRK	0	0.4043	0	99.5951	0.0001	0.0001	0.0002	0.0001
Os08t0138700-01	KIN	0	98.4411	1.5494	0	0.0094	0	0.0001	0
Os08t0143500-02	KIN	0	99.4385	0.0075	0.002	0.0027	0.5492	0.0001	0
Os08t0145600-01	KIN	0.0037	65.7661	0.0012	0.0053	8.7481	25.3972	0.0759	0.0026
Os08t0148300-01	RLP	0.0001	0.0109	0	0	0.0002	99.9788	0.0093	0.0007
Os08t0150150-01	CNL	99.8223	0.1135	0.0011	0.0205	0.0092	0.0204	0	0.013
Os08t0150600-01	TIR	0.0001	37.6596	0.0002	0	0	1.4378	60.9017	0.0006
Os08t0157000-00	KIN	0.0002	99.9953	0.0003	0	0.0016	0.0022	0.0002	0
Os08t0170100-01	KIN	47.7037	51.3871	0.0002	0	0	0.4175	0.4843	0.0071
Os08t0170200-00	CNL	99.9926	0.0007	0	0.0001	0	0.0039	0.0003	0.0024
Os08t0170700-00	CNL	99.9841	0.0003	0	0	0	0.0041	0	0.0115
Os08t0174700-01	RLK	0	0	0	0	100	0	0	0
Os08t0174800-01	CNL	98.6486	0.0514	0.0012	0.0004	0.0086	1.2663	0.0011	0.0223
Os08t0174800-02	KIN	0	99.9593	0	0.0139	0.0045	0.0221	0	0.0002
Os08t0176200-01	RLK	0.0001	29.636	0.0103	0.2364	70.116	0.0011	0.0001	0.0001
Os08t0176633-01	RLP	0.0126	0.0295	0.0001	0.0002	0.0014	99.9557	0.0003	0.0002
Os08t0179000-01	KIN	0	97.8928	0	1.4133	0.6938	0	0	0
Os08t0179150-01	LECRK	0.0006	1.9026	0	97.9095	0.0161	0.1698	0.0013	0.0001
Os08t0193700-00	CNL	99.9455	0.0014	0.0001	0.0001	0.0004	0.0515	0.0007	0.0003
Os08t0195800-00	RLP	0.2026	2.652	0.0007	0.0008	0.0012	84.1659	12.8906	0.0862
Os08t0200500-01	KIN	0	99.999	0.0001	0	0.0008	0	0	0
Os08t0201700-00	KIN	0	99.9755	0.0113	0.0012	0.0021	0.0045	0.0054	0
Os08t0202300-02	RLP	0	0	0	0	0.0002	99.9998	0	0
Os08t0202300-04	RLP	0.0003	0.0011	0	0.0002	1.7775	98.2125	0.0002	0.0081
Os08t0202400-01	CNL	99.9992	0.0001	0	0	0	0.0006	0	0.0001
Os08t0203100-01	RLP	0	0	0	0	0.0008	99.9992	0	0
Os08t0203300-01	RLP	0	0	0	0	0.0346	99.9654	0	0
Os08t0203400-01	RLK	0	0.0004	0	0.001	99.9976	0.0009	0	0
Os08t0203600-03	RLP	0	0	0	0	0.0031	99.9969	0	0
Os08t0203600-04	RLP	0	0	0	0	0.0002	99.9998	0	0
Os08t0203600-05	RLK	0	35.0045	0	0.032	64.9634	0	0	0.0001
Os08t0203700-01	RLK	0	0.0002	0	0	99.9986	0.0012	0	0
Os08t0203700-02	RLP	0	0.001	0	0	0.0001	99.9989	0	0
Os08t0205100-01	CNL	99.9995	0	0.0001	0	0	0.0004	0	0
Os08t0205125-00	KIN	0	93.5477	3.4273	0.0001	0.0001	0.007	3.0178	0
Os08t0205150-01	CNL	99.9964	0.0002	0.0002	0	0	0.0006	0	0.0025
Os08t0216000-00	KIN	0.0003	95.7365	0.0002	0.0049	0.0003	4.0855	0.1723	0
Os08t0224000-01	CNL	99.9945	0	0	0	0	0.0005	0.0001	0.0049
Os08t0224100-02	KIN	0	99.9987	0	0	0.0002	0.0007	0.0004	0
Os08t0230800-01	LECRK	0.0026	1.6044	0.0001	97.6515	0.0013	0.739	0.0007	0.0005
Os08t0235651-00	CNL	93.324	0.005	0	0.0002	0.0002	6.6677	0.0014	0.0016
Os08t0236400-00	LECRK	0.001	0.7544	0	99.144	0.0003	0.0987	0.0014	0.0002
Os08t0236800-01	RLP	0	17.5504	0.0174	0.0036	0.2326	82.1936	0.0007	0.0016
Os08t0242700-01	KIN	0.0001	77.0299	0	0.0031	0.0216	2.9392	20.0048	0.0013
Os08t0246100-01	CNL	97.8084	1.3738	0	0.0157	0.0435	0.7047	0.0537	0.0002
Os08t0246300-01	CNL	99.7067	0.0348	0.0003	0.0007	0.004	0.2516	0.0011	0.0008
Os08t0247600-01	RLP	0	0	0	0	0	99.9998	0.0001	0
Os08t0247700-00	RLK	0	0	0	0	99.9878	0.0121	0	0
Os08t0248100-01	RLK	0	0	0	0	99.9966	0.0034	0	0
Os08t0249100-01	KIN	0	98.5387	0.0009	1.4487	0.0114	0.0002	0.0001	0
Os08t0249675-00	KIN	0.0005	64.0556	3.2508	0.0056	0.0096	15.3869	17.2886	0.0023
Os08t0260800-00	CNL	99.9988	0.0004	0	0	0	0.0006	0	0.0001
Os08t0261000-01	CNL	99.9979	0.0006	0.0001	0	0	0.0009	0.0001	0.0004
Os08t0264700-00	KIN	0.0001	99.6533	0.0007	0.008	0.2946	0.0352	0.008	0.0001
Os08t0265300-00	CNL	67.9228	0.4164	0.1547	0.0298	0.4244	2.0152	0.0221	29.0147
Os08t0266400-00	RLP	0	0	0	0	0.0026	99.9974	0	0
Os08t0267450-01	KIN	0.0001	37.2438	34.5153	28.0456	0.0008	0.0102	0.1841	0.0001
Os08t0269600-01	KIN	0	82.0396	0.0007	17.3629	0.0013	0.5562	0.0392	0
Os08t0275200-00	KIN	0.0148	87.5292	0.0315	0.2413	11.9179	0.2153	0.0487	0.0012
Os08t0276000-01	KIN	0	73.4476	0.0001	0	0	0.4188	26.1334	0
Os08t0276400-01	RLK	0	0.0005	0	0.0007	99.9974	0.0013	0	0
Os08t0283000-00	KIN	0.0176	83.4113	0.0017	0.0198	0.0683	3.4414	13.0388	0.001
Os08t0285600-01	KIN	0	99.9995	0	0.0001	0.0004	0	0	0
Os08t0293300-01	CNL	99.9538	0.0002	0.0001	0	0.0002	0.0125	0.0001	0.0331
Os08t0296600-01	CNL	99.9016	0.0002	0	0	0.0003	0.0978	0.0001	0
Os08t0296700-01	CNL	99.9358	0.0001	0	0	0.0003	0.0539	0	0.0098
Os08t0315001-00	RLP	0	0.0001	0	0	0	99.9998	0	0
Os08t0322500-00	RLP	0.001	0.0002	0.0003	0.0002	0.1745	99.8172	0.0011	0.0054
Os08t0322550-00	RLP	0.0026	1.8466	0	0.0001	0.0133	98.1327	0.0046	0.0001
Os08t0331900-01	RLK	0	0.4836	0	0.0273	99.4863	0.0024	0	0.0003
Os08t0332600-00	CNL	99.9956	0.0004	0	0	0	0.0006	0	0.0033
Os08t0335500-01	LECRK	0.0001	1.425	0	98.5717	0.0019	0.0008	0.0001	0.0002
Os08t0342300-01	RLK	0	0	0	0	99.9895	0.0104	0	0
Os08t0343000-01	KIN	0.0001	99.3401	0.0559	0.0009	0.6026	0.0001	0.0003	0
Os08t0344700-00	RLP	0.0009	43.2703	0.0002	0	0.0081	56.7083	0.0098	0.0025
Os08t0346001-00	RLP	0	0.0295	0	0.0015	0	99.9688	0.0001	0
Os08t0361000-01	KIN	0.0004	87.437	0.0546	0	0.0019	12.4966	0.0095	0
Os08t0365500-00	KIN	0	99.9999	0	0	0.0001	0	0	0
Os08t0372700-00	CNL	99.9285	0.0007	0.0003	0.0001	0.0004	0.0589	0.0002	0.0108
Os08t0373000-00	CNL	67.08	0.0533	0.0137	0.0007	0.299	0.4646	0.0007	32.0881
Os08t0373400-00	RLP	0.1699	0.0243	0.0009	0.0004	0.008	99.7961	0.0004	0
Os08t0374600-00	KIN	0	99.9945	0	0.0001	0.0032	0.0022	0	0
Os08t0376300-01	RLK	0	0	0	0	99.9992	0.0007	0	0
Os08t0376600-01	KIN	0.0003	99.1193	0.0001	0.0002	0.0026	0.8722	0.005	0.0002
Os08t0378300-00	KIN	0	99.9358	0	0.0106	0.0534	0.0002	0.0001	0
Os08t0383250-01	RLP	0.0002	0.9796	0	0	0	99.0185	0.0016	0
Os08t0387700-01	CNL	99.7214	0.0028	0.0001	0.0004	0.0029	0.0401	0.0052	0.227
Os08t0388300-01	CNL	99.4568	0.0012	0.0013	0	0.0005	0.4617	0.0028	0.0757
Os08t0396700-01	RLP	33.3854	1.3386	0.1466	0.0005	1.003	64.1236	0.0006	0.0017
Os08t0396700-02	RLP	22.1803	0.0511	0.0138	0	2.4067	75.348	0.0001	0.0001
Os08t0397250-00	RLP	0.0083	0.7458	0.0007	0.0256	0.3317	98.1363	0.7355	0.016
Os08t0398450-00	KIN	0	93.1507	0	0.0115	0.0007	6.8371	0	0
Os08t0407200-02	KIN	0.0001	98.4359	0	0.0024	0.0012	1.5599	0.0005	0.0001
Os08t0412100-01	CNL	99.9945	0.0001	0.0003	0	0	0.0032	0.0001	0.0018
Os08t0415900-00	TIR	0.0002	4.6357	0.0098	0.0005	0.0001	0.0006	95.353	0.0002
Os08t0421800-01	KIN	0.0072	99.8762	0	0.0009	0.021	0.0917	0.0004	0.0026
Os08t0424700-00	CNL	99.9875	0	0	0	0	0.0119	0	0.0005
Os08t0427600-00	RLK	0.0287	0.4744	0.0038	0.0578	54.3965	45.0036	0.0103	0.0249
Os08t0432000-02	KIN	0.0001	59.3028	0.0001	0	0.0002	40.6966	0	0
Os08t0434632-01	KIN	0	99.9979	0	0	0	0	0.002	0
Os08t0439000-01	KIN	0	99.9481	0.0005	0.001	0.0087	0.0357	0.0061	0
Os08t0441100-01	KIN	0.0003	99.5972	0.1838	0.0952	0.013	0.101	0.0095	0.0001
Os08t0442700-01	RLK	0	0.0043	0	0.0022	99.9934	0.0001	0	0
Os08t0442700-02	RLK	0	0.0065	0	0.0011	99.965	0.0274	0	0
Os08t0446200-01	RLK	0	0	0	0	99.9975	0.0024	0	0
Os08t0446250-00	RLP	0.0003	0.0486	0	0.0008	0.0015	99.9487	0.0001	0
Os08t0446301-00	KIN	0	99.9929	0	0	0.0063	0.0001	0.0007	0
Os08t0446400-01	RLP	0	0	0	0	0.0006	99.9994	0	0
Os08t0453800-00	KIN	0.0002	99.9829	0	0.014	0.0001	0.0024	0.0002	0
Os08t0457400-01	KIN	0	99.7216	0.0001	0.0023	0.2759	0	0	0
Os08t0461400-01	RLP	0.0137	3.8996	0.0032	0.0082	12.7697	83.2808	0.0246	0.0002
Os08t0469400-00	KIN	0.0004	97.0231	0.0047	1.3679	0.0003	0.0114	1.5917	0.0005
Os08t0484600-01	KIN	0.0004	99.9637	0.0001	0.0017	0.0034	0.0242	0.0013	0.0053
Os08t0484633-00	RLP	0	9.4282	0	0	0.0029	90.5688	0	0
Os08t0485700-01	RLP	0.1105	33.7003	0.1187	0.3861	0.972	63.1579	1.5104	0.0442
Os08t0491200-01	KIN	0	99.9896	0.0094	0	0.0007	0.0001	0.0001	0
Os08t0493800-01	RLK	0.0015	0	0	0	68.2734	31.725	0	0.0001
Os08t0496750-00	RLP	0	3.5641	0	0	0.0014	96.4331	0.0012	0.0001
Os08t0499700-01	RLP	0.0746	8.1076	0.0006	5.5876	0.1156	85.9194	0.1893	0.0051
Os08t0501000-00	KIN	0	99.7452	0.0002	0.0145	0.2392	0.0007	0	0.0002
Os08t0501088-00	KIN	0	98.3128	0	0	0.0023	1.6849	0	0
Os08t0501200-00	KIN	0.0003	99.3673	0.0129	0.0061	0.4443	0.1673	0.0003	0.0014
Os08t0501500-00	KIN	0	99.9969	0.0001	0	0.0021	0.0009	0	0
Os08t0501600-00	KIN	0	99.9997	0	0	0.0003	0	0	0
Os08t0504800-01	KIN	0	99.968	0.0001	0.0001	0.0268	0.0026	0.0024	0
Os08t0505900-01	RLP	0	0	0	0	0.0035	99.9965	0	0
Os08t0506000-01	KIN	0.1019	98.3902	0.1002	0.2955	0.0672	0.7151	0.3286	0.0014
Os08t0506100-01	RLP	0.3001	29.0775	0.041	0.0166	0.8995	68.8766	0.1091	0.6796
Os08t0506400-01	RLK	0.0253	0.3316	0.0646	0.0822	98.6344	0.8399	0.0037	0.0183
Os08t0510101-00	RLP	0	0	0	0	0.0019	99.9981	0	0
Os08t0511700-00	RLP	20.1931	0.0062	0.0044	0.0003	1.2254	78.5307	0.0135	0.0263
Os08t0512600-01	KIN	0.0006	99.9202	0.0048	0.0004	0.0399	0.0326	0.0012	0.0003
Os08t0514000-00	LECRK	0	14.3129	0	85.6731	0.01	0.0037	0	0.0002
Os08t0514066-00	LECRK	0	4.9672	0	95.0119	0.0001	0.0208	0	0
Os08t0518400-00	RLP	0.0024	0.6327	0.0017	0.4858	1.3749	97.3593	0.142	0.0013
Os08t0521200-01	RLK	0.025	0.2259	0.0005	0.0254	87.8347	11.8815	0.0042	0.0027
Os08t0538300-01	LYK	0	0.0002	99.9998	0	0	0	0	0
Os08t0539100-01	KIN	0.0009	99.57	0.0026	0.0037	0.0119	0.024	0.384	0.0028
Os08t0539400-01	CNL	99.9996	0	0	0	0	0.0001	0	0.0002
Os08t0539700-01	CNL	99.9955	0	0	0	0.0027	0.0018	0	0
Os08t0539900-00	CNL	99.9937	0	0	0	0.0005	0.0057	0	0
Os08t0540400-01	KIN	0.0002	99.9126	0.0271	0.009	0.0164	0.0295	0.0052	0.0001
Os08t0541300-01	RLP	0.0002	0	0	0	0.0763	99.9235	0	0
Os08t0542200-01	CNL	94.578	3.8538	0.0344	0.0014	0.0016	0.0101	1.1251	0.3956
Os08t0543050-00	CNL	99.9971	0	0	0	0	0.0005	0	0.0023
Os08t0543100-00	CNL	99.9913	0	0	0	0	0.0011	0	0.0075
Os08t0543500-01	CNL	99.9928	0	0	0	0	0.0002	0	0.007
Os08t0553150-00	KIN	0.0022	83.3907	0.0011	0.0485	0.1258	16.4115	0.02	0.0002
Os08t0553250-00	RLP	0.005	35.1773	0.0003	0.0043	0.0349	64.7619	0.0162	0.0001
Os08t0553450-01	KIN	0	99.9852	0.0001	0.0001	0	0.0142	0.0004	0
Os08t0556050-00	KIN	0	99.9957	0.0001	0	0.0003	0.0039	0	0
Os08t0558600-02	KIN	0.0002	99.8367	0	0.006	0.0001	0.0798	0.0771	0
Os08t0564700-01	RLK	0.0001	0.0064	0	0	99.7354	0.2579	0.0001	0
Os08t0564900-01	KIN	0.0899	94.8509	0.0747	0.0375	0.0014	0.2254	4.7202	0.0001
Os08t0565450-00	RLP	0.0002	0.0164	0	0	0.0001	99.9832	0	0
Os09t0108450-01	RLP	0.0003	1.749	0.0028	0	0.0004	98.2151	0.0324	0
Os09t0110100-01	RLK	0.0001	0.0022	0.0012	0.0011	99.9865	0.008	0.0007	0.0002
Os09t0120800-01	KIN	0	99.9978	0	0	0	0.0005	0.0017	0
Os09t0121000-01	KIN	0	99.9459	0	0	0.0331	0.0079	0.0131	0
Os09t0123300-01	KIN	0.0006	97.8808	1.1685	0.0615	0.8676	0.0189	0.0015	0.0005
Os09t0131200-01	RLP	0	0	0	0	0.0018	99.9982	0	0
Os09t0133800-02	KIN	0	82.3332	0	0	0	0	17.6668	0
Os09t0246300-02	KIN	0	100	0	0	0	0	0	0
Os09t0251100-00	LECRK	0.0001	7.2225	0.0037	91.5255	1.238	0.0094	0.0008	0.0001
Os09t0258500-01	KIN	0	99.9965	0.0033	0	0	0.0001	0.0002	0
Os09t0266100-01	KIN	0	100	0	0	0	0	0	0
Os09t0267800-01	RLP	3.207	0.0225	0.0002	0	0.0011	96.7578	0.0034	0.008
Os09t0268000-00	LECRK	0	0.0687	0	99.9305	0.0007	0	0	0
Os09t0268100-00	LECRK	0.0001	1.2075	0	98.7907	0	0.0008	0.0008	0
Os09t0270700-00	CNL	99.597	0.0062	0.0003	0	0.0049	0.3703	0.0002	0.0211
Os09t0272900-01	CNL	95.0548	0.0001	0.0002	0	0.0002	0.0034	0.0021	4.939
Os09t0279100-01	KIN	0	99.9872	0	0	0.0001	0.0074	0.0052	0
Os09t0282701-00	RLP	0	7.031	0	0.004	0.0003	92.9645	0.0003	0
Os09t0293500-01	RLK	0	0	0	0	99.9988	0.0012	0	0
Os09t0295850-00	RLP	0.0019	43.877	0.0001	0.0001	0.6525	55.3122	0.1558	0.0004
Os09t0311600-01	CNL	99.8094	0.0008	0.0014	0.0003	0.0007	0.1744	0.0009	0.0122
Os09t0313500-01	CNL	98.9843	0.0016	0.0004	0.0003	0.0069	0.9744	0.0012	0.0309
Os09t0313600-00	CNL	95.7756	0.0097	0.0154	0.0016	0.0594	4.1351	0.0006	0.0026
Os09t0314200-00	CNL	99.9793	0.0001	0	0.0001	0.0001	0.0203	0.0001	0.0001
Os09t0314800-00	KIN	0.0001	99.9754	0.0007	0.0134	0.0025	0.0065	0.0013	0.0001
Os09t0314900-00	KIN	0.0002	99.039	0.0004	0.0034	0.6104	0.2103	0.1355	0.0009
Os09t0315100-01	RLP	0.0001	1.0627	0.0025	0	0.0025	98.9317	0.0005	0
Os09t0320201-00	KIN	0	98.8032	0.0002	0	0.0028	1.0514	0.1424	0
Os09t0321000-01	KIN	0	99.9994	0	0	0	0.0005	0.0001	0
Os09t0322800-00	CNL	98.7837	0.5694	0.0016	0	0.0001	0.0139	0.5286	0.1026
Os09t0323150-00	KIN	0	100	0	0	0	0	0	0
Os09t0326100-01	RLK	0	0	0	0	100	0.0001	0	0
Os09t0327575-00	RLP	0.0005	0	0	0	0.0006	99.9987	0	0.0001
Os09t0327600-01	CNL	97.0212	2.0121	0.0048	0.001	0.0082	0.295	0.6573	0.0003
Os09t0328066-00	RLP	34.3418	0.013	0.0003	0.0001	0.7293	64.9019	0.0004	0.0132
Os09t0328951-01	CNL	69.3659	0.046	0.0142	0.0002	0.0049	22.0692	0.0219	8.4777
Os09t0334800-01	LECRK	0	0.4648	0	99.5351	0.0001	0	0	0
Os09t0339000-01	KIN	0.0001	99.5732	0	0.4261	0.0002	0.0001	0.0003	0
Os09t0339300-00	KIN	0	99.671	0.0029	0.0012	0.21	0.1109	0.0004	0.0037
Os09t0341100-00	KIN	0	99.9926	0	0.0063	0.0005	0	0.0006	0
Os09t0343400-01	RLP	0	0.0077	0	0	0	99.9923	0	0
Os09t0345300-01	RLK	0.0001	0.0002	0	0	96.9796	3.0201	0	0
Os09t0345600-00	RLP	0.0102	0.2559	0	0	0.0041	99.7296	0	0
Os09t0347900-01	KIN	0.0002	93.0088	0.0002	0.0018	0.0408	0.2252	6.723	0
Os09t0348400-00	KIN	0.0004	99.5882	0.0041	0.04	0.3475	0.0129	0.0067	0.0002
Os09t0348600-00	KIN	0.0014	87.7861	0.0049	0.0355	11.2098	0.9463	0.0148	0.0012
Os09t0349100-00	KIN	0	98.4933	0.0737	0.0002	1.3784	0.0007	0.0518	0.0019
Os09t0349800-00	KIN	0.001	73.3342	0.0003	0.1517	0.1183	26.2278	0.1665	0.0001
Os09t0350900-01	RLK	0	2.2143	0.0011	0.0351	97.7455	0.003	0.0001	0.0009
Os09t0351700-00	KIN	0	97.1432	0.0113	0.0001	2.8362	0.0071	0.0019	0.0002
Os09t0353200-00	KIN	0.0031	98.5423	0.0008	0.006	1.089	0.2911	0.0673	0.0003
Os09t0355400-01	RLK	0	0.3286	0.0001	0.0001	99.6701	0.001	0	0
Os09t0355400-02	KIN	0	97.8465	0.0048	0.0002	2.1485	0	0	0
Os09t0356000-00	RLK	0	0.0147	0.0002	0.0002	99.9845	0.0004	0	0
Os09t0356200-01	RLP	0.0001	0.1689	0	0	0	99.8309	0	0
Os09t0356800-01	RLK	0.0029	18.9914	0.0295	0.2775	80.6581	0.0347	0.0016	0.0043
Os09t0357400-00	CNL	99.9792	0.0104	0.0001	0	0.0003	0.01	0	0
Os09t0358000-00	KIN	0	99.9977	0.0001	0	0.0006	0	0.0016	0
Os09t0359500-01	KIN	0.0005	82.4393	0.0616	0.0016	0.7535	16.7265	0.0166	0.0004
Os09t0359900-01	KIN	0	95.9525	0	4.0328	0.0125	0.0012	0.0007	0.0002
Os09t0361100-01	KIN	0	99.999	0	0.001	0	0	0	0
Os09t0365000-00	CNL	78.697	0.0485	0.0027	0.0232	0.2813	20.9209	0.01	0.0164
Os09t0365300-01	CNL	99.8661	0.0026	0.0098	0.0005	0.0353	0.0817	0.0007	0.0033
Os09t0371400-00	KIN	0.0003	99.7846	0.0001	0.0003	0.0463	0.168	0.0004	0
Os09t0372800-01	KIN	0.0005	99.7902	0.0003	0.0006	0.0002	0.1078	0.0991	0.0012
Os09t0373800-00	KIN	0	99.9995	0	0	0	0.0003	0.0001	0
Os09t0375600-01	KIN	0	99.9998	0	0	0.0001	0.0001	0	0
Os09t0376600-00	RLK	0.0014	0.0471	0.0023	0.0074	99.9124	0.0257	0.001	0.0027
Os09t0381300-01	KIN	0	99.9278	0	0	0.0001	0.0387	0.0335	0
Os09t0397400-01	KIN	0.0071	58.3128	0.0003	35.1998	0.0184	6.1849	0.2491	0.0276
Os09t0400500-01	RLK	0.0002	0.0043	0	0	99.9808	0.0146	0	0
Os09t0406900-01	KIN	0	100	0	0	0	0	0	0
Os09t0408900-00	KIN	0	99.9943	0	0.0007	0.0004	0.0041	0.0005	0
Os09t0418000-01	KIN	0.0005	99.9776	0.0001	0.0093	0.0004	0.0074	0.0047	0
Os09t0418000-02	KIN	0.0002	99.9829	0.0001	0.0107	0	0.0021	0.004	0
Os09t0423200-00	RLK	0	0	0	0	99.9995	0.0005	0	0
Os09t0434100-01	KIN	0.0008	82.1605	0.0109	0.0009	0.1678	14.5662	3.0846	0.0082
Os09t0436500-03	RLP	0	0	0	0	0	100	0	0
Os09t0441100-01	KIN	1.7001	68.7789	0.0147	0.6117	27.0231	1.7281	0.0852	0.0582
Os09t0441625-00	KIN	0.0129	96.6457	0.0017	0.2325	0.0012	3.0422	0.063	0.0008
Os09t0442100-01	KIN	0	99.9933	0	0	0.0067	0	0	0
Os09t0444200-02	KIN	0	99.9938	0	0.0001	0.0001	0.0035	0.0024	0
Os09t0454300-01	RLP	0.1965	0.0237	0	0	0.0349	99.7446	0	0.0002
Os09t0454900-01	LECRK	0.0007	1.3189	0.0155	98.6426	0.0179	0.0019	0.0022	0.0003
Os09t0456900-01	KIN	0.0032	52.16	0.0032	0.0082	0.0033	44.6771	3.1449	0.0001
Os09t0458300-01	RLP	0.0002	0.0043	0.0006	0.0006	0.0113	99.9675	0.0154	0.0001
Os09t0463100-01	KIN	0	95.4559	0	0.0022	0.0003	4.5275	0.0136	0.0005
Os09t0466900-01	KIN	0	99.999	0	0	0.0009	0	0	0
Os09t0466900-02	KIN	0	99.989	0	0	0.0103	0.0003	0.0002	0.0001
Os09t0469900-02	RLP	0.0001	6.5718	0	0.0001	0.0029	93.425	0.0001	0
Os09t0471200-00	KIN	0	99.9903	0.0002	0.0088	0.0007	0.0001	0	0
Os09t0471400-01	KIN	0	99.9944	0	0	0.0055	0.0001	0	0
Os09t0478500-01	KIN	0	99.9943	0.0018	0.0004	0.0017	0.0013	0.0005	0
Os09t0479000-01	KIN	0.0004	99.7235	0.0001	0.1769	0.0003	0.0669	0.0316	0.0003
Os09t0479200-01	RLP	0.0001	0	0	0	3.8964	96.1035	0	0
Os09t0479500-01	CNL	99.9963	0	0	0	0	0.0006	0	0.0031
Os09t0479600-01	RLP	0.3422	0	0.0002	0	0.0036	99.6535	0.0004	0.0001
Os09t0482640-01	KIN	0	97.8693	0	0.0068	2.1237	0.0002	0	0.0001
Os09t0486700-01	KIN	0.0002	99.8798	0.0001	0.0011	0.0048	0.1092	0.0047	0
Os09t0487100-01	KIN	0	99.9718	0	0.0004	0.0005	0.0273	0	0
Os09t0491612-01	RLP	0	0	0	0	0.0144	99.9856	0	0
Os09t0502800-00	RLP	0.0001	0.207	0.0032	0	0.0196	99.7099	0.0598	0.0005
Os09t0505200-00	KIN	0.0096	93.764	0.0001	0	0.0361	6.1804	0.0095	0.0004
Os09t0507600-00	KIN	0	99.9887	0	0	0	0.0023	0.009	0
Os09t0507701-00	KIN	0	97.6346	0.0001	0	0	0.0046	2.3607	0
[truncated: 620 more rows]
